# Supplementary material for: Multi-Omics Integration Identifies TNFRSF1A as a Causal Mediator of Immune Microenvironment Reprogramming in Diabetic Kidney Disease
Source: Int J Mol Sci. 2025 Dec 26;27(1):279. doi: 10.3390/ijms27010279 (PMC12785335; doi:10.3390/ijms27010279)
Supplement: Supplementary file 1 [file ijms-27-00279-s001.zip]

Archive with 18 entries (18 files):
- Table S17 TNFRSF1A KO diffRegulation.csv
- Table S1 All variables significantly associated with DKD.xlsx
- Table S2 Plasma protein MR results.csv
- Table S8  Metabolites MR results.csv
- Table S9  Metabolites pleiotropy  test results.csv
- Table S10  Metabolites heterogeneity test results.csv
- Table S14 Immune cells MR results.csv
- Table S15 Immune cells pleiotropy test results.csv
- Table S3 Plasma  protein heterogeneity test results.csv
- Table S4 Plasma  protein pleiotropy test results.csv
- Table S5 Inflammatory cytokines MR results.csv
- Table S6 Inflammatory cytokines  pleiotropy test results.csv
- Table S7 Inflammatory cytokines  heterogeneity test results.csv
- Table S11 Liquidsome MR results.csv
- Table S12 Liquidsome harmonise test results.csv
- Table S13 Liquidsome pleiotropy test results.csv
- Table S16 Immune cells harmonise test results.csv
- SUPPLEMENTARY FIGURES.pdf
