# Supplementary material for: Multi-Omics Integration Identifies TNFRSF1A as a Causal Mediator of Immune Microenvironment Reprogramming in Diabetic Kidney Disease
Source: Int J Mol Sci. 2025 Dec 26;27(1):279. doi: 10.3390/ijms27010279 (PMC12785335; doi:10.3390/ijms27010279)
Supplement: Supplementary file 1 [file ijms-27-00279-s001.zip › Table S17 TNFRSF1A KO diffRegulation.csv]

gene	distance	Z	FC	p.value	p.adj
TNFRSF1A	9.57E-06	8.807449289	30849.44556	0	0
RBMS3	1.38E-06	5.955922876	645.2374849	2.43E-142	4.97E-139
SH3RF3	1.63E-07	3.574647304	8.973324264	0.002739497	1
NRP1	1.47E-07	3.475158915	7.278724719	0.006977606	1
AKAP12	1.34E-07	3.38990377	6.068790373	0.013759116	1
SRGN	1.31E-07	3.36716354	5.77928725	0.016216116	1
ACSM2A	9.39E-08	3.064765418	2.968625138	0.084893976	1
CALD1	9.38E-08	3.063612385	2.960917617	0.085299519	1
SLC17A1	9.08E-08	3.035230107	2.776966254	0.095629155	1
LRP2	7.94E-08	2.917735784	2.122877703	0.145113661	1
ACSM2B	7.90E-08	2.913764297	2.103507757	0.14696165	1
AC096577.1	7.55E-08	2.874107951	1.918913307	0.165976506	1
RPL13	7.42E-08	2.859524228	1.854907616	0.173213687	1
TTC28	6.58E-08	2.757167779	1.458594858	0.227153826	1
MAML2	6.13E-08	2.697150886	1.264477241	0.260805308	1
AL589669.1	5.96E-08	2.674534433	1.197784556	0.273764924	1
FKBP5	5.93E-08	2.669815812	1.184289511	0.276484463	1
ITGB8	5.91E-08	2.666999472	1.176302499	0.278110021	1
RPLP1	5.79E-08	2.649739845	1.128439955	0.288108344	1
PTMA	5.65E-08	2.630213994	1.076481406	0.299486025	1
XYLB	5.64E-08	2.627603355	1.069705782	0.301011912	1
SLC2A9	5.55E-08	2.615030766	1.037627442	0.308373909	1
RMST	5.51E-08	2.60911709	1.022850743	0.311843758	1
SDK1	5.51E-08	2.608644786	1.021679068	0.31212106	1
SLC16A9	5.50E-08	2.607427303	1.018664544	0.312835993	1
DLGAP1	5.49E-08	2.60628139	1.015834792	0.31350905	1
RHOBTB1	5.48E-08	2.604909756	1.012457263	0.314314874	1
BNC2	5.47E-08	2.602649905	1.006915366	0.315642958	1
UTRN	5.11E-08	2.547211818	0.879490349	0.348341307	1
CUBN	5.07E-08	2.541583992	0.867431155	0.351667456	1
NOX4	4.87E-08	2.508820045	0.800227147	0.371025465	1
GPC6	4.68E-08	2.4767706	0.739206049	0.389915328	1
SLC5A12	4.47E-08	2.439095262	0.67302012	0.412000633	1
TPCN1	4.24E-08	2.397801772	0.606838446	0.43598068	1
USP40	4.12E-08	2.374539023	0.572275809	0.449355985	1
CYP3A5	4.06E-08	2.362358318	0.554918086	0.456315101	1
TINAG	4.03E-08	2.35674367	0.547083272	0.459511923	1
ERRFI1	4.02E-08	2.355078394	0.544779384	0.460458716	1
PTPRD	4.02E-08	2.354841772	0.544452754	0.460593197	1
PAH	3.97E-08	2.344699154	0.53062219	0.466345395	1
CLIC4	3.94E-08	2.339932266	0.524235642	0.469040449	1
GLYAT	3.90E-08	2.331802632	0.513508596	0.473623943	1
LRMDA	3.89E-08	2.328443494	0.509136168	0.475513042	1
PLG	3.84E-08	2.318789881	0.496762679	0.480926037	1
ENPEP	3.80E-08	2.309848463	0.48555232	0.485918049	1
SLC13A3	3.78E-08	2.306525104	0.481446015	0.48776806	1
ACMSD	3.71E-08	2.292800686	0.464828296	0.495376065	1
AC003044.1	3.64E-08	2.276943858	0.446294037	0.504100131	1
COL4A1	3.61E-08	2.271457287	0.440042933	0.507101734	1
ZNF804B	3.61E-08	2.270715276	0.439203811	0.507506992	1
NLGN1	3.53E-08	2.253895408	0.420577564	0.516648992	1
NFATC2	3.51E-08	2.24968513	0.416031611	0.518923865	1
AC007364.1	3.46E-08	2.237797682	0.403442095	0.525316949	1
ROCK2	3.45E-08	2.235743472	0.40130284	0.526417182	1
LINC01622	3.42E-08	2.228989473	0.394343432	0.5300251	1
CDH6	3.40E-08	2.225045143	0.390331281	0.532125318	1
AC004053.1	3.39E-08	2.222892653	0.38815784	0.533269312	1
MYOF	3.37E-08	2.21802057	0.383279878	0.535853107	1
AK4	3.33E-08	2.208578675	0.373988639	0.540838105	1
RPL21	3.31E-08	2.20338472	0.368967389	0.543567668	1
KCNJ15	3.28E-08	2.196128195	0.362057179	0.547365945	1
RAB11FIP3	3.21E-08	2.180684862	0.347749993	0.555389576	1
ASS1	3.21E-08	2.17919485	0.346397809	0.55615936	1
FUT8	3.20E-08	2.177015274	0.34442866	0.557284002	1
ALPK2	3.11E-08	2.156654765	0.326530592	0.567709178	1
Z93403.1	3.07E-08	2.146710747	0.318107527	0.572747178	1
MYO1E	3.01E-08	2.130280165	0.304631884	0.580993111	1
RASSF4	3.00E-08	2.127995807	0.302801009	0.582131745	1
AC008554.1	2.96E-08	2.119535331	0.296108922	0.586332123	1
RPS25	2.94E-08	2.112331858	0.290519891	0.589887564	1
RERG	2.91E-08	2.104920911	0.284872493	0.593525251	1
MME	2.90E-08	2.103901187	0.284103476	0.59402418	1
PLCB1	2.88E-08	2.096461858	0.27855137	0.597652276	1
ZMIZ1	2.88E-08	2.096323403	0.278449002	0.597719602	1
RPL34	2.86E-08	2.092203486	0.275418899	0.599719676	1
DNM1	2.86E-08	2.091229481	0.27470704	0.600191585	1
ADAMTS9-AS2	2.84E-08	2.087559687	0.272040304	0.601966392	1
FAM135A	2.82E-08	2.082824129	0.268634715	0.604249091	1
MFHAS1	2.82E-08	2.081600124	0.267760947	0.604837718	1
UGT2B7	2.81E-08	2.078318662	0.265431478	0.606412972	1
RPS27A	2.78E-08	2.070652412	0.260062627	0.610077133	1
RPS29	2.74E-08	2.06149069	0.253779095	0.614426582	1
SMIM2-AS1	2.73E-08	2.05638548	0.25033932	0.616836253	1
NCKAP5	2.65E-08	2.035169731	0.236504339	0.626742344	1
TUBGCP3	2.64E-08	2.033016891	0.235140971	0.627737802	1
PRUNE2	2.63E-08	2.030460348	0.233531445	0.628917589	1
MFSD4B	2.63E-08	2.028965021	0.232594791	0.629606469	1
KIAA1549	2.62E-08	2.025700392	0.230562007	0.631107422	1
RPL13A	2.61E-08	2.024145247	0.229599492	0.631820958	1
HIP1	2.58E-08	2.015325171	0.224210943	0.635849954	1
SLC13A1	2.58E-08	2.014248609	0.22356135	0.636339644	1
DIXDC1	2.53E-08	1.99991966	0.215080508	0.642814165	1
AC098588.3	2.52E-08	1.997621934	0.213748757	0.6438449	1
RPL41	2.51E-08	1.995940436	0.212779037	0.644597889	1
TMSB10	2.47E-08	1.982285563	0.205054586	0.650671495	1
ERBB4	2.46E-08	1.981376714	0.204549839	0.651073142	1
LINC00871	2.46E-08	1.978979363	0.203223967	0.652131041	1
PTH2R	2.45E-08	1.97657812	0.201903966	0.653188389	1
CFL1	2.43E-08	1.971288504	0.199024288	0.655509568	1
SLC16A12	2.43E-08	1.970070912	0.198366864	0.656042308	1
SEMA5A	2.42E-08	1.967080336	0.196760711	0.65734831	1
EXT1	2.42E-08	1.967016286	0.196726444	0.657376243	1
RPL26	2.41E-08	1.963534202	0.194871874	0.658892358	1
TMEM178B	2.39E-08	1.958856766	0.192406263	0.660921406	1
VPS13A	2.37E-08	1.952165061	0.188929332	0.663809223	1
AGXT2	2.32E-08	1.935610293	0.1805774	0.670877501	1
TMEM63A	2.31E-08	1.932988733	0.179286782	0.671986887	1
ALDOB	2.30E-08	1.931953818	0.178779651	0.672424093	1
PCLO	2.30E-08	1.929388215	0.177528205	0.673506124	1
FTCD	2.29E-08	1.927755468	0.176736037	0.674193375	1
FAM20C	2.29E-08	1.927631836	0.176676188	0.674245371	1
BICC1	2.25E-08	1.915409983	0.170851966	0.679355746	1
CDHR3	2.22E-08	1.904390747	0.165754557	0.683912763	1
S100A4	2.21E-08	1.900506099	0.163991564	0.685507855	1
DLG2	2.21E-08	1.900221867	0.163863257	0.685624331	1
PPFIBP1	2.20E-08	1.897621618	0.162693793	0.68668842	1
RPS6	2.19E-08	1.895240895	0.16162988	0.687660338	1
SLC4A4	2.19E-08	1.893596665	0.16089888	0.688330285	1
FTL	2.16E-08	1.884543664	0.156928873	0.691999914	1
TANC2	2.16E-08	1.883646694	0.156540531	0.692361746	1
PRICKLE2	2.13E-08	1.875949701	0.153244714	0.69545368	1
LGALS1	2.10E-08	1.86624012	0.149179245	0.699320938	1
SLC17A3	2.07E-08	1.852740455	0.143693491	0.704636445	1
PPARA	2.04E-08	1.843619799	0.140094143	0.70818744	1
FTO	2.03E-08	1.840160152	0.138750932	0.709525926	1
SLC47A1	1.99E-08	1.826963053	0.133736463	0.714588974	1
PKHD1	1.99E-08	1.824706293	0.132896049	0.715448013	1
FNDC3B	1.98E-08	1.82365704	0.132506986	0.715846741	1
HLA-E	1.98E-08	1.823579724	0.13247836	0.715876105	1
TMEM67	1.97E-08	1.818337747	0.130550853	0.717861578	1
ABCC2	1.97E-08	1.817644526	0.130297915	0.718123351	1
SLC1A1	1.97E-08	1.817108919	0.130102798	0.718325478	1
ANK2	1.95E-08	1.81282271	0.128551145	0.719939017	1
KCNK5	1.95E-08	1.811429077	0.128050358	0.720462121	1
TXLNG	1.93E-08	1.804508123	0.12559018	0.72304884	1
MECOM	1.92E-08	1.801297394	0.124463874	0.724242598	1
TRPM3	1.90E-08	1.794481296	0.122103925	0.726763722	1
S100A6	1.88E-08	1.786403083	0.119360947	0.72972863	1
SH3D19	1.88E-08	1.786232638	0.119303695	0.729790919	1
SGO1-AS1	1.87E-08	1.783466309	0.118378057	0.730800319	1
ZBTB20	1.87E-08	1.782341577	0.118003627	0.731209884	1
PCK1	1.87E-08	1.781306036	0.117659865	0.731586546	1
SLC27A2	1.87E-08	1.781112772	0.117595811	0.731656797	1
EDA	1.86E-08	1.777786874	0.116498584	0.73286353	1
AC027288.3	1.86E-08	1.776889416	0.116204146	0.733188432	1
RPL18A	1.85E-08	1.773242733	0.115014854	0.734505472	1
CACNA2D3	1.84E-08	1.770874259	0.114248504	0.735358167	1
SLC22A2	1.84E-08	1.769206473	0.113711726	0.735957323	1
KAZN	1.82E-08	1.761524137	0.111269338	0.738703615	1
MCF2L	1.81E-08	1.758293312	0.110256848	0.739851907	1
CCSER1	1.80E-08	1.754707703	0.109143219	0.741121685	1
ANPEP	1.79E-08	1.749584477	0.107570191	0.742927579	1
PTBP1	1.77E-08	1.74152778	0.105139109	0.745747549	1
NFIB	1.76E-08	1.738915701	0.104361968	0.746656596	1
MIOX	1.75E-08	1.735822234	0.103448523	0.747729874	1
RPL36A	1.75E-08	1.732936861	0.102603237	0.748727734	1
TRAPPC9	1.73E-08	1.72860036	0.101344923	0.750221605	1
ARHGEF3	1.73E-08	1.726132744	0.100635328	0.751068544	1
PFN1	1.73E-08	1.725607063	0.10048476	0.751248677	1
PKD2	1.72E-08	1.722921136	0.099718715	0.752167449	1
ZNF43	1.72E-08	1.72086928	0.099137177	0.752867522	1
RPL28	1.71E-08	1.718181221	0.098380104	0.753782301	1
ATP8B4	1.71E-08	1.717012959	0.098052752	0.754179041	1
MAPK10	1.69E-08	1.710341297	0.09620267	0.756435064	1
SLC22A6	1.68E-08	1.70497556	0.094738361	0.758237585	1
MYO5B	1.67E-08	1.703299973	0.094285363	0.758798299	1
CYBA	1.66E-08	1.699150554	0.093172223	0.760182415	1
MPRIP	1.66E-08	1.698976242	0.09312573	0.760240421	1
TFPI	1.65E-08	1.692960913	0.091534482	0.762235369	1
LINC00621	1.64E-08	1.689476955	0.090624476	0.76338476	1
LGALS3	1.64E-08	1.689291135	0.090576177	0.76344594	1
SH3BGRL3	1.63E-08	1.684482377	0.089334581	0.765024809	1
NACA	1.62E-08	1.68012521	0.088223283	0.766448152	1
RFX2	1.62E-08	1.678772211	0.087880827	0.766888732	1
SPATS2L	1.61E-08	1.676245916	0.08724471	0.767709602	1
PLXDC2	1.61E-08	1.675518261	0.087062284	0.767945611	1
B2M	1.61E-08	1.675317813	0.087012094	0.768010591	1
RPS13	1.61E-08	1.675002277	0.086933141	0.76811285	1
TYROBP	1.61E-08	1.674421884	0.086788089	0.768300851	1
FAM171A1	1.60E-08	1.671301935	0.086012208	0.769309378	1
KLF2	1.60E-08	1.670614591	0.085842146	0.769531092	1
IGF2BP2	1.60E-08	1.670129007	0.085722193	0.769687621	1
CELF2	1.59E-08	1.66595193	0.084696758	0.771030613	1
H3F3A	1.58E-08	1.665352446	0.084550531	0.771222841	1
GLTP	1.58E-08	1.661867238	0.083705056	0.772337839	1
DUSP1	1.58E-08	1.66184442	0.083699547	0.772345125	1
ARHGDIB	1.58E-08	1.661823112	0.083694402	0.772351928	1
CKB	1.57E-08	1.660330648	0.083334801	0.772828047	1
SAT1	1.57E-08	1.658517511	0.082899871	0.773405392	1
ARHGAP10	1.56E-08	1.655879839	0.082270926	0.774243189	1
VCL	1.55E-08	1.650673252	0.081042448	0.775889657	1
GALM	1.53E-08	1.64294875	0.079251304	0.778314596	1
MIR99AHG	1.53E-08	1.641431464	0.078903837	0.778788429	1
RPL23	1.53E-08	1.64053898	0.078700117	0.779066762	1
HDAC4	1.53E-08	1.640273962	0.078639718	0.779149357	1
CSGALNACT1	1.52E-08	1.638304043	0.078192111	0.779762521	1
ARHGAP42	1.50E-08	1.627893384	0.075865722	0.782980268	1
FAM189A1	1.50E-08	1.626265837	0.075507906	0.783479872	1
HSPA1B	1.49E-08	1.624120205	0.075038589	0.784137092	1
PDE4D	1.49E-08	1.623932026	0.074997558	0.784194656	1
RPS11	1.49E-08	1.623319212	0.074864084	0.784382028	1
LINC01606	1.49E-08	1.621658547	0.074503493	0.78488913	1
FAT1	1.48E-08	1.619252299	0.073983876	0.785622194	1
RPLP2	1.48E-08	1.619134962	0.073958624	0.785657889	1
FCER1G	1.47E-08	1.613944585	0.072849609	0.787232058	1
BTF3	1.46E-08	1.611214565	0.072272524	0.788056277	1
RHEX	1.46E-08	1.608986246	0.071804648	0.788727112	1
FCGR3A	1.46E-08	1.608573667	0.07171833	0.78885113	1
PDZD2	1.46E-08	1.606891253	0.07136734	0.78935624	1
UBA52	1.45E-08	1.606298793	0.071244121	0.789533881	1
FAM120B	1.45E-08	1.603036896	0.070569253	0.790509745	1
USP25	1.44E-08	1.601286283	0.07020952	0.791031964	1
LARGE1	1.44E-08	1.600649171	0.070079024	0.791221756	1
PTPRC	1.44E-08	1.599680102	0.069880968	0.791510169	1
RPS3	1.44E-08	1.597941577	0.069526959	0.792026776	1
OSBPL10	1.44E-08	1.597543501	0.069446136	0.792144919	1
SUGCT	1.43E-08	1.596604502	0.069255832	0.792423385	1
KCNIP4	1.42E-08	1.589892609	0.067909627	0.794405033	1
SLC22A5	1.42E-08	1.589698978	0.067871155	0.794461973	1
ZNF609	1.42E-08	1.58887052	0.067706777	0.794705447	1
RPS20	1.41E-08	1.584701976	0.06688529	0.79592698	1
ATP5PO	1.40E-08	1.580739839	0.066113089	0.797082545	1
USP2	1.40E-08	1.579801817	0.065931492	0.79735534	1
PTPRG	1.40E-08	1.578104175	0.065604016	0.797848289	1
MAEA	1.39E-08	1.577459301	0.065480017	0.798035287	1
PARD3B	1.39E-08	1.575008244	0.065010705	0.79874475	1
ULK4	1.39E-08	1.574920487	0.06499396	0.798770113	1
PAX2	1.38E-08	1.571725739	0.064387097	0.799691696	1
RPL9	1.38E-08	1.571130422	0.064274597	0.799863046	1
MYO10	1.38E-08	1.568235754	0.063730183	0.800694512	1
FAU	1.37E-08	1.567464451	0.063585846	0.800915586	1
PCCA	1.37E-08	1.567122148	0.063521887	0.801013634	1
ITM2B	1.36E-08	1.56248506	0.062661333	0.80233799	1
S100A11	1.36E-08	1.562441484	0.062653298	0.802350401	1
POGZ	1.36E-08	1.561839159	0.062542332	0.802521887	1
FGF13	1.36E-08	1.561288242	0.062440996	0.802678631	1
LIFR	1.36E-08	1.559072271	0.062034933	0.803308082	1
PARD3	1.35E-08	1.557723109	0.061788912	0.803690511	1
SPIRE1	1.35E-08	1.555452509	0.061376917	0.804332755	1
SSBP3	1.34E-08	1.552367609	0.060821265	0.805202575	1
BTG1	1.34E-08	1.551785325	0.060716911	0.805366401	1
PFDN5	1.34E-08	1.550779635	0.060537068	0.805649087	1
RPL8	1.34E-08	1.548384743	0.060110797	0.806320908	1
NUMA1	1.33E-08	1.54756896	0.059966233	0.806549319	1
CLCNKB	1.33E-08	1.547133139	0.059889134	0.806671254	1
KALRN	1.33E-08	1.545697687	0.059635849	0.807072424	1
TFCP2L1	1.33E-08	1.54415033	0.059363935	0.807504106	1
ARPC2	1.33E-08	1.542991813	0.059161108	0.80782679	1
LINC00671	1.32E-08	1.542312378	0.059042456	0.808015829	1
ENOX1	1.32E-08	1.540971389	0.058808924	0.808388485	1
COX7A2L	1.32E-08	1.540252266	0.058684044	0.808588083	1
PPP6R2	1.31E-08	1.537044559	0.058130008	0.80947633	1
L3MBTL4	1.31E-08	1.536067249	0.057962177	0.809746285	1
RPL27	1.31E-08	1.534954606	0.057771655	0.81005324	1
SLC12A1	1.31E-08	1.533714412	0.057559978	0.810394906	1
PPP2R1B	1.30E-08	1.530872494	0.05707764	0.811175936	1
AGBL4	1.30E-08	1.529329064	0.056817264	0.811599002	1
MAST4	1.30E-08	1.528368072	0.056655704	0.811862024	1
RPS15A	1.29E-08	1.52682567	0.056397292	0.812283548	1
H3F3B	1.29E-08	1.525685086	0.056206907	0.81259476	1
SLC66A2	1.29E-08	1.524109081	0.055944826	0.81302408	1
ACSL4	1.29E-08	1.522329341	0.055650232	0.813507929	1
ATP6V0E1	1.28E-08	1.521992773	0.055594684	0.813599314	1
TEAD1	1.28E-08	1.518316379	0.054991274	0.814595139	1
FOXO1	1.28E-08	1.517597061	0.054873927	0.814789468	1
NR2F2-AS1	1.28E-08	1.517421956	0.054845396	0.814836749	1
COBLL1	1.28E-08	1.516987039	0.054774593	0.814954139	1
SPART	1.28E-08	1.51695104	0.054768736	0.814963853	1
STK24	1.27E-08	1.516619161	0.054714769	0.815053387	1
CA8	1.27E-08	1.51373851	0.054248425	0.81582903	1
RPL37	1.27E-08	1.512907025	0.054114507	0.816052418	1
GPHN	1.26E-08	1.507775563	0.053294827	0.817426112	1
ATP5MG	1.26E-08	1.507394645	0.053234444	0.817527747	1
METTL15	1.25E-08	1.505963	0.053008068	0.817909314	1
CTSS	1.25E-08	1.504222924	0.052734129	0.8183722	1
RPS16	1.25E-08	1.503509855	0.052622252	0.818561607	1
TRABD2B	1.25E-08	1.503157097	0.052566988	0.818655247	1
RPS9	1.25E-08	1.503035385	0.052547933	0.818687547	1
SSBP2	1.25E-08	1.502132966	0.05240685	0.818926879	1
MRPS6	1.25E-08	1.501189327	0.052259701	0.819176865	1
PRDM16	1.25E-08	1.501128993	0.052250306	0.819192839	1
LPP	1.24E-08	1.500008121	0.052076048	0.819489386	1
DEPTOR	1.24E-08	1.497381406	0.051669799	0.820182761	1
CLCN5	1.23E-08	1.495439302	0.051371332	0.820694006	1
CSTB	1.23E-08	1.494654101	0.051251117	0.820900364	1
RNGTT	1.23E-08	1.494003009	0.051151632	0.821071329	1
HSPA8	1.23E-08	1.490571963	0.050630345	0.821970035	1
RPL35A	1.23E-08	1.490083418	0.050556523	0.822097697	1
PLEKHA5	1.22E-08	1.488621649	0.050336238	0.822479225	1
ATP9B	1.22E-08	1.487554873	0.050176042	0.822757231	1
ACO1	1.22E-08	1.486696455	0.050047479	0.822980677	1
UQCR11	1.22E-08	1.486132299	0.049963154	0.8231274	1
OSMR	1.21E-08	1.484223928	0.049678888	0.823622977	1
IFITM2	1.21E-08	1.483914066	0.049632874	0.823703335	1
COMMD10	1.21E-08	1.482907976	0.049483745	0.823964042	1
KRT18	1.21E-08	1.481837982	0.049325602	0.824240959	1
ASAP2	1.21E-08	1.481543802	0.049282205	0.824317031	1
EIF5	1.21E-08	1.479402146	0.048967342	0.824870018	1
DCDC2	1.20E-08	1.474362533	0.048233798	0.8261656	1
LINC01781	1.19E-08	1.47063134	0.047697308	0.827119699	1
LLGL2	1.19E-08	1.469676107	0.047560855	0.827363264	1
TBC1D9	1.19E-08	1.469354186	0.047514951	0.827445283	1
WDR70	1.19E-08	1.469214251	0.04749501	0.827480925	1
TSPAN9	1.19E-08	1.468148316	0.047343369	0.827752228	1
COX7A2	1.19E-08	1.467880316	0.047305314	0.827820383	1
NLK	1.18E-08	1.467118135	0.047197243	0.828014094	1
PISD	1.18E-08	1.465034488	0.04690297	0.828542739	1
TSC22D3	1.18E-08	1.464643667	0.046847965	0.828641745	1
LINC02532	1.18E-08	1.463768981	0.046725077	0.828863156	1
FGGY	1.18E-08	1.463706818	0.046716355	0.828878882	1
MGST1	1.17E-08	1.461195568	0.046365267	0.829513195	1
CAP1	1.17E-08	1.46100754	0.046339079	0.82956061	1
LAMA3	1.17E-08	1.459212136	0.046089709	0.830012809	1
ATP6V0C	1.17E-08	1.458741113	0.046024494	0.830131279	1
HLCS	1.17E-08	1.456680988	0.045740271	0.830648628	1
MRTFA	1.16E-08	1.456287097	0.045686115	0.830747395	1
RPL31	1.16E-08	1.453348411	0.045283953	0.831482757	1
POR	1.16E-08	1.453040813	0.045242049	0.831559575	1
CASR	1.16E-08	1.451944089	0.045092936	0.831833231	1
ATP6V0B	1.16E-08	1.451687354	0.045058096	0.831897238	1
RPL36AL	1.16E-08	1.45108304	0.044976187	0.832047822	1
AC138123.1	1.15E-08	1.45004799	0.044836217	0.832305477	1
RNF185	1.15E-08	1.449767782	0.044798395	0.832375173	1
GTF2IRD1	1.15E-08	1.449531036	0.044766462	0.83243404	1
CREB5	1.15E-08	1.449324146	0.044738573	0.832485469	1
LRPAP1	1.15E-08	1.448383115	0.044611927	0.832719228	1
SLC25A42	1.14E-08	1.444906856	0.044146973	0.833580409	1
UAP1	1.14E-08	1.444313755	0.044068096	0.833726971	1
MON2	1.14E-08	1.443805436	0.0440006	0.833852497	1
FAM155A	1.14E-08	1.443250412	0.043927011	0.833989467	1
WWTR1	1.14E-08	1.44311322	0.043908839	0.834023309	1
KCTD1	1.14E-08	1.442637693	0.043845906	0.834140566	1
ANKRD26	1.14E-08	1.440519547	0.043566603	0.834662031	1
KIAA1217	1.14E-08	1.440120413	0.043514158	0.83476014	1
HSPA1A	1.14E-08	1.439652978	0.043452813	0.834874978	1
SSH1	1.13E-08	1.434641664	0.042800182	0.836101976	1
CCL4	1.13E-08	1.433551419	0.042659412	0.836367912	1
TRPS1	1.13E-08	1.433463449	0.042648072	0.836389354	1
ADAMTS9-AS1	1.12E-08	1.432365076	0.042506724	0.836656881	1
AGO2	1.12E-08	1.431958979	0.042454574	0.8367557	1
FTH1	1.12E-08	1.43171628	0.042423436	0.836814735	1
PAM	1.12E-08	1.431498954	0.042395571	0.836867582	1
EIF1	1.12E-08	1.430842993	0.042311569	0.837027008	1
ANKS1B	1.12E-08	1.429822485	0.042181191	0.837274776	1
NPAS2	1.12E-08	1.429030643	0.042080285	0.83746681	1
RAB3IP	1.12E-08	1.42758756	0.041896968	0.837816297	1
DOCK9	1.11E-08	1.426698071	0.041784345	0.838031402	1
SLC25A3	1.11E-08	1.425948828	0.041689698	0.838212408	1
RPLP0	1.11E-08	1.424768963	0.041541058	0.838497104	1
FHOD3	1.11E-08	1.42389493	0.041431266	0.838707735	1
FAM13A	1.11E-08	1.423870531	0.041428205	0.838713612	1
RPS3A	1.11E-08	1.42385122	0.041425782	0.838718263	1
UQCRC2	1.11E-08	1.422989981	0.041317874	0.838925576	1
EBNA1BP2	1.11E-08	1.421884462	0.041179743	0.839191367	1
DEFB1	1.10E-08	1.42063635	0.041024312	0.839491	1
SLC28A1	1.10E-08	1.420519317	0.041009766	0.839519073	1
RNF19A	1.10E-08	1.417735076	0.040665116	0.840185714	1
LRP1B	1.10E-08	1.416924758	0.040565318	0.840379298	1
RNF213-AS1	1.10E-08	1.416329568	0.04049216	0.840521364	1
S100A10	1.09E-08	1.415357895	0.04037299	0.840753065	1
SERF2	1.09E-08	1.411184987	0.039864912	0.841744939	1
SARAF	1.09E-08	1.410135056	0.039738017	0.84199369	1
SPTLC3	1.09E-08	1.409838351	0.039702225	0.842063926	1
EYA2	1.08E-08	1.409436249	0.039653767	0.842159071	1
EMP1	1.08E-08	1.408846946	0.039582849	0.842298424	1
EGFR	1.08E-08	1.407943799	0.039474391	0.842511794	1
TBC1D22A	1.08E-08	1.406974673	0.039358317	0.842740484	1
HECTD4	1.08E-08	1.406243763	0.039270985	0.842912777	1
CD37	1.08E-08	1.405692953	0.039205291	0.843042513	1
RPL18	1.08E-08	1.404315292	0.039041429	0.84336661	1
YAP1	1.07E-08	1.400843158	0.038631269	0.844180963	1
ATP5PF	1.07E-08	1.39946768	0.038469897	0.84450259	1
ANK3	1.07E-08	1.398982405	0.038413114	0.844615929	1
NR3C2	1.07E-08	1.398373764	0.038342006	0.844757983	1
CTNND1	1.07E-08	1.398350872	0.038339334	0.844763324	1
RPL35	1.07E-08	1.397789001	0.038273804	0.844894362	1
MFSD12	1.06E-08	1.395920519	0.038056633	0.845329463	1
ZEB1	1.06E-08	1.395889933	0.038053088	0.845336577	1
NDUFB1	1.06E-08	1.395832012	0.038046375	0.845350048	1
HSPH1	1.06E-08	1.395560282	0.038014896	0.845413232	1
EEF1G	1.06E-08	1.395518801	0.038010092	0.845422875	1
DNAH7	1.06E-08	1.394546401	0.037897654	0.845648795	1
PIK3C3	1.06E-08	1.394409215	0.037881817	0.845680645	1
RPS12	1.06E-08	1.393926286	0.037826113	0.845792723	1
VAMP8	1.06E-08	1.393816789	0.037813493	0.845818125	1
ESYT2	1.06E-08	1.393420537	0.037767858	0.845910024	1
MYL6	1.06E-08	1.392271929	0.037635867	0.84617615	1
SH3RF1	1.06E-08	1.391899954	0.037593214	0.846262253	1
DGKH	1.06E-08	1.391237829	0.037517402	0.846415417	1
HLA-A	1.05E-08	1.390791838	0.037466417	0.846518513	1
SULT1C4	1.05E-08	1.390270724	0.037406925	0.846638902	1
CORO1A	1.05E-08	1.390157893	0.037394056	0.846664958	1
MSRA	1.05E-08	1.387989851	0.03714757	0.847164906	1
MT-ND3	1.05E-08	1.386396923	0.036967435	0.847531365	1
CASK	1.05E-08	1.386364245	0.036963748	0.847538875	1
DNM3	1.05E-08	1.386258118	0.036951776	0.847563263	1
C11orf49	1.05E-08	1.385932413	0.036915059	0.847638089	1
SIK2	1.05E-08	1.384838136	0.036791947	0.847889259	1
EID1	1.04E-08	1.384002512	0.036698193	0.848080827	1
RPL4	1.04E-08	1.38133003	0.036399839	0.848692147	1
SEPTIN9	1.04E-08	1.381186772	0.03638391	0.848724858	1
RPL37A	1.04E-08	1.378856521	0.036125712	0.849256119	1
MAGI1	1.04E-08	1.378642249	0.036102056	0.849304891	1
TNS1	1.03E-08	1.376500179	0.035866359	0.849791741	1
TMA7	1.03E-08	1.376470958	0.035863154	0.849798373	1
TERF2IP	1.03E-08	1.375315445	0.035736616	0.850060442	1
ZFPM2-AS1	1.03E-08	1.374220173	0.035617059	0.850308496	1
HLA-B	1.03E-08	1.373189946	0.035504941	0.850541505	1
ZNF75D	1.03E-08	1.372472291	0.035427035	0.850703639	1
SKP1	1.02E-08	1.371982065	0.035373909	0.850814308	1
CYC1	1.02E-08	1.37176172	0.035350055	0.850864029	1
RABGEF1	1.02E-08	1.371248382	0.035294538	0.850979809	1
PRAG1	1.02E-08	1.370619386	0.035226625	0.851121573	1
CYTIP	1.02E-08	1.36982576	0.035141109	0.85130028	1
BSG	1.02E-08	1.369075574	0.035060453	0.851469041	1
EDF1	1.02E-08	1.36778673	0.034922284	0.851758603	1
SNX13	1.02E-08	1.366614104	0.034797014	0.852021644	1
NRP2	1.02E-08	1.366594581	0.034794932	0.85202602	1
ACTG1	1.01E-08	1.364280954	0.034549012	0.85254385	1
GMFG	1.01E-08	1.363341257	0.034449592	0.852753738	1
ATP6V1D	1.01E-08	1.363255191	0.0344405	0.852772949	1
BAZ2B	1.01E-08	1.361355813	0.034240408	0.853196377	1
AL589935.1	1.01E-08	1.361033579	0.03420657	0.853268111	1
DYNLL1	1.00E-08	1.358789684	0.033971795	0.853766824	1
NFIA	1.00E-08	1.358561309	0.033947985	0.853817501	1
RPS26	1.00E-08	1.358137925	0.033903885	0.853911413	1
USP6NL	1.00E-08	1.357418376	0.033829057	0.854070902	1
SYTL2	1.00E-08	1.355912766	0.033672983	0.854404151	1
RAD23A	9.99E-09	1.355224703	0.033601881	0.854556233	1
CCDC191	9.96E-09	1.353474724	0.033421673	0.854942431	1
DSP	9.94E-09	1.352166506	0.033287544	0.855230576	1
SRGAP1	9.93E-09	1.351182575	0.033186994	0.855446978	1
FGD4	9.92E-09	1.350498544	0.033117258	0.855597262	1
SUPT3H	9.91E-09	1.350043705	0.033070964	0.855697119	1
MDH1	9.90E-09	1.349749073	0.033041007	0.855761773	1
ATP6V0D2	9.90E-09	1.349454838	0.033011117	0.855826315	1
AL731577.2	9.90E-09	1.349452187	0.033010848	0.855826896	1
ACSS3	9.87E-09	1.347250615	0.032787995	0.856309056	1
EIF3K	9.86E-09	1.347032716	0.032766014	0.856356704	1
AC019197.1	9.85E-09	1.346365764	0.032698821	0.856502463	1
PLIN5	9.85E-09	1.346269293	0.032689113	0.856523537	1
PSAP	9.84E-09	1.345584248	0.03262025	0.856673103	1
PGK1	9.84E-09	1.345467744	0.032608552	0.856698526	1
SELENOS	9.82E-09	1.344235005	0.032485014	0.856967301	1
STK32B	9.81E-09	1.343610029	0.032422549	0.857103404	1
MYL12B	9.76E-09	1.340410622	0.032104523	0.857798447	1
MRPL51	9.73E-09	1.338528719	0.031918818	0.858205948	1
HMGN2	9.72E-09	1.337785901	0.031845793	0.858366526	1
ATP5MC3	9.71E-09	1.337011633	0.031769841	0.85853374	1
KRTCAP2	9.70E-09	1.335961065	0.031667056	0.858760359	1
MKLN1	9.70E-09	1.335941731	0.031665167	0.858764527	1
ETS1	9.66E-09	1.333859117	0.031462335	0.85921286	1
ELOB	9.66E-09	1.33382881	0.031459392	0.859219375	1
NDUFB2	9.64E-09	1.332510909	0.031331674	0.859502456	1
MGST3	9.64E-09	1.332419328	0.031322817	0.85952211	1
ARPC3	9.63E-09	1.331431075	0.031227387	0.859734045	1
COX5A	9.63E-09	1.3312246	0.031207483	0.859778291	1
STARD13	9.61E-09	1.330274958	0.031116091	0.859981639	1
COPE	9.61E-09	1.329928877	0.031082847	0.860055685	1
ATP5F1C	9.60E-09	1.329719681	0.031062768	0.860100427	1
CLDN10	9.57E-09	1.327777588	0.030876936	0.860515224	1
PACSIN2	9.56E-09	1.327086141	0.030811024	0.860662655	1
ARHGAP32	9.54E-09	1.325747413	0.030683783	0.860947729	1
SLC12A6	9.54E-09	1.325503451	0.030660648	0.860999627	1
GOLGA8A	9.53E-09	1.324576696	0.030572912	0.861196625	1
SLC7A8	9.52E-09	1.323947591	0.030513487	0.861330218	1
KDM2A	9.51E-09	1.323646576	0.030485092	0.861394102	1
MAGI2	9.48E-09	1.321245346	0.030259457	0.861902826	1
ATP6V1F	9.47E-09	1.3206855	0.030207075	0.862021209	1
CCDC171	9.46E-09	1.320316061	0.030172554	0.862099283	1
STRN3	9.46E-09	1.319769139	0.030121516	0.862214796	1
LINC01320	9.45E-09	1.319524003	0.030098667	0.862266543	1
FNBP1L	9.43E-09	1.318104995	0.029966716	0.862565772	1
ATP5F1B	9.43E-09	1.317728145	0.029931764	0.862645148	1
RPL24	9.42E-09	1.317416884	0.029902924	0.862710679	1
CAPG	9.41E-09	1.316627111	0.029829863	0.862876836	1
WDR60	9.40E-09	1.316147796	0.029785604	0.862977594	1
IDH2	9.38E-09	1.314853195	0.029666366	0.863249426	1
C14orf119	9.38E-09	1.314774368	0.02965912	0.863265963	1
PDGFC	9.38E-09	1.314714418	0.029653611	0.863278539	1
RIC3	9.38E-09	1.31446369	0.029630578	0.863331123	1
POMP	9.37E-09	1.31402858	0.029590648	0.863422337	1
SNX29	9.36E-09	1.31336115	0.029529495	0.863562153	1
UQCRB	9.35E-09	1.312297152	0.029432249	0.863784796	1
MT-CO3	9.34E-09	1.312034821	0.029408319	0.863839642	1
TMCO1	9.33E-09	1.311268043	0.029338476	0.863999848	1
DHRS7	9.33E-09	1.311195934	0.029331915	0.864014906	1
FHIT	9.33E-09	1.31115353	0.029328058	0.86402376	1
EPCAM	9.33E-09	1.310853895	0.029300817	0.864086311	1
MTIF3	9.28E-09	1.30749892	0.0289974	0.864785041	1
PPFIA2	9.27E-09	1.307243882	0.028974454	0.864838034	1
HIGD2A	9.27E-09	1.307151213	0.028966121	0.864857284	1
TBC1D4	9.24E-09	1.305180663	0.028789453	0.865266091	1
TMEM213	9.21E-09	1.303011023	0.028596095	0.865714996	1
SCN2A	9.21E-09	1.302977466	0.028593114	0.865721929	1
AP1S3	9.21E-09	1.302596306	0.028559274	0.865800659	1
NUCB2	9.20E-09	1.302320742	0.028534831	0.865857553	1
SMDT1	9.19E-09	1.30129049	0.028443622	0.866070085	1
SPAG9	9.19E-09	1.301288441	0.028443441	0.866070507	1
UBE3C	9.19E-09	1.301231507	0.028438408	0.866082244	1
PSMD8	9.18E-09	1.3009714	0.028415428	0.866135853	1
KIAA0232	9.17E-09	1.299618252	0.028296154	0.866414449	1
SNX25	9.13E-09	1.297244956	0.028088085	0.866901903	1
FAM184A	9.13E-09	1.296853263	0.028053882	0.866982209	1
BCAS3	9.13E-09	1.296812111	0.028050291	0.866990644	1
INSR	9.13E-09	1.296808522	0.028049978	0.866991379	1
HSPG2	9.12E-09	1.296260357	0.028002183	0.867103691	1
RIMBP2	9.11E-09	1.295867239	0.027967953	0.867184186	1
NDUFA12	9.09E-09	1.294223799	0.027825277	0.867520255	1
SERINC3	9.09E-09	1.294019939	0.027807626	0.867561892	1
SP140L	9.08E-09	1.293915147	0.027798557	0.867583291	1
NDUFA13	9.08E-09	1.293338288	0.027748682	0.867701037	1
SORBS2	9.08E-09	1.293336863	0.027748559	0.867701327	1
COA3	9.05E-09	1.291203129	0.027564802	0.868136088	1
PNRC1	9.05E-09	1.291188712	0.027563564	0.868139021	1
SLC25A5	9.04E-09	1.291025743	0.027549577	0.868172177	1
RPL6	9.02E-09	1.289257773	0.027398256	0.868531416	1
TMEM59	9.00E-09	1.288004141	0.027291426	0.868785645	1
CD9	8.99E-09	1.287111611	0.027215605	0.868966392	1
RNF24	8.99E-09	1.286905702	0.027198141	0.869008061	1
CHMP4B	8.98E-09	1.286670824	0.027178232	0.869055579	1
MYO1D	8.97E-09	1.286078461	0.027128083	0.869175355	1
CLNK	8.95E-09	1.284532923	0.026997643	0.869487428	1
CEBPD	8.94E-09	1.283789492	0.026935108	0.869637317	1
SELENOK	8.93E-09	1.282810941	0.026853	0.869834389	1
KMT2A	8.92E-09	1.282179307	0.026800125	0.869961462	1
COPS6	8.89E-09	1.27985971	0.026606779	0.870427225	1
NOS1AP	8.87E-09	1.278501694	0.026494187	0.870699254	1
TMEM116	8.85E-09	1.277382462	0.026401726	0.870923089	1
UBB	8.85E-09	1.276946102	0.026365759	0.871010269	1
STK39	8.83E-09	1.275704327	0.026263656	0.871258088	1
ZFHX3	8.83E-09	1.275532584	0.026249564	0.871292331	1
SLC25A6	8.82E-09	1.274632906	0.026175856	0.871471588	1
H2AFZ	8.81E-09	1.274537762	0.026168073	0.871490532	1
PPDPF	8.78E-09	1.271832824	0.025947686	0.872028144	1
SLC25A4	8.77E-09	1.271673647	0.025934771	0.872059722	1
LINC00571	8.77E-09	1.271075656	0.025886305	0.872178293	1
BRAF	8.77E-09	1.271014043	0.025881317	0.872190504	1
SLC16A5	8.74E-09	1.2695009	0.025759079	0.872490096	1
GMPR	8.69E-09	1.265594207	0.025445961	0.873260855	1
TCP11L1	8.68E-09	1.265000796	0.025398711	0.873377586	1
RIF1	8.66E-09	1.263550091	0.025283542	0.873662575	1
EEF2K	8.66E-09	1.263384709	0.025270444	0.873695029	1
COL27A1	8.65E-09	1.262764863	0.025221408	0.873816606	1
CHCHD2	8.64E-09	1.261791562	0.025144589	0.874007309	1
NDUFA1	8.61E-09	1.25944504	0.02496028	0.874466075	1
IGF1R	8.59E-09	1.258247472	0.024866702	0.874699666	1
FAM160A1	8.59E-09	1.258193675	0.024862506	0.87471015	1
AL049828.1	8.58E-09	1.257588541	0.024815353	0.874828037	1
MYH10	8.58E-09	1.257573071	0.024814149	0.874831049	1
ECHS1	8.55E-09	1.255435372	0.024648247	0.875246737	1
ATP6AP2	8.54E-09	1.254436438	0.024571077	0.875440585	1
ARMH3	8.53E-09	1.253613188	0.024507648	0.875600151	1
MITF	8.51E-09	1.251953798	0.02438026	0.875921254	1
TMEM241	8.51E-09	1.251866744	0.024373594	0.875938081	1
EEF2	8.50E-09	1.251234574	0.024325239	0.876060212	1
SYNJ2	8.48E-09	1.250166269	0.024243725	0.876266371	1
LITAF	8.48E-09	1.250089523	0.024237879	0.87628117	1
PSME2	8.45E-09	1.247851906	0.024068006	0.876711998	1
HADHB	8.43E-09	1.246159571	0.023940267	0.877036996	1
MTR	8.42E-09	1.245367566	0.023880702	0.877188845	1
UXT	8.40E-09	1.244074916	0.023783782	0.877436341	1
PLEKHA6	8.40E-09	1.243780291	0.023761743	0.877492692	1
APBB2	8.39E-09	1.242960657	0.023700531	0.877649343	1
ASTN2	8.37E-09	1.24136499	0.023581784	0.877953827	1
ZMAT1	8.35E-09	1.24005752	0.023484898	0.878202839	1
ABI2	8.35E-09	1.239975236	0.023478813	0.878218496	1
TLN2	8.35E-09	1.23976054	0.023462942	0.878259341	1
RGS2	8.34E-09	1.239300525	0.023428972	0.878346816	1
EFNA5	8.33E-09	1.238199871	0.023347879	0.878555898	1
AP2A2	8.32E-09	1.237958482	0.023330129	0.878601712	1
HDDC2	8.32E-09	1.237679274	0.023309614	0.878654685	1
CALM2	8.31E-09	1.236884017	0.023251273	0.878805461	1
CRYBG3	8.31E-09	1.236776731	0.023243413	0.878825789	1
EPHA7	8.31E-09	1.236677721	0.023236161	0.878844547	1
ANAPC11	8.29E-09	1.235684675	0.023163545	0.879032548	1
EEF1A1	8.28E-09	1.234633833	0.023086934	0.879231223	1
PAPPA2	8.28E-09	1.234496414	0.023076932	0.879257183	1
NSMCE2	8.28E-09	1.234382621	0.023068654	0.879278676	1
SRP14	8.25E-09	1.232794457	0.022953401	0.879578315	1
KHDRBS3	8.25E-09	1.232291044	0.02291698	0.879673163	1
LINC00970	8.23E-09	1.230950105	0.022820229	0.8799255	1
PRDX6	8.23E-09	1.230680064	0.022800791	0.879976262	1
ERP29	8.22E-09	1.230174319	0.022764428	0.880071282	1
COL8A1	8.21E-09	1.22914848	0.022690837	0.880263823	1
ABHD2	8.20E-09	1.228952948	0.022676835	0.880300494	1
CCNY	8.20E-09	1.228405216	0.022637656	0.880403165	1
KLF7	8.20E-09	1.228376588	0.022635609	0.880408529	1
FYB1	8.20E-09	1.228372331	0.022635305	0.880409327	1
PTPN14	8.19E-09	1.227538006	0.022575752	0.880565569	1
ATP5MC2	8.19E-09	1.227435149	0.02256842	0.880584819	1
ENTPD1-AS1	8.17E-09	1.2266407	0.022511866	0.880733413	1
COX4I1	8.17E-09	1.225940843	0.022462155	0.880864185	1
USP24	8.16E-09	1.225221784	0.022411186	0.880998419	1
TMED9	8.16E-09	1.225117595	0.02240381	0.881017858	1
SMARCB1	8.15E-09	1.22481412	0.022382338	0.881074465	1
DMXL1	8.14E-09	1.224026496	0.0223267	0.881221272	1
KLHL13	8.13E-09	1.222947511	0.022250689	0.881422138	1
FOCAD	8.12E-09	1.222756175	0.022237235	0.881457727	1
BEX3	8.12E-09	1.222383628	0.022211061	0.881526997	1
COX8A	8.12E-09	1.222355882	0.022209112	0.881532154	1
TMPRSS4	8.11E-09	1.221978575	0.022182635	0.881602272	1
MT-ND4	8.11E-09	1.221550458	0.022152628	0.881681789	1
FRYL	8.09E-09	1.219987939	0.02204343	0.881971623	1
VTI1A	8.09E-09	1.219901161	0.02203738	0.881987702	1
AC138305.1	8.09E-09	1.219868534	0.022035106	0.881993746	1
MT-CO1	8.09E-09	1.219692017	0.022022806	0.882026446	1
ATP6V1G1	8.07E-09	1.218781157	0.021959437	0.882195059	1
NDUFA6	8.06E-09	1.218002083	0.02190537	0.882339115	1
DYRK1A	8.04E-09	1.21645815	0.02179859	0.882624158	1
PAPLN	8.04E-09	1.21623427	0.021783147	0.882665442	1
RPL12	8.01E-09	1.213774101	0.021614111	0.8831183	1
SERP1	8.00E-09	1.213356144	0.021585515	0.883195088	1
RORA	8.00E-09	1.212918869	0.021555635	0.88327538	1
PHLDB2	7.99E-09	1.212092975	0.021499306	0.883426903	1
MPC1	7.98E-09	1.211627312	0.021467606	0.883512262	1
ARHGAP12	7.98E-09	1.211380984	0.021450855	0.883557394	1
BCR	7.98E-09	1.211262164	0.021442779	0.883579159	1
PPP1CA	7.97E-09	1.21052593	0.021392802	0.883713943	1
ARPC5	7.95E-09	1.209324799	0.021311501	0.883933552	1
CUEDC1	7.95E-09	1.209220782	0.021304474	0.883952553	1
EIF3E	7.95E-09	1.209054595	0.021293251	0.883982906	1
HSPA12A	7.94E-09	1.208145314	0.021231945	0.884148862	1
APOO	7.92E-09	1.206485202	0.021120439	0.884451335	1
SNHG29	7.92E-09	1.20623957	0.021103987	0.884496032	1
KIF12	7.90E-09	1.204993434	0.021020705	0.884722565	1
ARL6IP1	7.90E-09	1.204737469	0.021003637	0.88476905	1
GAREM1	7.89E-09	1.204071729	0.020959303	0.884889878	1
SUMO2	7.88E-09	1.203490038	0.020920638	0.884995364	1
MT-ND1	7.87E-09	1.202841058	0.020877579	0.885112955	1
PARK7	7.87E-09	1.202708946	0.020868823	0.885136881	1
CABIN1	7.87E-09	1.202582692	0.020860459	0.885159742	1
LAPTM5	7.87E-09	1.202485837	0.020854045	0.885177276	1
NDUFB9	7.86E-09	1.202145961	0.020831551	0.88523879	1
SELENOM	7.86E-09	1.20205759	0.020825706	0.88525478	1
COBL	7.85E-09	1.201241316	0.020771789	0.885402385	1
COX6A1	7.83E-09	1.199783195	0.020675799	0.885665654	1
TRMT9B	7.83E-09	1.199436472	0.020653035	0.885728181	1
LINC01117	7.82E-09	1.199005617	0.020624779	0.885805839	1
SPEN	7.80E-09	1.197211572	0.020507512	0.886128722	1
BRK1	7.78E-09	1.195592593	0.020402221	0.886419433	1
RAC1	7.78E-09	1.195377429	0.020388266	0.886458021	1
ATP5PB	7.76E-09	1.193915646	0.020293691	0.886719889	1
UBL5	7.75E-09	1.193167175	0.020245425	0.886853774	1
NDUFC2	7.75E-09	1.192987754	0.02023387	0.886885849	1
CIRBP	7.74E-09	1.192524436	0.020204062	0.886968639	1
RPS27L	7.74E-09	1.19211989	0.020178068	0.887040886	1
CFAP221	7.73E-09	1.191643013	0.020147467	0.887125999	1
B4GALT5	7.73E-09	1.191191322	0.020118521	0.887206568	1
SEC61B	7.72E-09	1.190707251	0.020087544	0.887292857	1
UQCRFS1	7.72E-09	1.190379851	0.020066617	0.887351187	1
RPS8	7.71E-09	1.189361852	0.02000168	0.887532392	1
CNOT1	7.70E-09	1.188846436	0.019968877	0.887624042	1
ARHGEF38	7.69E-09	1.187966683	0.019913001	0.887780332	1
MYO3B	7.68E-09	1.187394323	0.019876727	0.887881914	1
EHHADH	7.68E-09	1.187102368	0.019858247	0.8879337	1
DHX32	7.67E-09	1.186434407	0.019816029	0.888052104	1
UQCRC1	7.64E-09	1.183950735	0.01965978	0.888491435	1
DIP2B	7.64E-09	1.183848225	0.019653355	0.888509536	1
ABI3BP	7.64E-09	1.183827907	0.019652082	0.888513124	1
CDK5RAP2	7.63E-09	1.183149025	0.019609589	0.888632935	1
FIS1	7.62E-09	1.182656351	0.019578805	0.888719816	1
PRDX2	7.62E-09	1.182448943	0.019565859	0.888756374	1
TIMM13	7.61E-09	1.181926232	0.019533267	0.888848462	1
REEP5	7.61E-09	1.181499849	0.019506718	0.888923533	1
ATP6V0D1	7.60E-09	1.180402104	0.019438523	0.889116607	1
BCLAF3	7.59E-09	1.179731257	0.019396957	0.889234458	1
CTDSPL	7.59E-09	1.179494162	0.019382286	0.889276084	1
GNG5	7.57E-09	1.178482562	0.019319808	0.889453538	1
EIF4A2	7.57E-09	1.178118357	0.01929736	0.889517368	1
GPR107	7.56E-09	1.177773642	0.019276135	0.889577753	1
RPS21	7.55E-09	1.176182271	0.019178434	0.889856157	1
CLIC1	7.52E-09	1.174441583	0.019072094	0.890160001	1
GABARAP	7.52E-09	1.174378641	0.019068259	0.890170974	1
CNKSR3	7.52E-09	1.174314856	0.019064374	0.890182094	1
INPP4B	7.52E-09	1.173895276	0.019038833	0.890255215	1
CA10	7.52E-09	1.17367798	0.019025618	0.890293067	1
DSCAML1	7.51E-09	1.173600535	0.019020911	0.890306554	1
RPL7A	7.51E-09	1.173435127	0.019010859	0.890335358	1
PSMB5	7.51E-09	1.1734163	0.019009716	0.890338635	1
PAX8	7.51E-09	1.173125246	0.018992043	0.890389301	1
PCNX1	7.51E-09	1.172995865	0.018984191	0.890411816	1
ACSF2	7.50E-09	1.172555544	0.018957494	0.890488414	1
CHST11	7.50E-09	1.17235624	0.018945421	0.89052307	1
LDHA	7.50E-09	1.172062664	0.018927651	0.890574101	1
TSHZ1	7.49E-09	1.171962217	0.018921575	0.890591557	1
ADGRF1	7.49E-09	1.171415659	0.018888543	0.890686497	1
RGL3	7.48E-09	1.170766814	0.018849399	0.890799113	1
SLC25A36	7.47E-09	1.170038364	0.018805543	0.890925429	1
EHMT1	7.46E-09	1.169124735	0.018750672	0.891083681	1
LARP4B	7.45E-09	1.168560054	0.018716833	0.891181393	1
DAD1	7.45E-09	1.168136992	0.018691518	0.89125455	1
SUPT20H	7.44E-09	1.167307506	0.018641976	0.891397867	1
RHOBTB3	7.44E-09	1.167275807	0.018640085	0.891403341	1
TXN2	7.43E-09	1.166796655	0.018611525	0.891486051	1
TPST1	7.43E-09	1.166606552	0.018600206	0.891518852	1
HOOK3	7.43E-09	1.166350664	0.018584979	0.891562989	1
ADI1	7.43E-09	1.166216892	0.018577023	0.891586058	1
SOD1	7.42E-09	1.165792096	0.018551781	0.891659283	1
TRIP12	7.41E-09	1.164973946	0.018503255	0.891800196	1
TBCA	7.41E-09	1.164744581	0.018489673	0.891839672	1
GSE1	7.40E-09	1.164269555	0.018461572	0.891921391	1
COX6C	7.39E-09	1.162939318	0.01838309	0.892149953	1
ZZEF1	7.38E-09	1.162545684	0.018359926	0.892217509	1
RAI14	7.38E-09	1.162314335	0.018346325	0.892257196	1
RTN4	7.37E-09	1.161733491	0.018312217	0.892356784	1
EPN2	7.36E-09	1.160410801	0.018234768	0.892583273	1
HNF1A-AS1	7.36E-09	1.160339703	0.018230614	0.892595436	1
HSPA9	7.35E-09	1.159588643	0.018186781	0.89272385	1
NPM1	7.34E-09	1.158783458	0.018139899	0.892861374	1
FRS2	7.32E-09	1.15761139	0.018071856	0.893061293	1
OPHN1	7.29E-09	1.154901723	0.017915458	0.893522267	1
FBXO21	7.29E-09	1.154610421	0.017898719	0.893571723	1
PTPRM	7.29E-09	1.15448433	0.017891478	0.893593124	1
GCNT2	7.29E-09	1.154263094	0.017878781	0.893630666	1
HIVEP3	7.28E-09	1.153583398	0.017839822	0.893745932	1
MAOA	7.27E-09	1.152790049	0.017794449	0.893880338	1
CECR2	7.26E-09	1.152158697	0.017758418	0.893987197	1
GPC5	7.26E-09	1.151931258	0.017745454	0.894025669	1
GPX4	7.25E-09	1.151533966	0.017722831	0.894092844	1
TPM1	7.25E-09	1.150874183	0.01768532	0.894204322	1
GAS5	7.23E-09	1.149390871	0.017601258	0.894454581	1
AP002495.1	7.22E-09	1.148943658	0.017575987	0.894529935	1
GLRX	7.22E-09	1.148724712	0.017563627	0.89456681	1
CD52	7.21E-09	1.147735381	0.017507877	0.894733296	1
SGK2	7.19E-09	1.146390336	0.017432348	0.894959284	1
GOLGA4	7.18E-09	1.144899045	0.017348961	0.895209362	1
TMBIM4	7.17E-09	1.144597339	0.017332136	0.895259895	1
PPP1R21	7.17E-09	1.144430948	0.017322863	0.895287754	1
MCCC1	7.16E-09	1.143868713	0.017291565	0.895381846	1
PLEKHA7	7.15E-09	1.142557436	0.017218776	0.895601012	1
CLDN10-AS1	7.14E-09	1.142099115	0.017193401	0.895677523	1
AMBRA1	7.14E-09	1.141943956	0.017184819	0.895703414	1
SNHG14	7.14E-09	1.141940259	0.017184615	0.895704031	1
PTPN21	7.12E-09	1.140065556	0.017081236	0.896016428	1
CLDN7	7.12E-09	1.139612573	0.017056343	0.896091793	1
RPN2	7.11E-09	1.139065387	0.017026319	0.896182769	1
UNC13B	7.11E-09	1.139023641	0.017024031	0.896189707	1
ZFP36	7.10E-09	1.138611188	0.017001435	0.896258234	1
COL4A2	7.10E-09	1.138465082	0.016993437	0.896282499	1
ESRRB	7.10E-09	1.138154563	0.016976452	0.896334054	1
C20orf194	7.10E-09	1.137910441	0.016963109	0.89637457	1
COL4A3	7.06E-09	1.135073341	0.01680876	0.896844448	1
ATP5PD	7.04E-09	1.133025513	0.016698165	0.89718248	1
HOXD3	7.03E-09	1.132290524	0.016658636	0.897303574	1
CREB3L2	7.03E-09	1.131777021	0.016631071	0.897388105	1
TMEM147	7.02E-09	1.131598273	0.016621486	0.897417516	1
LINC01515	7.01E-09	1.130762511	0.016576736	0.897554936	1
NKG7	7.01E-09	1.130235528	0.016548578	0.897641505	1
WWC2	7.01E-09	1.130067273	0.016539597	0.897669131	1
PRF1	7.00E-09	1.129397812	0.016503907	0.89777899	1
TPI1	6.99E-09	1.128868229	0.016475725	0.897865824	1
HMGN3	6.99E-09	1.128373633	0.016449446	0.897946864	1
ATG7	6.99E-09	1.128185291	0.016439449	0.89797771	1
KIF9-AS1	6.98E-09	1.127227883	0.016388719	0.898134387	1
USP31	6.94E-09	1.124172277	0.016227783	0.898633062	1
CTPS2	6.93E-09	1.123659551	0.016200923	0.898716536	1
IL6R	6.93E-09	1.123340739	0.016184243	0.898768409	1
DOCK7	6.92E-09	1.122739273	0.016152817	0.898866213	1
TMEM9B	6.90E-09	1.120394314	0.016030837	0.899246755	1
LGR4	6.89E-09	1.119752302	0.01599759	0.899350729	1
EPB41L1	6.89E-09	1.119355927	0.015977096	0.899414876	1
MAP7	6.89E-09	1.119250359	0.015971642	0.899431955	1
BHMT2	6.88E-09	1.118846039	0.015950769	0.899497343	1
MYO15B	6.87E-09	1.118235883	0.015919318	0.89959595	1
EHBP1	6.87E-09	1.117394632	0.015876049	0.899731771	1
YWHAB	6.85E-09	1.116160046	0.015812748	0.899930812	1
SGMS1	6.83E-09	1.114534616	0.015729765	0.900192353	1
ZNF133	6.83E-09	1.11429358	0.015717494	0.900231088	1
BIN2	6.83E-09	1.114184802	0.015711959	0.900248564	1
SUB1	6.83E-09	1.113844755	0.015694669	0.90030318	1
B4GALNT3	6.80E-09	1.1118876	0.015595495	0.900617029	1
CHMP5	6.80E-09	1.111750738	0.015588582	0.900638945	1
MIF	6.79E-09	1.110153375	0.015508105	0.900894427	1
WDR91	6.78E-09	1.110018394	0.015501323	0.90091599	1
SERINC2	6.78E-09	1.110012734	0.015501038	0.900916894	1
EMP3	6.78E-09	1.109404741	0.015470522	0.901013971	1
RPL27A	6.78E-09	1.10937953	0.015469258	0.901017994	1
PDE7B	6.77E-09	1.109047093	0.015452597	0.901071037	1
PPCS	6.77E-09	1.109045058	0.015452495	0.901071362	1
NINL	6.77E-09	1.108373097	0.015418869	0.901178505	1
ARHGAP6	6.77E-09	1.108365089	0.015418469	0.901179782	1
INPP5A	6.76E-09	1.108056698	0.01540306	0.90122892	1
ARL6IP5	6.72E-09	1.104324743	0.015217723	0.901821922	1
RPL10A	6.72E-09	1.103998037	0.015201598	0.90187369	1
TTC7B	6.72E-09	1.103993127	0.015201356	0.901874468	1
ZDHHC14	6.71E-09	1.103258953	0.015165176	0.901990717	1
NAALADL2	6.71E-09	1.10312682	0.015158674	0.902011626	1
SGPP2	6.71E-09	1.102964389	0.015150683	0.902037325	1
NDUFA2	6.70E-09	1.10240767	0.015123327	0.902125362	1
HIST1H4C	6.67E-09	1.099431399	0.014977855	0.902594873	1
TPT1	6.66E-09	1.098652096	0.01493998	0.902717492	1
SRI	6.63E-09	1.095806413	0.014802435	0.90316413	1
TRAK1	6.62E-09	1.094841799	0.014756078	0.903315132	1
FYB2	6.61E-09	1.094076684	0.014719406	0.903434762	1
SLBP	6.61E-09	1.094063601	0.014718779	0.903436806	1
HLA-DRA	6.60E-09	1.093535609	0.014693522	0.903519286	1
TNFRSF21	6.60E-09	1.093173452	0.014676222	0.903575825	1
ZFAS1	6.59E-09	1.092284732	0.014633847	0.90371445	1
KCNJ3	6.59E-09	1.092112935	0.014625669	0.903741227	1
PDE9A	6.59E-09	1.09205707	0.01462301	0.903749934	1
EXOC3	6.57E-09	1.090623457	0.014554942	0.903973125	1
HSPE1	6.57E-09	1.090244436	0.014536995	0.904032059	1
MAL	6.56E-09	1.089213316	0.014488275	0.904192232	1
PSME1	6.55E-09	1.08881136	0.014469324	0.90425461	1
PLEKHB2	6.55E-09	1.088308139	0.014445632	0.904332654	1
CATSPERE	6.55E-09	1.088192794	0.014440206	0.904350535	1
RNASEK	6.52E-09	1.085291377	0.014304352	0.904799384	1
SCN7A	6.51E-09	1.084336511	0.014259903	0.904946709	1
SLC3A1	6.50E-09	1.083784574	0.014234269	0.905031778	1
NAV2	6.50E-09	1.083705791	0.014230613	0.905043915	1
GNGT1	6.49E-09	1.083241357	0.014209081	0.90511544	1
KRT8	6.49E-09	1.083035739	0.014199558	0.905147091	1
AL050309.1	6.49E-09	1.083020793	0.014198866	0.905149391	1
TSGA10	6.49E-09	1.082339428	0.014167353	0.905254209	1
KIAA1109	6.47E-09	1.081296021	0.014119222	0.905414529	1
YWHAH	6.46E-09	1.080188528	0.014068302	0.905584444	1
THRB	6.46E-09	1.080161724	0.014067071	0.905588553	1
GATAD2A	6.46E-09	1.079852953	0.014052906	0.905635878	1
TRMT112	6.45E-09	1.078770371	0.014003347	0.905801642	1
LINC01278	6.44E-09	1.07834686	0.013984003	0.905866422	1
BEND7	6.43E-09	1.077519746	0.013946297	0.905992828	1
CRPPA	6.43E-09	1.077069333	0.013925803	0.906061603	1
FKBP8	6.43E-09	1.077068723	0.013925776	0.906061696	1
NDUFA5	6.43E-09	1.076796883	0.013913421	0.906103184	1
TECR	6.42E-09	1.076398108	0.013895315	0.906164015	1
NEO1	6.42E-09	1.076317485	0.013891657	0.906176309	1
POLD4	6.39E-09	1.073280946	0.013754541	0.906638368	1
FMN1	6.39E-09	1.073267229	0.013753924	0.906640451	1
SPATA7	6.38E-09	1.072755338	0.013730935	0.906718151	1
KRT10	6.38E-09	1.072687785	0.013727904	0.9067284	1
RPL14	6.38E-09	1.072605666	0.01372422	0.906740859	1
SH3YL1	6.38E-09	1.072595465	0.013723762	0.906742406	1
SMG1	6.38E-09	1.07252538	0.013720619	0.906753038	1
MCU	6.37E-09	1.071018242	0.013653188	0.906981413	1
HSP90AA1	6.36E-09	1.070206979	0.013617018	0.907104146	1
KIAA0825	6.36E-09	1.070104432	0.013612453	0.90711965	1
MAPK8IP3	6.35E-09	1.069461955	0.013583881	0.907216736	1
KIF16B	6.34E-09	1.068057878	0.013521634	0.907428607	1
RPS24	6.33E-09	1.067834751	0.013511766	0.907462239	1
NME2	6.33E-09	1.067778727	0.01350929	0.907470681	1
NEDD8	6.32E-09	1.066955003	0.013472926	0.907594739	1
ARHGAP21	6.31E-09	1.065762417	0.01342044	0.907774098	1
LINC02615	6.31E-09	1.065638711	0.013415007	0.907792686	1
PLEKHH2	6.30E-09	1.064732765	0.013375279	0.907928715	1
LSP1	6.30E-09	1.06468003	0.013372969	0.907936628	1
AC084198.2	6.30E-09	1.064286663	0.013355756	0.907995634	1
EPB41L3	6.30E-09	1.064219893	0.013352836	0.908005647	1
CASZ1	6.29E-09	1.064075413	0.01334652	0.908027309	1
NDUFS8	6.29E-09	1.063933384	0.013340314	0.9080486	1
CCT8	6.29E-09	1.063341465	0.013314479	0.908137286	1
CENPC	6.28E-09	1.062469296	0.013276497	0.908267829	1
ZCWPW2	6.28E-09	1.062420648	0.013274381	0.908275105	1
ATP5ME	6.26E-09	1.061069147	0.013215732	0.908477066	1
PRKN	6.26E-09	1.060893015	0.013208107	0.908503358	1
WDR7	6.26E-09	1.060630062	0.01319673	0.908542599	1
ZNF69	6.26E-09	1.060395028	0.013186569	0.908577661	1
ADGRE5	6.25E-09	1.059617872	0.013153022	0.908693514	1
PER3	6.24E-09	1.059032687	0.013127815	0.908780667	1
ATP5MC1	6.24E-09	1.058977474	0.013125439	0.908788887	1
LST1	6.24E-09	1.058737777	0.013115128	0.908824562	1
BANF1	6.23E-09	1.057994524	0.013083205	0.908935109	1
LBH	6.23E-09	1.057765108	0.013073366	0.908969208	1
LINC00342	6.22E-09	1.057289594	0.013052995	0.90903985	1
NDUFB11	6.21E-09	1.055650559	0.012983005	0.909282988	1
PBX1	6.20E-09	1.055073349	0.01295844	0.90936848	1
ACTB	6.20E-09	1.054650856	0.012940487	0.909431013	1
THADA	6.20E-09	1.054584095	0.012937652	0.909440891	1
ZFAND3	6.19E-09	1.054311227	0.012926071	0.909481255	1
RAC2	6.19E-09	1.053427578	0.012888636	0.909611863	1
PDIA6	6.18E-09	1.053037303	0.012872134	0.909669497	1
TANC1	6.17E-09	1.051622879	0.012812494	0.909878109	1
CD81	6.16E-09	1.051155329	0.012792836	0.909946977	1
ARPC1B	6.16E-09	1.050994571	0.012786084	0.909970645	1
AC005208.1	6.16E-09	1.050846725	0.012779877	0.909992408	1
GRHL2	6.15E-09	1.050232074	0.012754101	0.910082836	1
NOP53	6.13E-09	1.048289528	0.012672957	0.910368117	1
MXD4	6.13E-09	1.04825413	0.012671483	0.910373308	1
CD48	6.13E-09	1.048059974	0.0126634	0.910401778	1
MSI2	6.13E-09	1.047635182	0.012645732	0.910464039	1
ZDHHC3	6.11E-09	1.046230107	0.012587456	0.910669718	1
KCNQ1OT1	6.11E-09	1.045550425	0.012559356	0.910769067	1
ANKRD28	6.10E-09	1.045433628	0.012554533	0.910786129	1
ARHGAP18	6.09E-09	1.044218022	0.01250444	0.91096355	1
CNBP	6.09E-09	1.043573776	0.012477967	0.911057457	1
SPCS1	6.09E-09	1.043459154	0.012473262	0.911074156	1
SDCCAG8	6.08E-09	1.042985829	0.012453853	0.911143085	1
SCAPER	6.08E-09	1.0427216	0.01244303	0.911181544	1
LARP7	6.07E-09	1.041634563	0.012398596	0.911339614	1
MYO5C	6.07E-09	1.041467996	0.012391801	0.911363813	1
DOCK3	6.06E-09	1.040937847	0.012370195	0.911440799	1
ZMYM2	6.06E-09	1.040896005	0.012368491	0.911446873	1
EIF3L	6.05E-09	1.040350983	0.012346319	0.911525955	1
ITPR2	6.05E-09	1.03988143	0.012327246	0.911594037	1
PPL	6.04E-09	1.038864225	0.012286023	0.911741374	1
RASD1	6.04E-09	1.038678539	0.012278512	0.911768247	1
BNIP3L	6.03E-09	1.038411033	0.012267699	0.911806949	1
MBD5	6.03E-09	1.038102451	0.012255236	0.911851575	1
VTI1B	6.03E-09	1.037528032	0.012232068	0.911934596	1
RWDD1	6.03E-09	1.037517714	0.012231652	0.911936086	1
WNK4	6.03E-09	1.037516405	0.012231599	0.911936275	1
TMED2	6.02E-09	1.037404916	0.012227107	0.911952381	1
EEF1D	6.02E-09	1.037184845	0.012218245	0.911984164	1
ACOT11	6.02E-09	1.036822043	0.012203649	0.91203654	1
HNRNPA3	6.01E-09	1.036101141	0.012174693	0.912140534	1
RPS19	6.01E-09	1.035890769	0.012166256	0.912170862	1
STAG2	6.00E-09	1.035217023	0.012139269	0.91226793	1
UBC	6.00E-09	1.034889877	0.012126186	0.91231503	1
VGLL4	6.00E-09	1.03483671	0.012124061	0.912322682	1
SELENOT	6.00E-09	1.034481936	0.01210989	0.912373731	1
NHP2	5.99E-09	1.034301724	0.012102697	0.912399652	1
BDP1	5.99E-09	1.033723899	0.012079662	0.912482722	1
NDUFAB1	5.99E-09	1.033686033	0.012078154	0.912488163	1
HSP90B1	5.99E-09	1.033634164	0.012076089	0.912495616	1
AIF1	5.99E-09	1.033442358	0.012068453	0.912523172	1
MNAT1	5.98E-09	1.032983901	0.012050222	0.912589007	1
ZNF704	5.98E-09	1.032806984	0.012043193	0.912614401	1
REPS2	5.98E-09	1.03252137	0.012031854	0.912655384	1
SVIL	5.97E-09	1.032312638	0.012023574	0.912685324	1
PMPCB	5.97E-09	1.032045665	0.01201299	0.912723606	1
RASSF6	5.97E-09	1.031511492	0.011991841	0.91280016	1
CCDC178	5.95E-09	1.030218819	0.011940804	0.912985179	1
KCTD3	5.94E-09	1.029303629	0.011904793	0.913115966	1
ZCCHC7	5.93E-09	1.027549514	0.011836055	0.913366173	1
TRHDE	5.90E-09	1.025180505	0.011743807	0.913703113	1
MBOAT2	5.90E-09	1.025138879	0.011742192	0.913709024	1
TOMM20	5.90E-09	1.024895973	0.011732772	0.913743506	1
KCNQ1	5.89E-09	1.024074139	0.011700955	0.913860086	1
USP53	5.89E-09	1.023634599	0.011683971	0.913922381	1
SUSD4	5.88E-09	1.023064865	0.011661991	0.914003071	1
ITGB6	5.88E-09	1.023033327	0.011660775	0.914007535	1
AC040174.1	5.88E-09	1.023003264	0.011659617	0.914011791	1
UQCRQ	5.87E-09	1.021734083	0.011610799	0.914191294	1
RPS4X	5.87E-09	1.021690109	0.011609111	0.914197508	1
PTPN13	5.84E-09	1.018553978	0.011489315	0.914639658	1
ATP1B1	5.83E-09	1.017466468	0.011448043	0.914792527	1
SUCLG2	5.83E-09	1.017254465	0.011440013	0.914822301	1
RPL10	5.83E-09	1.017254402	0.011440011	0.91482231	1
PITPNC1	5.83E-09	1.017237205	0.01143936	0.914824724	1
CCNI	5.83E-09	1.017157343	0.011436337	0.914835938	1
MAN1C1	5.81E-09	1.015739177	0.011382774	0.915034848	1
NDUFB4	5.81E-09	1.015008405	0.011355265	0.915137191	1
COX16	5.79E-09	1.013675925	0.011305265	0.91532353	1
GABARAPL2	5.79E-09	1.013590911	0.011302082	0.915335407	1
STK3	5.79E-09	1.012901674	0.011276306	0.915431644	1
ALG14	5.78E-09	1.012165889	0.011248849	0.915534277	1
PHPT1	5.78E-09	1.011801081	0.011235259	0.915585124	1
FKBP3	5.77E-09	1.011356018	0.0112187	0.915647121	1
VPS50	5.77E-09	1.011017896	0.011206136	0.915694196	1
RANBP17	5.75E-09	1.008875835	0.011126838	0.9159919	1
PA2G4	5.75E-09	1.008730603	0.011121481	0.916012052	1
MGLL	5.74E-09	1.008400555	0.011109315	0.916057833	1
ABCA5	5.74E-09	1.008030134	0.011095675	0.916109189	1
FAM162A	5.73E-09	1.006793705	0.011050261	0.916280415	1
BICD1	5.72E-09	1.006130973	0.01102599	0.91637207	1
CYCS	5.72E-09	1.005948733	0.011019324	0.916397258	1
TNIK	5.71E-09	1.005444523	0.011000902	0.916466915	1
SETD2	5.71E-09	1.004820804	0.010978153	0.916553012	1
MERTK	5.71E-09	1.00462271	0.010970937	0.916580341	1
SPCS2	5.69E-09	1.003115325	0.010916173	0.916788049	1
GSTP1	5.68E-09	1.001392533	0.010853895	0.917024897	1
KIAA1958	5.67E-09	1.000662382	0.0108276	0.917125104	1
CLASRP	5.67E-09	1.000199547	0.010810963	0.91718857	1
VDR	5.66E-09	0.999827134	0.010797593	0.917239607	1
SINHCAF	5.66E-09	0.999424628	0.01078316	0.917294738	1
PDE1A	5.64E-09	0.997203224	0.01070383	0.917598439	1
CLINT1	5.63E-09	0.996688363	0.010685521	0.917668692	1
IER2	5.61E-09	0.994198987	0.010597407	0.918007649	1
PCBP1	5.60E-09	0.993706402	0.010580051	0.918074579	1
SNX30	5.59E-09	0.992460705	0.01053628	0.918243629	1
TSPO	5.59E-09	0.991783628	0.010512559	0.918335388	1
EIF3I	5.59E-09	0.991726706	0.010510568	0.918343098	1
OSBPL3	5.58E-09	0.991370731	0.010498119	0.918391302	1
TMEM87B	5.57E-09	0.990192661	0.010457018	0.918550653	1
LMAN1	5.57E-09	0.990073145	0.010452856	0.918566805	1
SH3GL2	5.57E-09	0.989561722	0.010435067	0.918635888	1
CABLES1	5.55E-09	0.987740135	0.010371933	0.918881542	1
PTGES3	5.55E-09	0.987739271	0.010371903	0.918881658	1
ZNF586	5.55E-09	0.987687943	0.010370129	0.918888571	1
MTHFD1L	5.55E-09	0.987377616	0.010359411	0.918930354	1
PYURF	5.54E-09	0.987202121	0.010353354	0.918953975	1
RPL39	5.54E-09	0.987176149	0.010352458	0.918957471	1
VAPA	5.54E-09	0.986938417	0.010344259	0.918989458	1
CD63	5.53E-09	0.985602816	0.01029831	0.919168966	1
POLR2L	5.53E-09	0.985465572	0.010293599	0.919187393	1
NDUFS5	5.53E-09	0.985251959	0.010286271	0.919216066	1
AP1G1	5.52E-09	0.985082959	0.010280476	0.919238744	1
SUCLG1	5.52E-09	0.984845452	0.010272338	0.919270607	1
SCMH1	5.51E-09	0.983797942	0.010236517	0.919411005	1
DMGDH	5.51E-09	0.983589107	0.01022939	0.919438971	1
SCNN1A	5.51E-09	0.983488125	0.010225945	0.919452491	1
LNX1	5.50E-09	0.982955363	0.010207789	0.919523786	1
TNKS	5.50E-09	0.982253682	0.010183922	0.919617604	1
NDUFS4	5.50E-09	0.982236067	0.010183323	0.919619958	1
MIR4435-2HG	5.50E-09	0.982135166	0.010179895	0.919633441	1
MET	5.50E-09	0.981992452	0.010175049	0.919652508	1
IKZF1	5.49E-09	0.981549782	0.010160031	0.919711624	1
SNHG32	5.49E-09	0.981483764	0.010157793	0.919720438	1
MPP6	5.48E-09	0.980649666	0.010129557	0.919831717	1
SULT1C2	5.47E-09	0.978961915	0.010072646	0.920056481	1
MYO1F	5.45E-09	0.976776567	0.009999399	0.920346712	1
TTC17	5.45E-09	0.976721807	0.00999757	0.920353973	1
GRAMD1B	5.44E-09	0.976229625	0.009981144	0.920419209	1
PVT1	5.44E-09	0.97622226	0.009980899	0.920420185	1
CPM	5.44E-09	0.975889342	0.009969803	0.920464285	1
KLRB1	5.43E-09	0.975207168	0.009947103	0.920554585	1
CDK14	5.43E-09	0.974644642	0.00992842	0.92062898	1
ATP6V0A4	5.43E-09	0.974304781	0.009917148	0.920673899	1
PPIB	5.42E-09	0.9734967	0.009890396	0.920780614	1
CD74	5.41E-09	0.972133269	0.00984541	0.92096039	1
NUDT4	5.40E-09	0.971426555	0.009822167	0.921053436	1
NDUFA4	5.39E-09	0.96983423	0.009769985	0.921262741	1
GUK1	5.38E-09	0.969508203	0.009759333	0.921305537	1
ACER3	5.38E-09	0.969207143	0.009749506	0.921345038	1
DPY19L2	5.38E-09	0.969135564	0.00974717	0.921354428	1
TK2	5.37E-09	0.968657924	0.009731602	0.921417056	1
TIAM2	5.37E-09	0.968614901	0.009730201	0.921422696	1
SLC25A39	5.37E-09	0.968481552	0.009725859	0.921440172	1
NPHP1	5.37E-09	0.968365957	0.009722097	0.921455319	1
FLG-AS1	5.36E-09	0.967422176	0.009691431	0.921578892	1
FOXP2	5.36E-09	0.966578591	0.009664097	0.921689205	1
PCSK5	5.35E-09	0.966285043	0.009654602	0.92172756	1
CCT6A	5.35E-09	0.965953553	0.00964389	0.921770854	1
VPS35	5.35E-09	0.965850315	0.009640556	0.921784333	1
HSPB1	5.35E-09	0.965715546	0.009636206	0.921801925	1
RETREG1	5.35E-09	0.965571797	0.009631568	0.921820687	1
ENO1	5.35E-09	0.965567598	0.009631433	0.921821235	1
NR6A1	5.35E-09	0.965364039	0.009624868	0.921847795	1
TEX264	5.34E-09	0.965021773	0.00961384	0.921892437	1
ITGB2	5.34E-09	0.964993209	0.00961292	0.921896162	1
SGIP1	5.34E-09	0.96464795	0.009601809	0.92194117	1
CPEB3	5.33E-09	0.963859716	0.009576486	0.922043842	1
RREB1	5.33E-09	0.963448381	0.009563296	0.922097375	1
CMC1	5.32E-09	0.962970764	0.009548002	0.922159495	1
RAF1	5.32E-09	0.962828993	0.009543467	0.922177925	1
KLHL20	5.32E-09	0.962422439	0.009530472	0.922230758	1
DBNL	5.32E-09	0.962373144	0.009528897	0.922237162	1
GLIS3	5.32E-09	0.962174229	0.009522546	0.922262999	1
RTF2	5.31E-09	0.961587597	0.009503839	0.922339152	1
CCT5	5.31E-09	0.96086856	0.009480956	0.922432407	1
AFF1	5.30E-09	0.960734011	0.00947668	0.922449847	1
OXR1	5.30E-09	0.960549927	0.009470832	0.922473701	1
PFKP	5.30E-09	0.960499845	0.009469242	0.92248019	1
NRSN2-AS1	5.30E-09	0.960489123	0.009468902	0.922481579	1
ZNF385B	5.30E-09	0.959778252	0.009446356	0.922573631	1
TBC1D14	5.29E-09	0.958884124	0.009418069	0.92268928	1
PPP2R3A	5.29E-09	0.958875003	0.009417781	0.922690459	1
AGPAT3	5.29E-09	0.958777003	0.009414685	0.922703125	1
RBIS	5.28E-09	0.957749306	0.009382281	0.922835848	1
ESD	5.27E-09	0.957301594	0.009368197	0.922893607	1
TRIM2	5.27E-09	0.956841478	0.009353743	0.922952927	1
LIMCH1	5.26E-09	0.955935235	0.009325335	0.923069651	1
ALDH1A1	5.26E-09	0.955524612	0.009312489	0.923122489	1
SAMSN1	5.25E-09	0.955087187	0.009298824	0.923178742	1
SLC16A3	5.25E-09	0.954802238	0.009289932	0.923215368	1
NCBP3	5.25E-09	0.954560198	0.009282385	0.923246466	1
ENSA	5.24E-09	0.953429271	0.009247198	0.923391631	1
STK17B	5.24E-09	0.953301123	0.009243219	0.923408065	1
RCN2	5.24E-09	0.953298609	0.009243141	0.923408388	1
EFHD1	5.23E-09	0.952655652	0.0092232	0.923490797	1
SLC25A12	5.23E-09	0.952603816	0.009221594	0.923497438	1
SYNE2	5.23E-09	0.952564783	0.009220385	0.923502438	1
HEATR5B	5.23E-09	0.952522994	0.00921909	0.923507791	1
GRN	5.23E-09	0.952019355	0.009203505	0.923572278	1
RPS2	5.23E-09	0.951803075	0.009196819	0.923599957	1
TAX1BP1	5.22E-09	0.951127111	0.009175953	0.923686409	1
ATRX	5.22E-09	0.950701633	0.009162842	0.923740783	1
UBE2E2	5.21E-09	0.950210343	0.009147725	0.923803525	1
MAPK8	5.20E-09	0.948824398	0.009105203	0.923980287	1
PHYH	5.20E-09	0.948597489	0.009098259	0.924009193	1
PSMA4	5.18E-09	0.946766663	0.00904241	0.92424208	1
PDSS2	5.17E-09	0.945926487	0.009016887	0.924348749	1
RCAN1	5.17E-09	0.945920583	0.009016708	0.924349498	1
HNRNPA2B1	5.17E-09	0.945638662	0.009008159	0.924385262	1
COX7B	5.17E-09	0.945552929	0.009005561	0.924396135	1
EMX2	5.17E-09	0.944951717	0.00898736	0.924472345	1
MIEN1	5.16E-09	0.944585059	0.008976277	0.92451879	1
SMG6	5.16E-09	0.944456748	0.008972402	0.924535038	1
7-Mar	5.16E-09	0.944318972	0.008968242	0.924552481	1
IQCH-AS1	5.16E-09	0.943881011	0.008955031	0.924607905	1
RPL29	5.15E-09	0.943304495	0.008937668	0.924680811	1
CFAP69	5.15E-09	0.942665094	0.008918448	0.924761599	1
GON4L	5.14E-09	0.942522421	0.008914165	0.924779615	1
DYNC2H1	5.14E-09	0.942443098	0.008911784	0.92478963	1
COG5	5.14E-09	0.942314575	0.008907928	0.924805855	1
BCKDHB	5.13E-09	0.94081236	0.008862974	0.924995271	1
LMNA	5.12E-09	0.940075924	0.008841013	0.92508798	1
MMADHC	5.12E-09	0.93964952	0.00882832	0.925141615	1
WDFY3	5.12E-09	0.939645469	0.008828199	0.925142124	1
SAP18	5.12E-09	0.939487309	0.008823496	0.925162009	1
SNRPE	5.12E-09	0.939453546	0.008822492	0.925166254	1
MICOS10	5.12E-09	0.939404347	0.00882103	0.925172438	1
DNAJC9	5.12E-09	0.939394936	0.00882075	0.925173621	1
GMDS-DT	5.11E-09	0.9390014	0.00880906	0.925223074	1
NQO2	5.11E-09	0.938877701	0.008805389	0.925238613	1
PDLIM5	5.11E-09	0.938558876	0.008795933	0.92527865	1
FANCC	5.11E-09	0.938558043	0.008795908	0.925278755	1
SAFB2	5.09E-09	0.936743404	0.008742266	0.925506282	1
SNRPD2	5.09E-09	0.936042755	0.008721636	0.925593973	1
USP12	5.08E-09	0.935159413	0.008695691	0.925704404	1
KRR1	5.08E-09	0.934537373	0.008677465	0.925782085	1
BTBD9	5.07E-09	0.93430448	0.00867065	0.92581115	1
DUSP2	5.07E-09	0.933925146	0.00865956	0.925858471	1
SNRPB2	5.06E-09	0.933231668	0.008639321	0.925944915	1
PLAC8	5.06E-09	0.932839327	0.00862789	0.925993782	1
ARL15	5.06E-09	0.93277621	0.008626052	0.926001641	1
AC021231.1	5.06E-09	0.932389553	0.008614803	0.92604977	1
MRPL21	5.06E-09	0.932269499	0.008611313	0.926064708	1
GPATCH2	5.04E-09	0.930770911	0.008567858	0.926250957	1
PRDX5	5.04E-09	0.930712834	0.008566178	0.926258167	1
PHF3	5.03E-09	0.929501546	0.00853121	0.926408403	1
EXOSC10	5.03E-09	0.929353803	0.008526954	0.92642671	1
MT-ND5	5.03E-09	0.928826907	0.008511792	0.926491965	1
FAM126B	5.03E-09	0.928638872	0.008506387	0.926515241	1
ARFGEF2	5.02E-09	0.928146898	0.008492261	0.92657611	1
CC2D2A	5.02E-09	0.927488826	0.0084734	0.926657462	1
PRDX1	5.01E-09	0.927265001	0.008466994	0.926685114	1
SRSF3	5.01E-09	0.926438518	0.008443378	0.926787143	1
HOGA1	5.00E-09	0.926165381	0.008435586	0.926820834	1
DOT1L	4.99E-09	0.924166947	0.008378784	0.927066941	1
KLC1	4.98E-09	0.923795573	0.008368268	0.927112598	1
CST7	4.98E-09	0.923266788	0.008353315	0.927177564	1
ATP5MD	4.98E-09	0.923054184	0.00834731	0.92720367	1
CNTN4	4.98E-09	0.922919188	0.0083435	0.927220243	1
ISCU	4.97E-09	0.922418092	0.008329369	0.927281731	1
MEIS2	4.97E-09	0.921789904	0.008311685	0.927358751	1
AC092535.4	4.96E-09	0.921362459	0.008299672	0.927411118	1
KDM6A	4.96E-09	0.92124093	0.008296259	0.927426001	1
CITED2	4.96E-09	0.920574219	0.008277562	0.927507603	1
CAMK2N1	4.95E-09	0.920232681	0.008267999	0.927549376	1
DGLUCY	4.95E-09	0.920040064	0.00826261	0.927572925	1
LINC01376	4.95E-09	0.919843621	0.008257118	0.927596935	1
SLC25A33	4.94E-09	0.918220874	0.008211876	0.927795014	1
TRIR	4.93E-09	0.917559579	0.008193506	0.927875601	1
TUFM	4.93E-09	0.917244379	0.008184764	0.927913985	1
PEMT	4.93E-09	0.91720306	0.008183618	0.927919015	1
EIF3F	4.93E-09	0.917083117	0.008180294	0.927933616	1
PRR13	4.93E-09	0.916880112	0.008174671	0.927958322	1
DYNLT1	4.93E-09	0.916788575	0.008172137	0.92796946	1
RTRAF	4.92E-09	0.916632784	0.008167825	0.927988413	1
CARMIL1	4.92E-09	0.91571076	0.00814235	0.928100494	1
COP1	4.91E-09	0.915497073	0.008136457	0.928126449	1
C1QBP	4.91E-09	0.915078411	0.008124922	0.928177276	1
C12orf75	4.91E-09	0.914972381	0.008122003	0.928190144	1
ZRANB2-AS2	4.91E-09	0.914678448	0.008113916	0.928225805	1
CCDC12	4.91E-09	0.914673972	0.008113793	0.928226348	1
MUC20	4.90E-09	0.914090661	0.008097767	0.928297072	1
NDFIP1	4.90E-09	0.91360077	0.008084331	0.928356423	1
PDE8A	4.90E-09	0.913591426	0.008084075	0.928357555	1
EPHX2	4.90E-09	0.913454711	0.008080329	0.92837411	1
GPR39	4.90E-09	0.913286493	0.008075722	0.928394476	1
LAMTOR4	4.89E-09	0.913016406	0.008068331	0.928427165	1
CERS6	4.89E-09	0.91283291	0.008063313	0.928449366	1
ABHD3	4.89E-09	0.912685254	0.008059277	0.928467227	1
EXOC6B	4.89E-09	0.911934249	0.008038779	0.92855801	1
TSTD1	4.88E-09	0.911547344	0.008028237	0.928604742	1
ERH	4.87E-09	0.910434456	0.007997988	0.928739014	1
HLA-DPA1	4.87E-09	0.909882752	0.007983031	0.928805498	1
ABLIM3	4.87E-09	0.909852341	0.007982208	0.928809162	1
ECE1	4.86E-09	0.908707068	0.007951246	0.928946999	1
ATP5MPL	4.85E-09	0.907145588	0.007909212	0.92913456	1
POLR2H	4.85E-09	0.907103987	0.007908095	0.929139552	1
SNRPD1	4.84E-09	0.906813248	0.007900292	0.929174426	1
PTP4A2	4.84E-09	0.906665005	0.007896317	0.929192202	1
DCXR	4.84E-09	0.906169046	0.00788303	0.929251645	1
RASA1	4.84E-09	0.906014367	0.00787889	0.929270175	1
TMEM14B	4.83E-09	0.90582372	0.00787379	0.929293009	1
NDUFAF3	4.83E-09	0.905086497	0.007854099	0.929381245	1
RNF34	4.83E-09	0.904685167	0.007843399	0.92942924	1
MTCL1	4.81E-09	0.902258136	0.007778979	0.929718892	1
OSBP	4.80E-09	0.901816668	0.007767315	0.92977147	1
COL4A5	4.80E-09	0.901380642	0.00775581	0.929823365	1
INO80	4.80E-09	0.901032508	0.007746635	0.929864777	1
ACACA	4.79E-09	0.900879718	0.007742612	0.929882945	1
GRAMD1C	4.79E-09	0.900750359	0.007739207	0.929898324	1
CD24	4.77E-09	0.898504016	0.007680304	0.93016492	1
ACBD6	4.77E-09	0.897746643	0.007660539	0.930254609	1
UQCR10	4.77E-09	0.897734739	0.007660229	0.930256018	1
TFCP2	4.76E-09	0.897103184	0.007643784	0.93033073	1
DNAJC15	4.76E-09	0.897048781	0.007642368	0.930337163	1
DNAJB6	4.76E-09	0.896140662	0.007618784	0.930444465	1
SH3BP2	4.75E-09	0.89600853	0.007615358	0.930460065	1
MRPL41	4.75E-09	0.895849126	0.007611227	0.930478882	1
GHITM	4.75E-09	0.895472537	0.007601475	0.930523319	1
NPNT	4.75E-09	0.895393045	0.007599418	0.930532696	1
IFI30	4.74E-09	0.89462889	0.007579672	0.930622779	1
LINC00174	4.74E-09	0.894472193	0.007575628	0.930641239	1
ARHGAP8	4.73E-09	0.893512348	0.007550905	0.930754224	1
CTTN	4.73E-09	0.89341017	0.007548278	0.930766242	1
TAOK3	4.73E-09	0.89318625	0.007542523	0.930792574	1
CA12	4.72E-09	0.891371541	0.007496033	0.931005655	1
ALKBH7	4.71E-09	0.890640575	0.007477383	0.931091325	1
SELENOW	4.71E-09	0.890475658	0.007473181	0.931110641	1
ZNF207	4.71E-09	0.890448464	0.007472488	0.931113825	1
PDIA3	4.71E-09	0.890148569	0.007464853	0.931148937	1
RPL17	4.70E-09	0.889825913	0.007456647	0.931186697	1
GZMA	4.70E-09	0.888982897	0.007435247	0.931285269	1
DAB1	4.70E-09	0.88895397	0.007434514	0.93128865	1
HERPUD1	4.69E-09	0.888077825	0.007412335	0.931390963	1
AC008269.1	4.69E-09	0.887928958	0.007408573	0.931408334	1
ITPR1	4.67E-09	0.885456496	0.007346346	0.931696296	1
CMIP	4.66E-09	0.884585712	0.007324546	0.931797467	1
PCNX2	4.66E-09	0.884559653	0.007323895	0.931800492	1
MTFR1	4.66E-09	0.883711861	0.00730273	0.931898865	1
ACVR1B	4.65E-09	0.883368546	0.007294176	0.931938666	1
DPYS	4.64E-09	0.881546861	0.00724894	0.932149527	1
PDCD5	4.64E-09	0.881471649	0.007247078	0.93215822	1
R3HDM2	4.64E-09	0.881220087	0.007240854	0.932187292	1
LYPLAL1	4.64E-09	0.881178312	0.007239821	0.932192118	1
SESTD1	4.63E-09	0.880016409	0.007211139	0.932326244	1
CADPS2	4.63E-09	0.879854496	0.00720715	0.932344916	1
RAN	4.62E-09	0.879744352	0.007204438	0.932357616	1
OPA1	4.62E-09	0.879430921	0.007196726	0.932393744	1
RDX	4.61E-09	0.878074169	0.007163431	0.932549941	1
BABAM1	4.61E-09	0.877525344	0.007150003	0.932613037	1
SREBF2	4.60E-09	0.876599203	0.007127397	0.932719397	1
DBI	4.60E-09	0.876421974	0.007123078	0.932739734	1
LAPTM4A	4.59E-09	0.875431841	0.007098997	0.932853254	1
FRK	4.59E-09	0.875323689	0.007096372	0.932865644	1
CMC2	4.59E-09	0.874934769	0.007086937	0.932910182	1
TXNL4A	4.59E-09	0.874862629	0.007085188	0.932918441	1
UFC1	4.58E-09	0.874459879	0.007075432	0.932964531	1
JTB	4.55E-09	0.870258612	0.006974407	0.933443707	1
IQCA1	4.55E-09	0.869715975	0.006961457	0.933505382	1
ITGA2	4.54E-09	0.868792686	0.006939475	0.93361021	1
LINC01004	4.54E-09	0.86832421	0.006928345	0.933663346	1
LRRC6	4.53E-09	0.867308713	0.006904278	0.9337784	1
KIAA1671	4.52E-09	0.866713401	0.006890205	0.933845769	1
SRP9	4.52E-09	0.866590471	0.006887302	0.933859673	1
RNF150	4.52E-09	0.866254973	0.006879386	0.933897607	1
MIRLET7BHG	4.51E-09	0.864526705	0.006838741	0.934092723	1
LDHB	4.50E-09	0.864130804	0.006829462	0.93413735	1
CLU	4.49E-09	0.861948036	0.006778513	0.934382929	1
TCF25	4.49E-09	0.861917767	0.006777809	0.934386329	1
CACNB2	4.49E-09	0.861914933	0.006777743	0.934386647	1
TRAPPC3	4.48E-09	0.861471578	0.006767438	0.93443643	1
PET100	4.48E-09	0.860875172	0.0067536	0.934503347	1
TNRC6A	4.48E-09	0.860714454	0.006749875	0.93452137	1
ATP6AP1	4.47E-09	0.860465859	0.006744118	0.934549239	1
LATS1	4.47E-09	0.860137053	0.00673651	0.934586084	1
ERGIC2	4.46E-09	0.859084748	0.006712215	0.934703882	1
SDC2	4.45E-09	0.857456894	0.006674793	0.934885752	1
CCL3	4.45E-09	0.857111378	0.006666875	0.934924299	1
ZHX3	4.44E-09	0.855762869	0.006636055	0.935074554	1
CASTOR3	4.44E-09	0.85547033	0.006629387	0.93510711	1
ATP1B3	4.44E-09	0.855378452	0.006627294	0.935117332	1
LMBR1	4.42E-09	0.853501932	0.006584681	0.935325807	1
CYFIP1	4.42E-09	0.853277312	0.006579597	0.935350723	1
PKM	4.42E-09	0.852950447	0.006572206	0.935386966	1
ZNF710	4.42E-09	0.85280796	0.006568986	0.935402759	1
WEE1	4.40E-09	0.851244552	0.006533756	0.935575833	1
CCDC198	4.40E-09	0.850570732	0.006518627	0.935650304	1
CST3	4.40E-09	0.850460482	0.006516155	0.935662482	1
ALDH3A2	4.40E-09	0.850156431	0.006509341	0.935696057	1
C11orf80	4.39E-09	0.849241988	0.006488888	0.935796942	1
USP34	4.39E-09	0.849145258	0.006486728	0.935807606	1
PDHX	4.38E-09	0.848679879	0.006476345	0.935858889	1
H2AFY	4.38E-09	0.848159245	0.006464748	0.93591622	1
DENND3	4.38E-09	0.848146393	0.006464462	0.935917634	1
SERTAD1	4.38E-09	0.84747764	0.006449594	0.93599121	1
GOLM1	4.37E-09	0.846305816	0.006423619	0.936119957	1
CHURC1	4.36E-09	0.846018387	0.006417263	0.936151503	1
WDR1	4.36E-09	0.84546493	0.00640504	0.936212208	1
YWHAE	4.36E-09	0.845287361	0.006401123	0.936231674	1
EFCAB13	4.36E-09	0.844985311	0.006394465	0.936264774	1
DNAJA1	4.36E-09	0.844926186	0.006393163	0.936271252	1
RAB7A	4.35E-09	0.844192426	0.006377019	0.936351593	1
MCM9	4.35E-09	0.843983786	0.006372436	0.936374422	1
RPL22	4.34E-09	0.842970566	0.006350221	0.936485185	1
NEBL	4.34E-09	0.842447166	0.006338774	0.936542337	1
ZBTB16	4.34E-09	0.842274796	0.006335008	0.936561149	1
PSMA7	4.33E-09	0.8420484	0.006330066	0.93658585	1
ATP5F1E	4.33E-09	0.84195364	0.006327998	0.936596187	1
TMEM230	4.33E-09	0.841847928	0.006325692	0.936607716	1
CDR2	4.33E-09	0.841004074	0.006307312	0.936699686	1
VPS35L	4.33E-09	0.84089916	0.00630503	0.936711112	1
MT-ND2	4.32E-09	0.84051504	0.006296683	0.936752932	1
COX7C	4.31E-09	0.83937874	0.00627205	0.936876505	1
RALGAPA2	4.31E-09	0.839193939	0.006268053	0.936896583	1
IFNGR1	4.30E-09	0.838009207	0.006242481	0.937025167	1
FNBP4	4.30E-09	0.837889009	0.006239892	0.9370382	1
UQCRH	4.30E-09	0.837006499	0.006220914	0.93713382	1
CCNT2	4.30E-09	0.836837411	0.006217284	0.937152126	1
IQCJ-SCHIP1	4.29E-09	0.836350449	0.006206841	0.937204822	1
PABPC1	4.29E-09	0.835666779	0.006192207	0.93727874	1
RUBCN	4.28E-09	0.834797204	0.00617364	0.937372651	1
OSBPL1A	4.28E-09	0.834674602	0.006171026	0.937385881	1
SPRED2	4.28E-09	0.834615355	0.006169764	0.937392274	1
KANSL1L	4.28E-09	0.834350973	0.006164132	0.937420795	1
CCDC92	4.27E-09	0.833638655	0.006148983	0.937497582	1
BLNK	4.27E-09	0.833144045	0.006138485	0.937550852	1
ENTPD5	4.26E-09	0.832363004	0.00612194	0.937634893	1
NGRN	4.26E-09	0.832255855	0.006119674	0.937646415	1
CDC42BPB	4.26E-09	0.832202518	0.006118546	0.937652149	1
LINC01182	4.26E-09	0.831489957	0.006103496	0.937728719	1
PRKD1	4.25E-09	0.830820418	0.006089387	0.937800592	1
RALBP1	4.25E-09	0.830565694	0.006084027	0.937827917	1
CCL5	4.25E-09	0.830265486	0.006077715	0.937860108	1
VPS13D	4.23E-09	0.828445057	0.006039574	0.938055006	1
HEBP2	4.23E-09	0.82813387	0.006033076	0.938088269	1
PRXL2A	4.23E-09	0.82777018	0.00602549	0.938127126	1
FERMT2	4.23E-09	0.827579764	0.006021522	0.938147461	1
PITPNA	4.23E-09	0.827253802	0.006014735	0.938182259	1
AURKAIP1	4.22E-09	0.826529584	0.005999681	0.938259513	1
LARP4	4.21E-09	0.82563693	0.005981174	0.93835462	1
MLF2	4.21E-09	0.825269912	0.005973581	0.938393687	1
DSTN	4.21E-09	0.825233819	0.005972834	0.938397527	1
SRGAP3	4.21E-09	0.824604968	0.005959846	0.938464412	1
PACS1	4.21E-09	0.824539727	0.0059585	0.938471348	1
TGFBR2	4.20E-09	0.823861905	0.005944532	0.938543365	1
RFX3	4.20E-09	0.823489406	0.005936869	0.938582911	1
POLR2F	4.19E-09	0.822010773	0.005906541	0.938739674	1
PYCARD	4.18E-09	0.820955191	0.005884978	0.938851376	1
RPL36	4.17E-09	0.819506383	0.005855502	0.939004405	1
MDH2	4.16E-09	0.818367929	0.005832437	0.939124422	1
PDE1C	4.16E-09	0.818325057	0.00583157	0.939128938	1
RNF181	4.16E-09	0.817588226	0.005816689	0.939206502	1
EIF1AX	4.15E-09	0.817514813	0.005815209	0.939214226	1
AUP1	4.15E-09	0.817157917	0.005808015	0.939251761	1
ESRRG	4.15E-09	0.817076584	0.005806377	0.939260312	1
DNAJB1	4.15E-09	0.81665196	0.005797831	0.939304939	1
SETBP1	4.14E-09	0.815172549	0.00576815	0.939460202	1
FXYD2	4.14E-09	0.814824846	0.005761194	0.939496643	1
MAP4	4.13E-09	0.814544096	0.005755584	0.939526054	1
ULK1	4.13E-09	0.814237375	0.00574946	0.939558171	1
RANBP10	4.13E-09	0.813982865	0.005744384	0.93958481	1
TXNDC17	4.13E-09	0.81396371	0.005744002	0.939586815	1
SOX6	4.12E-09	0.812430195	0.005713503	0.939747108	1
AC002460.2	4.12E-09	0.812220855	0.005709351	0.939768961	1
NDUFB5	4.11E-09	0.811439922	0.005693889	0.939850424	1
GSTO2	4.11E-09	0.811264111	0.005690413	0.93986875	1
NCK2	4.10E-09	0.810431466	0.005673979	0.93995548	1
CYB5A	4.10E-09	0.809914875	0.005663805	0.940009236	1
IFI16	4.10E-09	0.809280376	0.005651332	0.940075204	1
DENND2A	4.09E-09	0.808471511	0.005635468	0.94015921	1
GIPC2	4.09E-09	0.808284606	0.005631809	0.940178607	1
MTPN	4.09E-09	0.807835593	0.005623026	0.940225184	1
APMAP	4.08E-09	0.807443609	0.005615369	0.940265819	1
MAP3K7	4.08E-09	0.807228532	0.005611172	0.940288105	1
EBF1	4.08E-09	0.806830746	0.005603417	0.940329305	1
AVEN	4.08E-09	0.806471602	0.005596424	0.940366481	1
DZIP3	4.08E-09	0.806411868	0.005595262	0.940372663	1
IPCEF1	4.08E-09	0.806409247	0.005595211	0.940372934	1
SLC25A16	4.08E-09	0.80633924	0.005593849	0.940380177	1
PLD1	4.07E-09	0.805690896	0.005581251	0.940447227	1
XBP1	4.07E-09	0.805627859	0.005580027	0.940453742	1
WDR72	4.07E-09	0.805200272	0.005571735	0.940497922	1
SENP5	4.07E-09	0.804986784	0.005567599	0.94051997	1
SGSM1	4.06E-09	0.804450844	0.005557228	0.940575287	1
CCNDBP1	4.05E-09	0.803114404	0.005531447	0.940713038	1
SND1	4.05E-09	0.803094251	0.005531059	0.940715113	1
ADAMTSL4-AS1	4.05E-09	0.802761046	0.005524649	0.940749413	1
RBBP8	4.05E-09	0.802102508	0.005512	0.940817154	1
RPRD2	4.04E-09	0.801784517	0.005505902	0.94084984	1
WDR13	4.04E-09	0.801610839	0.005502574	0.940867686	1
PRMT3	4.04E-09	0.801168666	0.00549411	0.9409131	1
NRG3	4.04E-09	0.80092607	0.005489471	0.940938003	1
TXNL1	4.03E-09	0.799916405	0.005470205	0.941041552	1
AKAP9	4.03E-09	0.799880807	0.005469526	0.9410452	1
MICU1	4.03E-09	0.799705985	0.005466197	0.941063112	1
SCP2	4.02E-09	0.798563841	0.005444493	0.941180023	1
BX890604.2	4.01E-09	0.797572527	0.00542572	0.941281334	1
NUTM2A-AS1	4.01E-09	0.797533357	0.00542498	0.941285334	1
C1orf43	4.01E-09	0.797460319	0.005423599	0.941292792	1
DDAH1	4.01E-09	0.796635499	0.005408031	0.941376958	1
SBDS	4.00E-09	0.796235497	0.005400496	0.941417738	1
ANXA2	4.00E-09	0.796215928	0.005400128	0.941419733	1
LAMC2	4.00E-09	0.794965722	0.005376642	0.94154703	1
NBAS	3.99E-09	0.794419836	0.005366417	0.941602538	1
ATP5MF	3.98E-09	0.792939406	0.005338778	0.941752847	1
PNKD	3.97E-09	0.791934768	0.005320098	0.94185466	1
DCTN3	3.97E-09	0.791098877	0.005304601	0.941939255	1
GAS7	3.97E-09	0.790969116	0.005302199	0.941952378	1
SIPA1L3	3.96E-09	0.790444156	0.005292493	0.942005441	1
SOBP	3.96E-09	0.790327332	0.005290335	0.942017244	1
PLAAT4	3.96E-09	0.790152398	0.005287105	0.942034914	1
ACAA2	3.96E-09	0.789883471	0.005282144	0.942062069	1
NDUFA11	3.96E-09	0.78945747	0.005274294	0.942105063	1
ADAM10	3.96E-09	0.789244421	0.005270372	0.942126555	1
CYSTM1	3.95E-09	0.78912424	0.005268161	0.942138675	1
AL592183.1	3.95E-09	0.789103723	0.005267783	0.942140744	1
PSMB6	3.95E-09	0.789026492	0.005266363	0.942148531	1
TOM1L1	3.95E-09	0.78888367	0.005263737	0.94216293	1
SASH1	3.95E-09	0.788682794	0.005260046	0.942183177	1
JPT1	3.94E-09	0.787151079	0.00523198	0.942337359	1
SZT2	3.94E-09	0.787126311	0.005231527	0.942339849	1
RAPGEF5	3.94E-09	0.786856566	0.0052266	0.942366964	1
MRPS36	3.94E-09	0.786675121	0.005223287	0.942385197	1
NEDD4L	3.94E-09	0.786321719	0.005216842	0.942420695	1
MRPL19	3.93E-09	0.786061204	0.005212095	0.942446851	1
MAN1A1	3.93E-09	0.785790945	0.005207175	0.942473974	1
DOP1A	3.93E-09	0.7849184	0.00519132	0.942561468	1
TTLL3	3.92E-09	0.784594369	0.005185443	0.942593931	1
ARHGEF12	3.92E-09	0.783923483	0.005173296	0.942661094	1
DNAJC19	3.92E-09	0.783789337	0.00517087	0.942674515	1
C19orf53	3.91E-09	0.782993621	0.005156504	0.942754071	1
SERPINA1	3.91E-09	0.782983075	0.005156313	0.942755125	1
ZDHHC7	3.91E-09	0.782788042	0.005152798	0.942774609	1
ANXA1	3.91E-09	0.78274486	0.00515202	0.942778923	1
SIVA1	3.91E-09	0.782187071	0.005141979	0.942834613	1
ATRAID	3.91E-09	0.78217368	0.005141738	0.94283595	1
CDC42BPA	3.90E-09	0.781703625	0.005133291	0.942882844	1
PEBP1	3.90E-09	0.780513622	0.005111964	0.943001414	1
SHROOM4	3.89E-09	0.779149087	0.005087611	0.943137115	1
RPS23	3.88E-09	0.778957038	0.005084192	0.943156192	1
IL32	3.88E-09	0.778657576	0.005078866	0.943185927	1
UBE3A	3.88E-09	0.778436614	0.005074938	0.943207859	1
PITPNM2	3.88E-09	0.778246233	0.005071557	0.94322675	1
MSH3	3.88E-09	0.777808315	0.005063787	0.943270183	1
ABCC4	3.88E-09	0.777693832	0.005061758	0.943281532	1
PDE10A	3.87E-09	0.777299158	0.005054768	0.943320645	1
STX7	3.87E-09	0.777204937	0.0050531	0.943329979	1
CSAD	3.86E-09	0.775866721	0.005029472	0.943462406	1
6-Mar	3.86E-09	0.775638316	0.005025449	0.943484982	1
PDZK1	3.86E-09	0.774572461	0.005006717	0.943590231	1
CGNL1	3.85E-09	0.77445362	0.005004633	0.943601955	1
ALG5	3.85E-09	0.774133548	0.004999023	0.943633523	1
GPD2	3.85E-09	0.773983176	0.004996389	0.943648348	1
UBE2B	3.85E-09	0.773822836	0.004993582	0.943664152	1
SSR4	3.85E-09	0.773362322	0.004985529	0.943709523	1
PTPRJ	3.85E-09	0.773322522	0.004984833	0.943713443	1
NDUFC1	3.84E-09	0.772773802	0.004975254	0.943767459	1
STX18	3.84E-09	0.772713118	0.004974196	0.94377343	1
LINC00894	3.84E-09	0.772572282	0.004971741	0.943787286	1
NPEPPS	3.84E-09	0.772282004	0.004966684	0.943815835	1
ZYG11B	3.84E-09	0.772129913	0.004964036	0.943830788	1
TUBGCP5	3.83E-09	0.770731489	0.004939752	0.943968117	1
GRB14	3.82E-09	0.769848056	0.004924469	0.944054723	1
HNRNPF	3.82E-09	0.769215201	0.004913547	0.944116694	1
NDUFB8	3.82E-09	0.76919491	0.004913197	0.94411868	1
MED13L	3.81E-09	0.768484417	0.004900964	0.944188181	1
TMCC1	3.81E-09	0.768269574	0.00489727	0.944209182	1
ANAPC16	3.81E-09	0.768009992	0.004892811	0.944234548	1
HIPK3	3.81E-09	0.767895354	0.004890842	0.944245747	1
FBXL5	3.81E-09	0.76758173	0.004885462	0.944276375	1
NENF	3.81E-09	0.76722527	0.004879353	0.944311169	1
LIPA	3.81E-09	0.767110335	0.004877384	0.944322384	1
RAI1	3.80E-09	0.767015104	0.004875754	0.944331675	1
PRKX	3.80E-09	0.766992637	0.00487537	0.944333866	1
DAZAP1	3.80E-09	0.766753296	0.004871275	0.94435721	1
TMEM161B	3.80E-09	0.76607771	0.004859734	0.944423056	1
ITPKB	3.80E-09	0.76572243	0.004853675	0.944457656	1
EPS15	3.79E-09	0.765216808	0.004845064	0.944506866	1
ROMO1	3.79E-09	0.764602153	0.004834616	0.944566638	1
DPH6	3.79E-09	0.764452938	0.004832083	0.94458114	1
EEA1	3.78E-09	0.763310767	0.004812732	0.944692037	1
RAB3GAP1	3.78E-09	0.763149099	0.004809999	0.944707719	1
RPS5	3.77E-09	0.762380942	0.004797032	0.944782177	1
ZNF98	3.77E-09	0.761656824	0.004784839	0.944852287	1
MUC1	3.77E-09	0.761137513	0.004776112	0.944902521	1
CAT	3.76E-09	0.760484674	0.004765163	0.944965615	1
AKAP8	3.76E-09	0.760462723	0.004764795	0.944967736	1
MARK3	3.76E-09	0.760230312	0.004760903	0.944990181	1
ZNF808	3.76E-09	0.759850657	0.004754551	0.945026831	1
EIF1B	3.76E-09	0.759789532	0.004753529	0.945032729	1
DNAH14	3.75E-09	0.759516169	0.004748961	0.945059103	1
PSMB8	3.75E-09	0.759417146	0.004747308	0.945068654	1
NUDC	3.75E-09	0.759247226	0.004744472	0.945085039	1
DIRC3	3.75E-09	0.759128093	0.004742484	0.945096525	1
TRPV4	3.75E-09	0.758423352	0.004730742	0.945164426	1
YWHAQ	3.75E-09	0.75841624	0.004730624	0.945165111	1
AOPEP	3.75E-09	0.75805523	0.00472462	0.945199866	1
PIK3CB	3.75E-09	0.758049548	0.004724525	0.945200413	1
XKR6	3.74E-09	0.75722879	0.004710901	0.945279358	1
SRSF5	3.74E-09	0.757153063	0.004709646	0.945286636	1
NDUFS6	3.74E-09	0.75692462	0.004705862	0.945308589	1
CLMN	3.74E-09	0.756914379	0.004705692	0.945309573	1
PWWP3A	3.74E-09	0.756855417	0.004704716	0.945315238	1
ABTB2	3.73E-09	0.755983048	0.004690293	0.945398992	1
NPTN	3.73E-09	0.75547684	0.004681943	0.945447542	1
RAD9A	3.72E-09	0.754843579	0.004671516	0.945508225	1
HSPB11	3.71E-09	0.75344435	0.004648555	0.945642102	1
THOC2	3.71E-09	0.75253228	0.004633644	0.945729215	1
MORF4L1	3.71E-09	0.752397224	0.00463144	0.945742105	1
BABAM2	3.71E-09	0.752054048	0.004625844	0.945774845	1
PSD3	3.71E-09	0.751992415	0.004624839	0.945780723	1
MMP24OS	3.70E-09	0.751921949	0.004623691	0.945787443	1
LINC01725	3.70E-09	0.75174762	0.004620852	0.945804064	1
MACROD2	3.70E-09	0.751390623	0.004615043	0.945838089	1
WASHC3	3.70E-09	0.75125974	0.004612915	0.945850558	1
LRP6	3.70E-09	0.751070293	0.004609836	0.945868603	1
LMO7	3.69E-09	0.750323613	0.004597721	0.945939674	1
LCLAT1	3.69E-09	0.75022148	0.004596066	0.945949389	1
CCDC7	3.69E-09	0.74995534	0.004591756	0.945974697	1
RPS18	3.69E-09	0.749822991	0.004589614	0.945987279	1
GPSM3	3.69E-09	0.749735228	0.004588195	0.945995621	1
OST4	3.69E-09	0.74938793	0.00458258	0.946028621	1
PTK2	3.68E-09	0.747407165	0.004550683	0.946216501	1
GLCE	3.68E-09	0.747383298	0.0045503	0.946218761	1
CISD1	3.67E-09	0.746137851	0.004530351	0.946336603	1
EMC7	3.66E-09	0.745648942	0.004522542	0.946382801	1
REL	3.66E-09	0.744837835	0.004509615	0.946459371	1
COPG2	3.66E-09	0.744432946	0.004503175	0.946497557	1
ATOX1	3.66E-09	0.744310605	0.004501231	0.946509091	1
MFSD14C	3.65E-09	0.743496219	0.004488308	0.946585814	1
ZMYM4	3.65E-09	0.743362486	0.004486189	0.946598404	1
NAPA	3.65E-09	0.742935775	0.004479435	0.946638558	1
AFG1L	3.64E-09	0.741428634	0.004455655	0.946780176	1
SNF8	3.64E-09	0.741241062	0.004452704	0.946797779	1
CAMKMT	3.63E-09	0.74061756	0.004442907	0.946856255	1
LINC00511	3.63E-09	0.740608207	0.00444276	0.946857131	1
TAB2	3.63E-09	0.740503807	0.004441121	0.946866917	1
PHLDB1	3.63E-09	0.740360652	0.004438876	0.946880333	1
RCOR3	3.63E-09	0.740342473	0.00443859	0.946882036	1
PPFIA1	3.63E-09	0.739998365	0.004433197	0.946914272	1
ITSN1	3.63E-09	0.739997776	0.004433188	0.946914327	1
ANKRD13A	3.62E-09	0.738884087	0.004415773	0.947018541	1
CEP162	3.61E-09	0.737226879	0.004389978	0.947173289	1
ZFYVE9	3.60E-09	0.736207141	0.004374175	0.947268318	1
PPIA	3.60E-09	0.736176128	0.004373695	0.947271206	1
ABLIM1	3.60E-09	0.735999037	0.004370957	0.947287693	1
STIP1	3.60E-09	0.735752923	0.004367153	0.947310599	1
HYDIN	3.60E-09	0.735747798	0.004367074	0.947311076	1
ZNF780B	3.60E-09	0.735707788	0.004366456	0.947314799	1
CCDC30	3.59E-09	0.734839672	0.004353067	0.947395521	1
MEGF9	3.59E-09	0.734384691	0.004346064	0.947437786	1
LEPROT	3.59E-09	0.733942132	0.004339263	0.947478868	1
YWHAZ	3.58E-09	0.733265602	0.004328886	0.947541617	1
SPIN1	3.58E-09	0.732792445	0.004321642	0.947585464	1
AFF3	3.58E-09	0.731872414	0.004307589	0.947670633	1
LDB2	3.58E-09	0.731858389	0.004307375	0.94767193	1
STRAP	3.57E-09	0.730716582	0.004289994	0.947777462	1
AHCTF1	3.57E-09	0.730703181	0.00428979	0.947778699	1
UBAC2	3.56E-09	0.729719922	0.004274876	0.947869429	1
ZEB2	3.56E-09	0.72921953	0.004267304	0.94791555	1
KLHL29	3.56E-09	0.729160532	0.004266412	0.947920986	1
GATAD2B	3.56E-09	0.728885101	0.004262251	0.947946355	1
EIF4A1	3.56E-09	0.728879197	0.004262162	0.947946899	1
TMEM131	3.55E-09	0.728262942	0.004252865	0.948003621	1
NF2	3.55E-09	0.727795083	0.004245819	0.94804665	1
SIM1	3.55E-09	0.727661698	0.004243812	0.948058911	1
TRAF3IP2-AS1	3.55E-09	0.727354861	0.004239199	0.948087108	1
HERC2	3.55E-09	0.726974287	0.004233484	0.948122063	1
SNRPC	3.54E-09	0.725810009	0.004216045	0.948228874	1
KIAA0556	3.54E-09	0.725454707	0.004210737	0.948261432	1
EXOC4	3.53E-09	0.725289631	0.004208272	0.948276553	1
ST13	3.53E-09	0.724436502	0.004195558	0.948354637	1
ATRN	3.53E-09	0.724132219	0.004191032	0.948382463	1
PTPN3	3.51E-09	0.722172615	0.004161992	0.948561354	1
GOT1	3.51E-09	0.721322986	0.00414946	0.94863875	1
OGDHL	3.51E-09	0.72069836	0.004140269	0.948695586	1
ZFC3H1	3.50E-09	0.720111761	0.004131655	0.948748913	1
ITPR3	3.50E-09	0.719754962	0.004126423	0.948781325	1
HSD11B2	3.50E-09	0.719635042	0.004124666	0.948792215	1
GNLY	3.50E-09	0.71951249	0.004122871	0.948803342	1
NRDE2	3.50E-09	0.719251906	0.004119058	0.948826995	1
PHB	3.49E-09	0.718528031	0.00410848	0.948892649	1
COX20	3.49E-09	0.718396123	0.004106556	0.948904605	1
SLC45A4	3.49E-09	0.718267127	0.004104674	0.948916295	1
DPY19L3	3.49E-09	0.717881632	0.004099057	0.948951215	1
PRKG1	3.48E-09	0.717010849	0.004086394	0.949030021	1
MT2A	3.48E-09	0.716337503	0.004076627	0.949090886	1
ADAMTSL3	3.48E-09	0.71622213	0.004074955	0.949101309	1
KIF26B	3.48E-09	0.716216177	0.004074869	0.949101847	1
CKMT2-AS1	3.47E-09	0.715300066	0.004061621	0.949184541	1
RBPMS	3.47E-09	0.715127591	0.004059131	0.949200097	1
KMT2C	3.47E-09	0.714477894	0.004049766	0.949258658	1
UBE2V1	3.47E-09	0.714199083	0.004045753	0.949283771	1
OAZ1	3.46E-09	0.714102547	0.004044364	0.949292464	1
CACNA2D1	3.44E-09	0.710735428	0.003996206	0.949594859	1
CAMK1D	3.44E-09	0.710411934	0.003991608	0.94962383	1
BACE2	3.44E-09	0.710039279	0.003986317	0.949657185	1
BHLHE40	3.44E-09	0.709721157	0.003981805	0.949685645	1
ATXN2	3.44E-09	0.70955079	0.003979391	0.94970088	1
ICA1	3.44E-09	0.709259729	0.003975269	0.9497269	1
MOK	3.44E-09	0.70924118	0.003975007	0.949728558	1
SEC62	3.43E-09	0.708216213	0.003960525	0.949820091	1
MAP3K14	3.43E-09	0.708203876	0.003960351	0.949821192	1
FOSB	3.43E-09	0.707683167	0.003953014	0.949867638	1
SRRM2	3.42E-09	0.707560243	0.003951283	0.949878597	1
C4orf3	3.42E-09	0.706774054	0.003940233	0.949948639	1
TBC1D5	3.42E-09	0.706761602	0.003940058	0.949949748	1
CCPG1	3.42E-09	0.706665507	0.00393871	0.949958303	1
PPP2R5E	3.41E-09	0.705545327	0.00392302	0.950057939	1
FDFT1	3.41E-09	0.705487813	0.003922216	0.95006305	1
ZNF248	3.41E-09	0.705282307	0.003919345	0.950081309	1
RILPL2	3.41E-09	0.705006402	0.003915493	0.950105814	1
HERC3	3.41E-09	0.704381362	0.003906779	0.950161289	1
CAPZA2	3.40E-09	0.704200815	0.003904266	0.950177303	1
TRAPPC5	3.40E-09	0.70402363	0.003901801	0.950193016	1
ARRDC3	3.39E-09	0.702511054	0.003880814	0.950326971	1
SLC20A2	3.39E-09	0.702160996	0.003875972	0.950357929	1
CRIP1	3.39E-09	0.702123041	0.003875447	0.950361284	1
AHCYL1	3.39E-09	0.701200261	0.003862712	0.950442807	1
ADCY9	3.38E-09	0.699894232	0.003844754	0.95055799	1
SHPRH	3.38E-09	0.699752379	0.003842808	0.950570486	1
RFTN1	3.38E-09	0.699541563	0.003839918	0.950589054	1
USP8	3.37E-09	0.698132723	0.003820656	0.950712979	1
NEAT1	3.37E-09	0.69788838	0.003817325	0.950734445	1
DRAP1	3.37E-09	0.69787959	0.003817205	0.950735217	1
C4orf19	3.36E-09	0.697409559	0.003810804	0.950776487	1
RAB28	3.36E-09	0.696337182	0.003796238	0.950870533	1
NOSTRIN	3.35E-09	0.695927039	0.00379068	0.950906461	1
CD83	3.35E-09	0.695848105	0.003789612	0.950913373	1
KPNA4	3.35E-09	0.695784595	0.003788752	0.950918934	1
CWC27	3.35E-09	0.695642679	0.003786832	0.950931358	1
MAP4K4	3.35E-09	0.695409694	0.003783681	0.950951748	1
ENY2	3.35E-09	0.695118208	0.003779743	0.950977248	1
DYNC2LI1	3.34E-09	0.694089751	0.003765878	0.951067129	1
ANKRD36C	3.34E-09	0.693957207	0.003764095	0.951078703	1
CDS2	3.34E-09	0.692969527	0.003750831	0.951164869	1
ATP5F1D	3.33E-09	0.692629648	0.003746276	0.951194491	1
HOXB3	3.33E-09	0.691665504	0.003733384	0.951278434	1
SKI	3.33E-09	0.6910476	0.003725144	0.951332167	1
SELENOF	3.32E-09	0.690344336	0.003715785	0.951393261	1
FREM1	3.32E-09	0.689900445	0.00370989	0.951431789	1
RBMX	3.32E-09	0.68983642	0.00370904	0.951437344	1
AFMID	3.31E-09	0.688562914	0.003692178	0.951547722	1
EVI5	3.31E-09	0.688359254	0.003689488	0.951565354	1
WDR83OS	3.31E-09	0.688177239	0.003687086	0.951581107	1
UHRF1BP1L	3.31E-09	0.687837966	0.003682611	0.951610459	1
TSHZ2	3.30E-09	0.687321657	0.003675812	0.951655098	1
EIF3G	3.30E-09	0.687194798	0.003674143	0.95166606	1
NIPBL	3.29E-09	0.685812527	0.003656004	0.95178537	1
CTNNA1	3.29E-09	0.684338761	0.003636757	0.951912299	1
UBE2E3	3.28E-09	0.684087572	0.003633486	0.951933904	1
TJP1	3.28E-09	0.684023969	0.003632658	0.951939373	1
MFF	3.28E-09	0.683820737	0.003630014	0.951956845	1
C18orf32	3.28E-09	0.683432793	0.003624972	0.951990183	1
MTMR10	3.28E-09	0.682680613	0.003615214	0.952054764	1
VAMP5	3.27E-09	0.682483619	0.003612663	0.952071665	1
MRPS24	3.27E-09	0.681661792	0.003602037	0.952142119	1
PRKCA	3.26E-09	0.680488208	0.003586913	0.952242575	1
DYNC1LI2	3.26E-09	0.680153253	0.003582607	0.952271213	1
CS	3.26E-09	0.680029116	0.003581013	0.952281822	1
GNG12	3.26E-09	0.679651026	0.00357616	0.952314124	1
LANCL2	3.26E-09	0.679617424	0.003575729	0.952316994	1
TMX2	3.26E-09	0.679356951	0.00357239	0.952339235	1
TBL1X	3.25E-09	0.678961793	0.003567331	0.95237296	1
ACTR3C	3.25E-09	0.678852474	0.003565932	0.952382286	1
AC079142.1	3.25E-09	0.678769341	0.003564869	0.952389378	1
JUP	3.25E-09	0.678428487	0.003560512	0.952418443	1
VDAC1	3.25E-09	0.678128416	0.003556681	0.952444018	1
ADAM9	3.25E-09	0.677978729	0.003554772	0.952456771	1
MTAP	3.25E-09	0.677438379	0.003547886	0.952502784	1
ADAMTS17	3.25E-09	0.67741468	0.003547584	0.952504801	1
TMEM160	3.24E-09	0.676441625	0.003535217	0.952587562	1
PAPPA	3.24E-09	0.676358918	0.003534168	0.952594591	1
DPY30	3.24E-09	0.676017016	0.003529833	0.952623637	1
UBXN1	3.23E-09	0.675317027	0.003520974	0.952683058	1
SPTLC2	3.23E-09	0.674910013	0.003515832	0.952717578	1
PYGB	3.23E-09	0.674469562	0.003510276	0.952754911	1
JADE2	3.23E-09	0.674080623	0.003505376	0.952787856	1
AP2B1	3.22E-09	0.673476732	0.003497782	0.95283897	1
PPA2	3.22E-09	0.673023361	0.00349209	0.952877312	1
ANAPC4	3.22E-09	0.672681687	0.003487806	0.952906191	1
PARN	3.22E-09	0.672448879	0.00348489	0.952925859	1
RBM8A	3.21E-09	0.672027166	0.003479613	0.952961468	1
VIM	3.21E-09	0.671587642	0.003474122	0.952998557	1
GNAQ	3.19E-09	0.66861596	0.003437205	0.95324866	1
ADAMTSL1	3.19E-09	0.668579633	0.003436756	0.95325171	1
UBR4	3.19E-09	0.668496956	0.003435735	0.953258652	1
NUTM2B-AS1	3.19E-09	0.668464318	0.003435331	0.953261392	1
TATDN1	3.19E-09	0.668204943	0.003432128	0.953283162	1
TOM1L2	3.19E-09	0.667851409	0.003427767	0.953312821	1
CHD7	3.19E-09	0.667588497	0.003424526	0.953334867	1
ID2	3.19E-09	0.66708487	0.003418328	0.953377073	1
LY6E	3.19E-09	0.667040133	0.003417778	0.95338082	1
APPL2	3.18E-09	0.66683987	0.003415316	0.953397593	1
PPP2CA	3.18E-09	0.666790607	0.003414711	0.953401718	1
ANKH	3.18E-09	0.666535794	0.003411581	0.95342305	1
DEK	3.18E-09	0.666525416	0.003411454	0.953423919	1
WDR59	3.18E-09	0.665721866	0.003401604	0.953491133	1
NRF1	3.18E-09	0.665669555	0.003400963	0.953495506	1
GLDC	3.17E-09	0.665094033	0.003393926	0.953543591	1
CIAO2B	3.17E-09	0.664993866	0.003392702	0.953551956	1
DDX19B	3.17E-09	0.664366546	0.00338505	0.953604312	1
PHIP	3.17E-09	0.663920208	0.003379614	0.953641533	1
CEP70	3.16E-09	0.663305059	0.003372137	0.953692789	1
CEP295	3.16E-09	0.662427702	0.003361499	0.953765809	1
DNM1L	3.16E-09	0.661956594	0.003355799	0.953804977	1
ZNF518A	3.15E-09	0.66130298	0.003347907	0.953859271	1
MPC2	3.15E-09	0.661272296	0.003347537	0.953861818	1
AK3	3.15E-09	0.661065018	0.003345037	0.953879024	1
RIPOR2	3.15E-09	0.660683064	0.003340437	0.953910715	1
UBA6-AS1	3.15E-09	0.660342729	0.003336343	0.953938937	1
LRCH1	3.14E-09	0.659919437	0.003331257	0.953974018	1
PSMD14	3.14E-09	0.659898808	0.003331009	0.953975727	1
ZNF737	3.14E-09	0.658462368	0.003313806	0.954094598	1
CLCN3	3.13E-09	0.658104089	0.003309528	0.954124206	1
STXBP4	3.13E-09	0.658087495	0.00330933	0.954125577	1
TACC1	3.13E-09	0.657526337	0.00330264	0.954171916	1
SRSF7	3.13E-09	0.656655021	0.003292278	0.954243788	1
COPZ1	3.13E-09	0.656487605	0.003290291	0.954257586	1
RPS28	3.12E-09	0.656211925	0.00328702	0.9542803	1
GIGYF2	3.12E-09	0.655781505	0.00328192	0.954315744	1
PTH1R	3.12E-09	0.655034888	0.003273091	0.954377169	1
ZNF24	3.10E-09	0.652566572	0.003244059	0.954579737	1
OIP5-AS1	3.10E-09	0.652120842	0.003238842	0.954616234	1
PEAK1	3.10E-09	0.652055722	0.00323808	0.954621564	1
KLRF1	3.10E-09	0.651889297	0.003236135	0.954635184	1
PSMA2	3.10E-09	0.651661976	0.003233479	0.954653781	1
AC118549.1	3.10E-09	0.651401968	0.003230444	0.954675044	1
ZFYVE21	3.10E-09	0.651219395	0.003228314	0.95468997	1
TMEM260	3.09E-09	0.650503508	0.003219977	0.954748454	1
BBOX1	3.09E-09	0.649958655	0.003213645	0.954792921	1
COL28A1	3.09E-09	0.649899087	0.003212953	0.954797781	1
AAGAB	3.09E-09	0.649776874	0.003211535	0.954807749	1
AHI1	3.09E-09	0.649351519	0.003206603	0.954842428	1
ZNF235	3.08E-09	0.647625894	0.003186665	0.954982884	1
RAPGEF3	3.07E-09	0.645895173	0.003166785	0.955123376	1
TTTY14	3.06E-09	0.644881848	0.003155199	0.955205459	1
SYMPK	3.06E-09	0.644703412	0.003153163	0.9552199	1
RAB6A	3.06E-09	0.64464853	0.003152537	0.95522434	1
HSBP1	3.06E-09	0.644509995	0.003150957	0.955235548	1
MTUS1	3.06E-09	0.644384105	0.003149522	0.955245731	1
FCHSD2	3.06E-09	0.643935312	0.003144412	0.955282015	1
GSTO1	3.05E-09	0.643883984	0.003143828	0.955286163	1
JUNB	3.05E-09	0.643089585	0.003134803	0.955350322	1
ARHGAP15	3.05E-09	0.64293364	0.003133034	0.955362908	1
FBXL2	3.04E-09	0.641981194	0.003122251	0.955439708	1
EFEMP1	3.04E-09	0.641780933	0.003119988	0.955455842	1
BCL2L1	3.04E-09	0.641590333	0.003117836	0.955471193	1
CLEC16A	3.04E-09	0.641266752	0.003114185	0.955497243	1
ARHGAP26	3.04E-09	0.641092612	0.003112222	0.955511257	1
MICOS13	3.04E-09	0.640513003	0.003105697	0.955557874	1
ZNF655	3.03E-09	0.640250188	0.003102742	0.955578997	1
EPM2AIP1	3.03E-09	0.640239162	0.003102618	0.955579883	1
SLC2A13	3.03E-09	0.639305841	0.003092147	0.955654828	1
SERBP1	3.03E-09	0.638886821	0.003087456	0.95568844	1
GADD45GIP1	3.03E-09	0.638670628	0.003085039	0.955705773	1
RACK1	3.02E-09	0.638138867	0.0030791	0.955748383	1
SMAP2	3.02E-09	0.637272187	0.003069444	0.955817753	1
COA1	3.02E-09	0.637189246	0.003068522	0.955824387	1
USP3	3.01E-09	0.636004819	0.003055374	0.955919027	1
PSEN1	3.01E-09	0.63534806	0.003048107	0.955971429	1
TSEN15	3.00E-09	0.634586463	0.0030397	0.956032129	1
COMMD6	3.00E-09	0.634343647	0.003037024	0.956051466	1
NNT	3.00E-09	0.634086862	0.003034197	0.956071908	1
DAP3	3.00E-09	0.633464866	0.003027358	0.95612139	1
ECI1	2.99E-09	0.632862071	0.003020744	0.956169299	1
DNM2	2.99E-09	0.632397707	0.003015658	0.956206174	1
SPAG7	2.99E-09	0.632135435	0.003012789	0.95622699	1
POLR2K	2.99E-09	0.631924794	0.003010487	0.956243702	1
TNPO3	2.98E-09	0.630724045	0.002997394	0.956338861	1
TUBA1B	2.98E-09	0.629543657	0.002984575	0.956432233	1
LINC00886	2.98E-09	0.629350672	0.002982484	0.956447482	1
USP48	2.98E-09	0.629264059	0.002981546	0.956454325	1
ARFIP1	2.97E-09	0.628508761	0.002973377	0.956513955	1
SSB	2.97E-09	0.628289727	0.002971013	0.956531235	1
DNMBP	2.97E-09	0.628239626	0.002970472	0.956535186	1
RPS7	2.97E-09	0.628214344	0.002970199	0.95653718	1
ITGAL	2.97E-09	0.628080507	0.002968755	0.956547734	1
MBP	2.97E-09	0.627788658	0.002965609	0.956570741	1
SELENOP	2.97E-09	0.627491755	0.002962412	0.956594136	1
LINC00472	2.97E-09	0.627423817	0.002961681	0.956599488	1
LINC02614	2.96E-09	0.627173504	0.002958988	0.956619201	1
MAPK4	2.96E-09	0.627058687	0.002957754	0.956628241	1
SMURF1	2.96E-09	0.626890309	0.002955945	0.956641494	1
CREBBP	2.96E-09	0.626553794	0.002952332	0.956667972	1
CDC14B	2.96E-09	0.626164669	0.00294816	0.956698573	1
VSIG10	2.96E-09	0.625957754	0.002945943	0.956714836	1
RAB5C	2.95E-09	0.625532609	0.002941394	0.956748237	1
ABCB7	2.95E-09	0.62546117	0.00294063	0.956753848	1
MAP4K3	2.95E-09	0.625404651	0.002940026	0.956758286	1
MSR1	2.95E-09	0.624690238	0.0029324	0.956814351	1
FLNB	2.94E-09	0.62272521	0.002911518	0.95696824	1
PRKCI	2.94E-09	0.622215082	0.00290612	0.957008112	1
KCNMB2	2.94E-09	0.622044961	0.002904322	0.957021402	1
GBP2	2.94E-09	0.621821239	0.002901959	0.957038874	1
MRPS5	2.93E-09	0.621612871	0.002899759	0.957055142	1
GPI	2.93E-09	0.621362586	0.002897119	0.957074675	1
SECISBP2L	2.93E-09	0.621064249	0.002893976	0.957097948	1
KDM5A	2.93E-09	0.620758979	0.002890762	0.95712175	1
MRPS21	2.93E-09	0.620033511	0.002883139	0.957178271	1
SGMS2	2.92E-09	0.619378477	0.002876272	0.957229249	1
SNRK	2.92E-09	0.61840668	0.002866112	0.957304784	1
CD53	2.92E-09	0.618165084	0.002863591	0.957323544	1
FTX	2.91E-09	0.61771403	0.002858891	0.957358551	1
GNG2	2.91E-09	0.616363831	0.002844863	0.957463193	1
LYN	2.90E-09	0.6158994	0.002840053	0.957499136	1
PPP1R15A	2.90E-09	0.615666569	0.002837644	0.957517145	1
ASH1L	2.90E-09	0.615038418	0.002831156	0.9575657	1
CTSW	2.90E-09	0.614414336	0.002824723	0.957613892	1
STON2	2.90E-09	0.614371782	0.002824284	0.957617177	1
AC008014.1	2.89E-09	0.614114008	0.002821632	0.957637067	1
ARHGEF7	2.89E-09	0.613883152	0.002819258	0.957654874	1
MYEF2	2.89E-09	0.613771863	0.002818114	0.957663456	1
MTCH2	2.89E-09	0.613700346	0.002817379	0.95766897	1
SIM2	2.89E-09	0.613526415	0.002815593	0.957682378	1
COX14	2.89E-09	0.612968656	0.002809873	0.957725349	1
FSD1L	2.89E-09	0.612560868	0.002805697	0.957756742	1
CALM1	2.88E-09	0.61199353	0.002799897	0.957800385	1
MAGED2	2.88E-09	0.611769368	0.002797609	0.957817618	1
VPS8	2.88E-09	0.611594919	0.002795829	0.957831025	1
RNH1	2.88E-09	0.611472665	0.002794582	0.957840419	1
GALNT7	2.87E-09	0.610171913	0.002781351	0.957940252	1
NSD2	2.87E-09	0.60996617	0.002779263	0.957956025	1
TPD52L2	2.87E-09	0.609081975	0.002770309	0.958023749	1
DZIP1	2.87E-09	0.608658215	0.002766026	0.958056174	1
SUCLG2-AS1	2.86E-09	0.607795196	0.002757325	0.958122142	1
LUC7L3	2.86E-09	0.607412934	0.002753478	0.958151333	1
TMX4	2.86E-09	0.606766333	0.002746984	0.958200671	1
CLPTM1L	2.86E-09	0.606676459	0.002746082	0.958207524	1
DPH6-DT	2.85E-09	0.606059804	0.002739904	0.958254523	1
CASC4	2.85E-09	0.605938404	0.002738689	0.958263771	1
WDTC1	2.85E-09	0.605506882	0.002734375	0.958296627	1
CACNB4	2.85E-09	0.605424084	0.002733548	0.958302928	1
GNG7	2.85E-09	0.605191134	0.002731222	0.958320653	1
GZMH	2.85E-09	0.605131677	0.002730629	0.958325176	1
SLC25A13	2.84E-09	0.604558105	0.002724911	0.958368787	1
LTA4H	2.84E-09	0.603804824	0.00271742	0.958426003	1
FKBP1A	2.84E-09	0.603750388	0.002716879	0.958430135	1
CMTM8	2.83E-09	0.602463223	0.002704125	0.958527737	1
MAP1LC3B	2.83E-09	0.602080275	0.002700341	0.958556737	1
STOX2	2.83E-09	0.601616907	0.002695769	0.958591804	1
COL4A4	2.83E-09	0.601499125	0.002694608	0.958600713	1
PAK4	2.83E-09	0.60132019	0.002692845	0.958614245	1
SDF2L1	2.82E-09	0.60072829	0.002687022	0.958658981	1
SCOC	2.82E-09	0.599336136	0.00267337	0.958764035	1
AP2M1	2.82E-09	0.599096607	0.002671028	0.958782087	1
ARID2	2.81E-09	0.597826377	0.002658639	0.958877705	1
ZNF37A	2.81E-09	0.597792799	0.002658312	0.95888023	1
TSC2	2.81E-09	0.597222738	0.00265277	0.958923077	1
PPARGC1A	2.81E-09	0.597183556	0.00265239	0.958926021	1
STARD13-AS	2.80E-09	0.596956359	0.002650184	0.958943086	1
JMJD1C	2.80E-09	0.595237949	0.002633558	0.95907196	1
CYS1	2.79E-09	0.594397139	0.002625459	0.959134891	1
CEP112	2.79E-09	0.594057405	0.002622193	0.959160295	1
PRDM2	2.79E-09	0.593442535	0.002616291	0.959206238	1
SPATA6	2.79E-09	0.593242803	0.002614377	0.959221152	1
LINC01138	2.78E-09	0.591780963	0.002600405	0.959330168	1
RRBP1	2.78E-09	0.591723355	0.002599856	0.959334459	1
WWOX	2.78E-09	0.591445733	0.002597211	0.959355132	1
LINC00893	2.78E-09	0.591212079	0.002594987	0.959372524	1
ZNF618	2.77E-09	0.59047026	0.002587937	0.959427699	1
EXPH5	2.77E-09	0.589693849	0.002580578	0.959485378	1
PTTG1IP	2.77E-09	0.589612193	0.002579805	0.95949144	1
BACH1	2.76E-09	0.588755414	0.002571709	0.959555	1
PRICKLE1	2.76E-09	0.588602712	0.002570268	0.959566319	1
CPEB2	2.76E-09	0.588581976	0.002570073	0.959567856	1
PTGER3	2.76E-09	0.58817155	0.002566205	0.959598264	1
CLIP4	2.76E-09	0.587827944	0.002562971	0.959623707	1
ITGB1BP1	2.76E-09	0.587791644	0.00256263	0.959626394	1
LRRC8D	2.76E-09	0.587556063	0.002560415	0.959643829	1
SETD5	2.75E-09	0.587157044	0.002556668	0.959673344	1
SLC22A15	2.75E-09	0.587041427	0.002555583	0.959681893	1
HCG18	2.75E-09	0.587014782	0.002555333	0.959683863	1
TRRAP	2.75E-09	0.586812748	0.002553439	0.959698797	1
TEX41	2.75E-09	0.586782966	0.00255316	0.959700998	1
MPPED2	2.75E-09	0.586499778	0.002550507	0.959721922	1
ABCA10	2.75E-09	0.585888948	0.002544793	0.959767023	1
MFSD14A	2.75E-09	0.585830275	0.002544245	0.959771353	1
HINT2	2.74E-09	0.585023851	0.002536722	0.959830824	1
UHMK1	2.74E-09	0.584696591	0.002533675	0.959854936	1
ERGIC1	2.74E-09	0.584650781	0.002533249	0.95985831	1
PDXK	2.74E-09	0.584370141	0.002530639	0.959878977	1
HRH1	2.74E-09	0.583631719	0.002523784	0.95993331	1
TRPM7	2.73E-09	0.582689947	0.002515066	0.960002514	1
ARHGAP29	2.73E-09	0.581891138	0.002507693	0.960061132	1
RIN3	2.73E-09	0.581498316	0.002504075	0.960089931	1
FAM200B	2.72E-09	0.580748025	0.002497177	0.960144887	1
LINC00271	2.72E-09	0.580728136	0.002496995	0.960146343	1
MMS19	2.72E-09	0.580645496	0.002496236	0.960152392	1
RASGRF2	2.72E-09	0.57969977	0.002487571	0.960221559	1
PUM2	2.72E-09	0.579631716	0.002486948	0.960226533	1
BMPR1A	2.72E-09	0.579547655	0.00248618	0.960232675	1
FARP1	2.71E-09	0.578964603	0.002480854	0.960275256	1
DNAAF4	2.71E-09	0.57887938	0.002480076	0.960281476	1
MRPS28	2.71E-09	0.578822315	0.002479556	0.960285641	1
CACUL1	2.71E-09	0.578565711	0.002477216	0.960304365	1
SAMD8	2.71E-09	0.578364201	0.002475381	0.960319063	1
CHD9	2.71E-09	0.578348532	0.002475238	0.960320205	1
CHSY1	2.71E-09	0.578283824	0.002474649	0.960324924	1
TEX9	2.71E-09	0.578145039	0.002473386	0.960335043	1
AL356124.1	2.71E-09	0.577572488	0.002468181	0.960376765	1
PIGG	2.70E-09	0.57698492	0.00246285	0.960419541	1
CLIP1	2.70E-09	0.576427649	0.002457804	0.960460076	1
GLIS1	2.70E-09	0.57523156	0.002447006	0.960546955	1
CUTA	2.69E-09	0.574462565	0.002440088	0.960602725	1
BCL2L13	2.69E-09	0.574343451	0.002439018	0.960611358	1
NUDT16	2.69E-09	0.573830962	0.002434419	0.960648481	1
TBCB	2.69E-09	0.573610895	0.002432446	0.960664412	1
SPDYE2	2.69E-09	0.573483471	0.002431305	0.960673635	1
EFHD2	2.68E-09	0.573097195	0.002427848	0.96070158	1
HUWE1	2.68E-09	0.572844132	0.002425586	0.960719878	1
DNMT3A	2.68E-09	0.572122793	0.002419148	0.960771997	1
COG7	2.68E-09	0.571422761	0.002412916	0.960822519	1
STAT3	2.68E-09	0.571177216	0.002410733	0.960840227	1
ME3	2.67E-09	0.571076185	0.002409836	0.960847512	1
TUBGCP2	2.67E-09	0.571070349	0.002409784	0.960847932	1
REV3L	2.67E-09	0.570745103	0.002406897	0.960871374	1
FYN	2.66E-09	0.568983616	0.002391317	0.960998119	1
CDC42SE1	2.66E-09	0.568976399	0.002391253	0.960998638	1
CXCR4	2.66E-09	0.567205957	0.002375689	0.96112567	1
PPP1R2	2.65E-09	0.565942488	0.002364639	0.961216108	1
MYO6	2.64E-09	0.564980176	0.002356256	0.961284868	1
NCKAP1	2.64E-09	0.564220779	0.002349659	0.961339056	1
ASAP1	2.64E-09	0.56307334	0.002339725	0.961420808	1
SHB	2.64E-09	0.563072814	0.00233972	0.961420846	1
ITPK1	2.63E-09	0.562498054	0.002334759	0.96146174	1
RPL5	2.63E-09	0.562271171	0.002332803	0.961477873	1
NDUFS2	2.63E-09	0.562167016	0.002331906	0.961485277	1
UGCG	2.63E-09	0.561881737	0.002329449	0.96150555	1
ZSCAN5A	2.63E-09	0.561230454	0.002323851	0.961551799	1
MPP5	2.63E-09	0.561034868	0.002322172	0.961565678	1
ATP13A3	2.62E-09	0.560347064	0.002316278	0.961614453	1
SPATA6L	2.62E-09	0.560136058	0.002314472	0.961629406	1
MYL12A	2.62E-09	0.559279414	0.002307155	0.961690059	1
IMPA2	2.62E-09	0.559137079	0.002305941	0.961700129	1
WDR41	2.62E-09	0.558960701	0.002304438	0.961712604	1
BBS4	2.62E-09	0.558951875	0.002304363	0.961713228	1
UMAD1	2.61E-09	0.558638782	0.002301697	0.961735364	1
ADRM1	2.61E-09	0.558257288	0.002298453	0.961762322	1
PPM1H	2.61E-09	0.558104242	0.002297152	0.961773131	1
MAPKBP1	2.60E-09	0.556502554	0.002283585	0.961886104	1
NDUFB10	2.60E-09	0.556459882	0.002283224	0.96188911	1
SEC22A	2.60E-09	0.556379978	0.002282549	0.961894738	1
AC011586.2	2.60E-09	0.556210167	0.002281116	0.961906696	1
FBXW8	2.60E-09	0.555985292	0.002279219	0.961922527	1
CBFA2T2	2.60E-09	0.555681103	0.002276655	0.961943933	1
CEP192	2.60E-09	0.555352392	0.002273888	0.961967052	1
SCHLAP1	2.60E-09	0.554876581	0.002269887	0.962000496	1
IER3	2.60E-09	0.554763278	0.002268936	0.962008456	1
JUN	2.59E-09	0.554329264	0.002265294	0.962038935	1
PSMA1	2.59E-09	0.554187938	0.002264109	0.962048855	1
RHOH	2.59E-09	0.553658265	0.002259674	0.962086014	1
NRG1	2.59E-09	0.552925664	0.002253554	0.962137359	1
PTGR1	2.59E-09	0.552727082	0.002251897	0.962151266	1
CBX5	2.58E-09	0.551718217	0.002243499	0.962221852	1
PPP2R5C	2.58E-09	0.551399068	0.002240849	0.962244158	1
FBP1	2.58E-09	0.550977739	0.002237354	0.962273588	1
SPINT2	2.58E-09	0.55088126	0.002236555	0.962280324	1
ECHDC2	2.58E-09	0.550541222	0.002233739	0.962304058	1
GTF3C6	2.57E-09	0.550495539	0.002233361	0.962307246	1
LINC01762	2.57E-09	0.549480693	0.002224978	0.962377998	1
RNF170	2.57E-09	0.549193209	0.002222609	0.96239802	1
TMEM52B	2.57E-09	0.549125411	0.00222205	0.96240274	1
BAIAP2L1	2.57E-09	0.548855003	0.002219824	0.962421563	1
RAB3GAP2	2.56E-09	0.547996963	0.002212775	0.962481234	1
DLG5	2.55E-09	0.545920301	0.0021958	0.962625316	1
SLC30A9	2.54E-09	0.543503056	0.002176193	0.962792429	1
EPS8L2	2.54E-09	0.54229775	0.002166478	0.962875516	1
SGK3	2.53E-09	0.541622799	0.002161055	0.962921973	1
CHD6	2.53E-09	0.541380434	0.002159111	0.962938643	1
BBX	2.53E-09	0.541169923	0.002157424	0.962953117	1
DPP8	2.53E-09	0.540852093	0.002154879	0.96297496	1
TMCO4	2.53E-09	0.540715665	0.002153787	0.962984333	1
SSR2	2.53E-09	0.540643947	0.002153214	0.962989259	1
PSMB3	2.53E-09	0.540515651	0.002152188	0.962998071	1
CCT7	2.52E-09	0.539784618	0.002146351	0.963048243	1
AGAP1	2.52E-09	0.539650817	0.002145284	0.963057419	1
SEMA4D	2.52E-09	0.539418747	0.002143435	0.963073331	1
BZW1	2.52E-09	0.538731841	0.002137971	0.963120394	1
LCP1	2.52E-09	0.538368098	0.002135083	0.963145295	1
TUBB	2.52E-09	0.538224601	0.002133945	0.963155114	1
RPS10	2.52E-09	0.538217996	0.002133892	0.963155566	1
AKT3	2.52E-09	0.537823183	0.002130763	0.963182571	1
BUD31	2.51E-09	0.537638613	0.002129302	0.96319519	1
MYLK	2.51E-09	0.537010024	0.002124332	0.963238137	1
COL18A1	2.51E-09	0.536386512	0.002119413	0.963280694	1
HDHD2	2.51E-09	0.536327372	0.002118947	0.963284729	1
VMP1	2.51E-09	0.536292489	0.002118672	0.963287108	1
SVIP	2.51E-09	0.535927968	0.002115802	0.963311965	1
ADK	2.51E-09	0.535691693	0.002113944	0.963328069	1
RPL7L1	2.50E-09	0.534956121	0.002108168	0.963378165	1
CASD1	2.50E-09	0.534639243	0.002105684	0.963399728	1
TMTC2	2.50E-09	0.534309535	0.002103103	0.963422152	1
NT5DC3	2.50E-09	0.534019975	0.002100839	0.963441836	1
WDPCP	2.50E-09	0.533976737	0.002100501	0.963444774	1
TRAPPC8	2.50E-09	0.53373227	0.002098591	0.963461385	1
DCAKD	2.49E-09	0.533426012	0.002096201	0.963482184	1
SPPL3	2.49E-09	0.533101573	0.002093671	0.963504207	1
UBXN4	2.49E-09	0.532533448	0.002089249	0.963542745	1
CDH16	2.49E-09	0.53238791	0.002088118	0.963552611	1
HNRNPK	2.49E-09	0.531871969	0.002084111	0.96358757	1
XRCC6	2.48E-09	0.531131399	0.002078373	0.963637699	1
PALM2-AKAP2	2.48E-09	0.530508795	0.00207356	0.963679797	1
SUMF1	2.48E-09	0.530106609	0.002070456	0.963706969	1
HOOK1	2.48E-09	0.530048617	0.002070009	0.963710885	1
PMM2	2.48E-09	0.530016585	0.002069762	0.963713048	1
CTBP2	2.48E-09	0.52973838	0.002067619	0.963731831	1
ZNRF3	2.48E-09	0.529465566	0.002065518	0.963750242	1
CLSTN1	2.48E-09	0.529211353	0.002063563	0.96376739	1
PPM1D	2.47E-09	0.528824867	0.002060594	0.963793447	1
SIK3	2.47E-09	0.528318295	0.002056709	0.963827576	1
AC025159.1	2.47E-09	0.528105555	0.002055079	0.963841901	1
RPS15	2.47E-09	0.527452292	0.002050082	0.963885857	1
THOC7	2.47E-09	0.527096852	0.002047368	0.963909755	1
RPAP2	2.46E-09	0.526154443	0.002040188	0.96397305	1
LYST	2.46E-09	0.52555375	0.002035624	0.964013344	1
AFDN	2.46E-09	0.525423992	0.002034639	0.964022043	1
BIN3	2.46E-09	0.525347653	0.00203406	0.96402716	1
DICER1	2.46E-09	0.525189547	0.002032861	0.964037756	1
RPL15	2.46E-09	0.525116003	0.002032304	0.964042684	1
DYNLRB1	2.46E-09	0.525090218	0.002032108	0.964044412	1
POLR2G	2.45E-09	0.523901269	0.002023117	0.964123993	1
TUT4	2.45E-09	0.52371672	0.002021724	0.964136332	1
ARHGDIA	2.45E-09	0.523712673	0.002021694	0.964136603	1
AGK	2.45E-09	0.523701544	0.00202161	0.964137347	1
HMGA1P4	2.45E-09	0.522797184	0.0020148	0.964197758	1
RNF10	2.45E-09	0.522752334	0.002014463	0.964200752	1
TNPO1	2.44E-09	0.522089686	0.002009488	0.964244958	1
ST3GAL3	2.44E-09	0.521614784	0.002005929	0.964276611	1
LRBA	2.43E-09	0.519962214	0.001993591	0.964386569	1
CNTLN	2.43E-09	0.519230062	0.001988148	0.964435191	1
HGD	2.43E-09	0.519189805	0.001987849	0.964437863	1
WDR27	2.43E-09	0.519096266	0.001987154	0.96444407	1
FCGRT	2.43E-09	0.518926217	0.001985893	0.964455353	1
[truncated: 4,144 more rows]
