# Supplementary material for: Multi-Omics Integration Identifies TNFRSF1A as a Causal Mediator of Immune Microenvironment Reprogramming in Diabetic Kidney Disease
Source: Int J Mol Sci. 2025 Dec 26;27(1):279. doi: 10.3390/ijms27010279 (PMC12785335; doi:10.3390/ijms27010279)
Supplement: Supplementary file 1 [file ijms-27-00279-s001.zip › Table S1 All variables significantly associated with DKD.xlsx]

## Sheet: Sheet1
plasma proteins	inflammatory cytokines	metabolites	liquidsome		immune cell
UNC5D	C-C motif chemokine 4 levels	3-methylxanthine levels	Sterol ester (27:1/15:0) levels		TD CD4+ %CD4+
INPP5E	C-X-C motif chemokine 11 levels	1-arachidonoyl-gpc (20:4n6) levels	Sterol ester (27:1/18:3) levels		Naive CD8br %T cell
CADM2	Interleukin-10 levels	Pyrraline levels	Phosphatidylcholine (20:4_0:0) levels		CD16-CD56 on HLA DR+ NK
TNFRSF1B	Interleukin-18 levels	N-oleoyltaurine levels	Phosphatidylethanolamine (18:1_0:0) levels		CD127 on CD28+ CD45RA+ CD8br
TNFRSF1A	Monocyte chemoattractant protein-3 levels	N-acetylglucosamine/n-acetylgalactosamine levels	Phosphatidylcholine (15:0_18:2) levels		CD123 on plasmacytoid DC
IL18BP		1-palmitoyl-2-palmitoleoyl-gpc (16:0/16:1) levels	Phosphatidylcholine (17:0_20:4) levels		CD123 on CD62L+ plasmacytoid DC
GP1BA		1-stearoyl-2-docosahexaenoyl-gpc (18:0/22:6) levels	Phosphatidylcholine (18:1_18:1) levels		CD64 on CD14- CD16-
MANSC1		1-myristoyl-2-arachidonoyl-GPC (14:0/20:4) levels	Phosphatidylcholine (18:1_20:2) levels		HLA DR on myeloid DC
LAP3		1-oleoyl-2-linoleoyl-GPE (18:1/18:2) levels	Phosphatidylcholine (18:1_20:4) levels		HLA DR on plasmacytoid DC
CHST9		Phenylalanine levels	Phosphatidylcholine (18:2_18:2) levels
TFF3		X-12544 levels	Phosphatidylcholine (O-16:1_18:1) levels
CCL28		X-22834 levels	Phosphatidylethanolamine (18:1_18:1) levels
APOC2		Adenosine 5'-monophosphate (AMP) to phosphate ratio	Triacylglycerol (46:1) levels
FUT3			Triacylglycerol (52:6) levels
TPSAB1			Triacylglycerol (56:4) levels
WFDC13
F9
CCDC25
FCER2
BMP4
PCDHA4
VEGFA
SPHK1
RAB5C
TFF1
NRXN3
SPINK5
RNF215
ADAM11
BTC
RAB5A
EMC4
LEAP2
GPN1
IVD
EPHB4
ERAP1
UBE2L3
PDXP
PGM2
AREG
L3MBTL2
MXRA7
DEFB1
PDPK1
CD14
IL1RL1
PURB
OAZ1
ARHGAP36
G3BP2
IL2
SRP14
FRZB
ANGPT1
BGLAP
PLEKHA1
S100A12
AGO1
PLXND1
SERPINA7
CACYBP
SCARF2
DPY30
NBL1
