# Supplementary material for: Multi-Omics Integration Identifies TNFRSF1A as a Causal Mediator of Immune Microenvironment Reprogramming in Diabetic Kidney Disease
Source: Int J Mol Sci. 2025 Dec 26;27(1):279. doi: 10.3390/ijms27010279 (PMC12785335; doi:10.3390/ijms27010279)
Supplement: Supplementary file 1 [file ijms-27-00279-s001.zip › Table S2 Plasma protein MR results.csv]

id.exposure	id.outcome	Diabetic nephropathy	exposure	method	nsnp	b	se	pval	lo_ci	up_ci	or	or_lci95	or_uci95
16307_22_UNC5D_UNC5H4	ebi-a-GCST90018832	Diabetic nephropathy	UNC5D	Inverse variance weighted	5	0.872992958	0.274540638	0.001473607	0.334893308	1.411092608	2.394065479	1.397791245	4.100433124
8231_122_FLT1_VEGF_sR1	ebi-a-GCST90018832	Diabetic nephropathy	FLT1	Inverse variance weighted	9	-0.343152713	0.117203954	0.003413417	-0.572872462	-0.113432964	0.709529849	0.563903319	0.892764042
11370_20_INPP5E_INP5E	ebi-a-GCST90018832	Diabetic nephropathy	INPP5E	Inverse variance weighted	5	0.921430891	0.318383129	0.003802536	0.297399958	1.545461823	2.51288348	1.346353677	4.690137142
16907_3_CADM2_Nectin_like_protein_3	ebi-a-GCST90018832	Diabetic nephropathy	CADM2	Inverse variance weighted	4	1.02504983	0.370986333	0.005726587	0.297916616	1.752183043	2.787234344	1.347049461	5.767178944
3152_57_TNFRSF1B_TNF_sR_II	ebi-a-GCST90018832	Diabetic nephropathy	TNFRSF1B	Inverse variance weighted	6	0.766795418	0.281308559	0.006414271	0.215430642	1.318160194	2.152856184	1.240395948	3.736540541
2654_19_TNFRSF1A_TNF_sR_I	ebi-a-GCST90018832	Diabetic nephropathy	TNFRSF1A	Inverse variance weighted	9	0.578848383	0.214124484	0.006864929	0.159164394	0.998532373	1.783982783	1.172530688	2.71429533
3073_51_IL18BP_IL_18_BPa	ebi-a-GCST90018832	Diabetic nephropathy	IL18BP	Inverse variance weighted	6	0.653575845	0.243763215	0.007336054	0.175799943	1.131351746	1.922402767	1.192199527	3.099843872
4990_87_GP1BA_GP1BA	ebi-a-GCST90018832	Diabetic nephropathy	GP1BA	Inverse variance weighted	19	0.342897237	0.128883131	0.007801814	0.0902863	0.595508174	1.409023959	1.094487591	1.813952515
9557_5_MANSC1_MANS1	ebi-a-GCST90018832	Diabetic nephropathy	MANSC1	Inverse variance weighted	16	0.33874506	0.1273648	0.007822322	0.089110052	0.588380067	1.403185571	1.093200959	1.801068441
13959_7_LAP3_LAP	ebi-a-GCST90018832	Diabetic nephropathy	LAP3	Inverse variance weighted	7	0.622713611	0.237203285	0.008658999	0.157795173	1.087632049	1.8639793	1.170926332	2.967239471
11646_4_CHST9_Carbohydrate_sulfotransferase_9	ebi-a-GCST90018832	Diabetic nephropathy	CHST9	Inverse variance weighted	12	-0.358776954	0.137495655	0.009070926	-0.628268437	-0.089285471	0.698530138	0.533514816	0.914584449
4721_54_TFF3_TFF3	ebi-a-GCST90018832	Diabetic nephropathy	TFF3	Inverse variance weighted	9	-0.50733028	0.19767062	0.010271769	-0.894764696	-0.119895864	0.602100876	0.408703757	0.887012802
2890_59_CCL28_CCL28	ebi-a-GCST90018832	Diabetic nephropathy	CCL28	Inverse variance weighted	20	0.317852156	0.125565158	0.01136172	0.071744446	0.563959867	1.374173084	1.074380746	1.757618675
6350_43_APOC2_Apo_C_II	ebi-a-GCST90018832	Diabetic nephropathy	APOC2	Inverse variance weighted	3	-1.405241263	0.562761249	0.012523237	-2.50825331	-0.302229216	0.245307866	0.081410314	0.739168616
4548_4_FUT3_Fucosyltransferase_3	ebi-a-GCST90018832	Diabetic nephropathy	FUT3	Inverse variance weighted	11	0.195094262	0.078402565	0.012833165	0.041425235	0.348763289	1.21542555	1.042295232	1.417313657
9409_11_TPSAB1_TRYB1	ebi-a-GCST90018832	Diabetic nephropathy	TPSAB1	Inverse variance weighted	33	-0.134076904	0.054337261	0.013606224	-0.240577936	-0.027575871	0.874522808	0.786173372	0.972800872
9345_436_WFDC13_WFD13	ebi-a-GCST90018832	Diabetic nephropathy	WFDC13	Inverse variance weighted	4	0.751132372	0.313474211	0.016568144	0.136722918	1.365541825	2.119398605	1.146510427	3.917845264
4876_32_F9_Coagulation_Factor_IX	ebi-a-GCST90018832	Diabetic nephropathy	F9	Inverse variance weighted	3	-0.947109245	0.397071356	0.017068127	-1.725369103	-0.168849387	0.387860615	0.1781073	0.844636107
18264_12_CCDC25_CCD25	ebi-a-GCST90018832	Diabetic nephropathy	CCDC25	Inverse variance weighted	4	-1.466911953	0.619376433	0.017866706	-2.680889762	-0.252934144	0.230636603	0.068502176	0.776519018
3291_30_FCER2_CD23	ebi-a-GCST90018832	Diabetic nephropathy	FCER2	Inverse variance weighted	23	0.268069403	0.113650923	0.018338653	0.045313593	0.490825213	1.307437877	1.046355938	1.633663784
6326_20_BMP4_BMP_4	ebi-a-GCST90018832	Diabetic nephropathy	BMP4	Inverse variance weighted	5	0.806389196	0.343183181	0.01878683	0.133750161	1.47902823	2.239805867	1.143107191	4.388678823
7157_22_PCDHA4_PCDA4	ebi-a-GCST90018832	Diabetic nephropathy	PCDHA4	Inverse variance weighted	29	-0.281817547	0.120437554	0.019286453	-0.517875152	-0.045759942	0.754411316	0.595785157	0.955271255
19437_61_VEGFA_L_VEGF165	ebi-a-GCST90018832	Diabetic nephropathy	VEGFA	Inverse variance weighted	13	0.177437772	0.076066916	0.019666328	0.028346617	0.326528926	1.194153746	1.028752206	1.386148346
4294_16_SPHK1_Sphingosine_kinase_1	ebi-a-GCST90018832	Diabetic nephropathy	SPHK1	Inverse variance weighted	5	0.771657824	0.341375948	0.023794324	0.102560966	1.440754683	2.163349736	1.10800485	4.223882305
14287_6_RAB5C_RAB5C	ebi-a-GCST90018832	Diabetic nephropathy	RAB5C	Inverse variance weighted	5	-0.937863046	0.416243641	0.024249134	-1.753700582	-0.12202551	0.391463481	0.173132067	0.885125788
9185_15_TFF1_TFF1	ebi-a-GCST90018832	Diabetic nephropathy	TFF1	Inverse variance weighted	13	-0.26135807	0.116187993	0.024484433	-0.489086535	-0.033629605	0.770005154	0.613186262	0.966929584
16323_8_NRXN3_NRX3A	ebi-a-GCST90018832	Diabetic nephropathy	NRXN3	Inverse variance weighted	7	0.450602394	0.204455604	0.027530453	0.049869409	0.851335378	1.569257212	1.051133819	2.342773252
8028_22_SPINK5_SPINK5	ebi-a-GCST90018832	Diabetic nephropathy	SPINK5	Inverse variance weighted	7	0.530928304	0.242577067	0.028618689	0.055477253	1.006379356	1.700510167	1.057044972	2.735678145
9064_12_RNF215_RN215	ebi-a-GCST90018832	Diabetic nephropathy	RNF215	Inverse variance weighted	3	-1.251343839	0.577235463	0.030172219	-2.382725347	-0.119962332	0.286120039	0.092298688	0.886953846
6586_19_ADAM11_ADA11	ebi-a-GCST90018832	Diabetic nephropathy	ADAM11	Inverse variance weighted	6	0.32180754	0.149845779	0.031746211	0.028109814	0.615505267	1.379619229	1.028508623	1.850591406
13088_397_BTC_BTC	ebi-a-GCST90018832	Diabetic nephropathy	BTC	Inverse variance weighted	3	0.574405056	0.267694681	0.03189317	0.049723482	1.09908663	1.776073548	1.050980441	3.001423363
17205_21_RAB5A_RAB5A	ebi-a-GCST90018832	Diabetic nephropathy	RAB5A	Inverse variance weighted	3	-1.138070399	0.533383516	0.032868883	-2.18350209	-0.092638708	0.320436741	0.112646341	0.911522766
13516_46_EMC4_TMM85	ebi-a-GCST90018832	Diabetic nephropathy	EMC4	Inverse variance weighted	10	-0.220002342	0.103476688	0.033494487	-0.422816651	-0.017188033	0.802516918	0.655198752	0.982958838
5708_1_LEAP2_LEAP2	ebi-a-GCST90018832	Diabetic nephropathy	LEAP2	Inverse variance weighted	10	-0.288009157	0.13562401	0.033704834	-0.553832217	-0.022186097	0.749754727	0.574743045	0.978058204
16599_38_GPN1_GPN1	ebi-a-GCST90018832	Diabetic nephropathy	GPN1	Inverse variance weighted	7	-0.429584919	0.202323925	0.033732641	-0.826139812	-0.033030025	0.650779165	0.437735771	0.96750951
17737_7_IVD_IVD	ebi-a-GCST90018832	Diabetic nephropathy	IVD	Inverse variance weighted	4	-0.630823141	0.298807454	0.034760633	-1.21648575	-0.045160532	0.532153583	0.296269505	0.955844026
15530_33_EPHB4_EphB4	ebi-a-GCST90018832	Diabetic nephropathy	EPHB4	Inverse variance weighted	12	0.217752609	0.103179514	0.034821779	0.015520762	0.419984456	1.243279453	1.015641834	1.521937898
4964_67_ERAP1_ARTS1	ebi-a-GCST90018832	Diabetic nephropathy	ERAP1	Inverse variance weighted	23	-0.130599434	0.062023751	0.035235995	-0.252165985	-0.009032882	0.877569229	0.777115738	0.991007792
3874_8_UBE2L3_UB2L3	ebi-a-GCST90018832	Diabetic nephropathy	UBE2L3	Inverse variance weighted	3	-1.1325519	0.540357396	0.036088299	-2.191652397	-0.073451402	0.322209959	0.11173197	0.929181301
3897_61_PDXP_PLPP	ebi-a-GCST90018832	Diabetic nephropathy	PDXP	Inverse variance weighted	3	-1.147109664	0.547806253	0.036259432	-2.220809921	-0.073409407	0.31755328	0.10852118	0.929220322
18330_7_PGM2_PGM2	ebi-a-GCST90018832	Diabetic nephropathy	PGM2	Inverse variance weighted	7	0.514195667	0.246224679	0.036769072	0.031595296	0.996796039	1.672292881	1.032099726	2.709586497
2970_60_AREG_AREG	ebi-a-GCST90018832	Diabetic nephropathy	AREG	Inverse variance weighted	3	-1.14776751	0.552533774	0.037775699	-2.230733708	-0.064801312	0.317344448	0.107449565	0.937253666
12708_91_L3MBTL2_LMBL2	ebi-a-GCST90018832	Diabetic nephropathy	L3MBTL2	Inverse variance weighted	3	-1.112950088	0.535877362	0.037813134	-2.163269719	-0.062630458	0.328588166	0.114948656	0.939290517
8005_1_MXRA7_MXRA7	ebi-a-GCST90018832	Diabetic nephropathy	MXRA7	Inverse variance weighted	6	0.299635708	0.144547051	0.038178931	0.016323487	0.582947928	1.349367154	1.016457443	1.791311312
6629_3_DEFB1_HBD_1	ebi-a-GCST90018832	Diabetic nephropathy	DEFB1	Inverse variance weighted	16	-0.20109168	0.097161963	0.038484724	-0.391529127	-0.010654233	0.817837449	0.67602236	0.989402323
4460_8_PDPK1_PDPK1	ebi-a-GCST90018832	Diabetic nephropathy	PDPK1	Inverse variance weighted	3	-1.108465759	0.535962619	0.038623348	-2.158952493	-0.057979024	0.330064972	0.115445988	0.943669741
16914_104_CD14_sCD14	ebi-a-GCST90018832	Diabetic nephropathy	CD14	Inverse variance weighted	13	0.286698634	0.139673763	0.040108422	0.012938057	0.56045921	1.332022726	1.013022116	1.751476612
4234_8_IL1RL1_IL_1_R4	ebi-a-GCST90018832	Diabetic nephropathy	IL1RL1	Inverse variance weighted	35	0.138390415	0.067514661	0.040385596	0.00606168	0.270719151	1.148423825	1.006080089	1.310906852
18300_39_PURB_PURB	ebi-a-GCST90018832	Diabetic nephropathy	PURB	Inverse variance weighted	3	-1.048980122	0.512163797	0.040546865	-2.052821164	-0.045139079	0.350294825	0.128372233	0.955864532
9893_27_OAZ1_Ornithine_decarboxylase_antizyme	ebi-a-GCST90018832	Diabetic nephropathy	OAZ1	Inverse variance weighted	5	0.698676351	0.342026473	0.041076679	0.028304464	1.369048237	2.011088968	1.028708841	3.931606957
6289_78_ARHGAP36_RHG36	ebi-a-GCST90018832	Diabetic nephropathy	ARHGAP36	Inverse variance weighted	6	0.573595972	0.281316113	0.041452717	0.022216391	1.124975553	1.774637137	1.022465013	3.080141547
9831_12_G3BP2_G3BP2	ebi-a-GCST90018832	Diabetic nephropathy	G3BP2	Inverse variance weighted	3	-0.980011739	0.481649377	0.04188112	-1.924044519	-0.035978959	0.375306693	0.146015205	0.964660591
3070_1_IL2_IL_2	ebi-a-GCST90018832	Diabetic nephropathy	IL2	Inverse variance weighted	3	-0.988541705	0.486823506	0.042296027	-1.942715777	-0.034367632	0.372118955	0.143314211	0.966216227
17510_7_SRP14_SRP14	ebi-a-GCST90018832	Diabetic nephropathy	SRP14	Inverse variance weighted	5	-1.011677082	0.498219799	0.042297227	-1.988187888	-0.035166275	0.363608667	0.136943357	0.965444873
13740_51_FRZB_sFRP_3	ebi-a-GCST90018832	Diabetic nephropathy	FRZB	Inverse variance weighted	17	-0.210682533	0.104818277	0.044433414	-0.416126355	-0.005238711	0.810031185	0.659596922	0.994774987
2811_27_ANGPT1_Angiopoietin_1	ebi-a-GCST90018832	Diabetic nephropathy	ANGPT1	Inverse variance weighted	7	0.537050916	0.267526546	0.04469988	0.012698886	1.061402945	1.710953668	1.01277986	2.890423252
11067_13_BGLAP_Osteocalcin	ebi-a-GCST90018832	Diabetic nephropathy	BGLAP	Inverse variance weighted	3	0.836855837	0.418467096	0.045520486	0.01666033	1.657051345	2.309095379	1.016799887	5.243825792
12459_13_PLEKHA1_PKHA1	ebi-a-GCST90018832	Diabetic nephropathy	PLEKHA1	Inverse variance weighted	3	0.340906704	0.171135275	0.046367702	0.005481564	0.676331844	1.40622204	1.005496615	1.966650504
5852_6_S100A12_S100A12	ebi-a-GCST90018832	Diabetic nephropathy	S100A12	Inverse variance weighted	5	0.367632996	0.185546024	0.047551203	0.003962788	0.731303204	1.444311874	1.003970651	2.077786624
15312_14_AGO1_AGO1	ebi-a-GCST90018832	Diabetic nephropathy	AGO1	Inverse variance weighted	3	-1.138155919	0.574659445	0.047638996	-2.26448843	-0.011823408	0.320409338	0.103883164	0.988246214
19561_216_PLXND1_PLXD1	ebi-a-GCST90018832	Diabetic nephropathy	PLXND1	Inverse variance weighted	23	0.137948351	0.069807317	0.048140026	0.00112601	0.274770693	1.14791626	1.001126644	1.316228819
2706_69_SERPINA7_Thyroxine_Binding_Globulin	ebi-a-GCST90018832	Diabetic nephropathy	SERPINA7	Inverse variance weighted	7	0.523872481	0.265480029	0.048461075	0.003531625	1.044213337	1.688553898	1.003537868	2.841162607
12432_23_CACYBP_CYBP	ebi-a-GCST90018832	Diabetic nephropathy	CACYBP	Inverse variance weighted	5	-0.461278519	0.233835286	0.048533823	-0.919595681	-0.002961358	0.630477053	0.398680203	0.997043022
8956_96_SCARF2_SREC_II	ebi-a-GCST90018832	Diabetic nephropathy	SCARF2	Inverse variance weighted	4	0.543250177	0.276223593	0.049217291	0.001851934	1.08464842	1.721593262	1.00185365	2.958399521
13943_38_DPY30_DPY30	ebi-a-GCST90018832	Diabetic nephropathy	DPY30	Inverse variance weighted	7	0.661929687	0.337483841	0.04983622	0.000461359	1.323398015	1.938529483	1.000461465	3.756163216
2944_66_NBL1_DAN	ebi-a-GCST90018832	Diabetic nephropathy	NBL1	Inverse variance weighted	8	0.59624524	0.304117194	0.049928363	0.00017554	1.192314939	1.815290009	1.000175556	3.294699415
