# Supplementary material for: Multi-Omics Integration Identifies TNFRSF1A as a Causal Mediator of Immune Microenvironment Reprogramming in Diabetic Kidney Disease
Source: Int J Mol Sci. 2025 Dec 26;27(1):279. doi: 10.3390/ijms27010279 (PMC12785335; doi:10.3390/ijms27010279)
Supplement: Supplementary file 1 [file ijms-27-00279-s001.zip › Table S8 Metabolites MR results.csv]

id	id.exposure	id.outcome	outcome	exposure	method	nsnp	b	se	pval	lo_ci	up_ci	or	or_lci95	or_uci95	reportedTrait	discoverySampleAncestry	summaryStatistics
GCST90199699	b1wn2T	Lav5d0	diabetic nephropathy	wSaaAm	Inverse variance weighted	26	-0.162947772	0.057944731	0.004921552	-0.276519445	-0.0493761	0.849635562	0.758418872	0.951823082	3-methylxanthine levels	8085 European	http://ftp.ebi.ac.uk/pub/databases/gwas/summary_statistics/GCST90199001-GCST90200000/GCST90199699/GCST90199699_buildGRCh38.tsv.gz
GCST90199788	vMnZRO	Lav5d0	diabetic nephropathy	kB8YuP	Inverse variance weighted	27	-0.095982011	0.0363718	0.008317236	-0.167270739	-0.024693283	0.908480359	0.845970543	0.975609102	1-arachidonoyl-gpc (20:4n6) levels	8267 European	http://ftp.ebi.ac.uk/pub/databases/gwas/summary_statistics/GCST90199001-GCST90200000/GCST90199788/GCST90199788_buildGRCh38.tsv.gz
GCST90199825	xbA6RJ	Lav5d0	diabetic nephropathy	ARhAzt	Inverse variance weighted	23	-0.152349045	0.051960467	0.003367668	-0.25419156	-0.05050653	0.858688508	0.775543225	0.95074772	Pyrraline levels	7920 European	http://ftp.ebi.ac.uk/pub/databases/gwas/summary_statistics/GCST90199001-GCST90200000/GCST90199825/GCST90199825_buildGRCh38.tsv.gz
GCST90199912	3ZR3iC	Lav5d0	diabetic nephropathy	EpvVS0	Inverse variance weighted	21	-0.128886638	0.045882943	0.004969077	-0.218817206	-0.038956069	0.879073614	0.803468574	0.96179296	N-oleoyltaurine levels	7375 European	http://ftp.ebi.ac.uk/pub/databases/gwas/summary_statistics/GCST90199001-GCST90200000/GCST90199912/GCST90199912_buildGRCh38.tsv.gz
GCST90200021	Zbouqo	Lav5d0	diabetic nephropathy	qznmSu	Inverse variance weighted	17	0.128066667	0.047764618	0.007335787	0.034448015	0.221685318	1.136628775	1.03504822	1.248178537	N-acetylglucosamine/n-acetylgalactosamine levels	7940 European	http://ftp.ebi.ac.uk/pub/databases/gwas/summary_statistics/GCST90200001-GCST90201000/GCST90200021/GCST90200021_buildGRCh38.tsv.gz
GCST90200038	GtHABq	Lav5d0	diabetic nephropathy	iWH4Md	Inverse variance weighted	23	-0.175555469	0.057243323	0.002163428	-0.287752382	-0.063358555	0.838990858	0.749947269	0.938606871	1-palmitoyl-2-palmitoleoyl-gpc (16:0/16:1) levels	8276 European	http://ftp.ebi.ac.uk/pub/databases/gwas/summary_statistics/GCST90200001-GCST90201000/GCST90200038/GCST90200038_buildGRCh38.tsv.gz
GCST90200046	SWF38Q	Lav5d0	diabetic nephropathy	i8xLwu	Inverse variance weighted	27	-0.10653247	0.041300017	0.009894987	-0.187480504	-0.025584437	0.898945859	0.829045281	0.974740072	1-stearoyl-2-docosahexaenoyl-gpc (18:0/22:6) levels	8257 European	http://ftp.ebi.ac.uk/pub/databases/gwas/summary_statistics/GCST90200001-GCST90201000/GCST90200046/GCST90200046_buildGRCh38.tsv.gz
GCST90200078	ps6nvS	Lav5d0	diabetic nephropathy	csTNJG	Inverse variance weighted	24	-0.128514447	0.03921467	0.001048408	-0.2053752	-0.051653693	0.879400858	0.814341718	0.949657683	1-myristoyl-2-arachidonoyl-GPC (14:0/20:4) levels	8264 European	http://ftp.ebi.ac.uk/pub/databases/gwas/summary_statistics/GCST90200001-GCST90201000/GCST90200078/GCST90200078_buildGRCh38.tsv.gz
GCST90200082	xt4Lc6	Lav5d0	diabetic nephropathy	WPDfG3	Inverse variance weighted	33	0.083499312	0.031167005	0.007382184	0.022411982	0.144586643	1.087084468	1.022665017	1.155561812	1-oleoyl-2-linoleoyl-GPE (18:1/18:2) levels	8205 European	http://ftp.ebi.ac.uk/pub/databases/gwas/summary_statistics/GCST90200001-GCST90201000/GCST90200082/GCST90200082_buildGRCh38.tsv.gz
GCST90200396	kv6mpU	Lav5d0	diabetic nephropathy	CzEa9u	Inverse variance weighted	20	0.152198513	0.05414758	0.004941709	0.046069256	0.25832777	1.16439136	1.047146929	1.294763134	Phenylalanine levels	8228 European	http://ftp.ebi.ac.uk/pub/databases/gwas/summary_statistics/GCST90200001-GCST90201000/GCST90200396/GCST90200396_buildGRCh38.tsv.gz
GCST90200509	iKuIoN	Lav5d0	diabetic nephropathy	jmffNu	Inverse variance weighted	23	0.167626522	0.057689806	0.003664883	0.054554503	0.28069854	1.182494892	1.056070033	1.324054395	X-12544 levels	7471 European	http://ftp.ebi.ac.uk/pub/databases/gwas/summary_statistics/GCST90200001-GCST90201000/GCST90200509/GCST90200509_buildGRCh38.tsv.gz
GCST90200597	qtIcVo	Lav5d0	diabetic nephropathy	JpTilv	Inverse variance weighted	21	-0.2091439	0.080893672	0.00972612	-0.367695497	-0.050592303	0.811278484	0.692327966	0.950666175	X-22834 levels	6531 European	http://ftp.ebi.ac.uk/pub/databases/gwas/summary_statistics/GCST90200001-GCST90201000/GCST90200597/GCST90200597_buildGRCh38.tsv.gz
GCST90200747	DVFyX8	Lav5d0	diabetic nephropathy	oKIRzL	Inverse variance weighted	20	0.172686631	0.06543554	0.008314258	0.044432972	0.30094029	1.18849361	1.045434901	1.351128663	Adenosine 5'-monophosphate (AMP) to phosphate ratio	8184 European	http://ftp.ebi.ac.uk/pub/databases/gwas/summary_statistics/GCST90200001-GCST90201000/GCST90200747/GCST90200747_buildGRCh38.tsv.gz
