# Supplementary material for: Multi-Omics Integration Identifies TNFRSF1A as a Causal Mediator of Immune Microenvironment Reprogramming in Diabetic Kidney Disease
Source: Int J Mol Sci. 2025 Dec 26;27(1):279. doi: 10.3390/ijms27010279 (PMC12785335; doi:10.3390/ijms27010279)
Supplement: Supplementary file 1 [file ijms-27-00279-s001.zip › Table S9 Metabolites pleiotropy test results.csv]

id.exposure	id.outcome	outcome	exposure	egger_intercept	se	pval	id
FR4Cxn	Lav5d0	diabetic nephropathy	YJLfrK	-0.001026817	0.013130407	0.938316135	E:/new/step13/GCST90199630
oiXlk7	Lav5d0	diabetic nephropathy	lsPYp7	0.029656152	0.019603637	0.143953978	E:/new/step13/GCST90199636
MeQCTt	Lav5d0	diabetic nephropathy	oW3eqJ	0.042319071	0.020454552	0.05243465	E:/new/step13/GCST90199669
A2enqt	Lav5d0	diabetic nephropathy	r9vImZ	0.00536602	0.014030847	0.708311208	E:/new/step13/GCST90199693
4mLor0	Lav5d0	diabetic nephropathy	BU1gdc	0.019592641	0.011303406	0.096423479	E:/new/step13/GCST90199696
b1wn2T	Lav5d0	diabetic nephropathy	wSaaAm	-0.00422212	0.01437769	0.771543927	E:/new/step13/GCST90199699
7hAHAL	Lav5d0	diabetic nephropathy	ahJZNW	-0.016905519	0.014123807	0.240117731	E:/new/step13/GCST90199777
vMnZRO	Lav5d0	diabetic nephropathy	kB8YuP	0.005382652	0.009710331	0.584283592	E:/new/step13/GCST90199788
EYOGai	Lav5d0	diabetic nephropathy	cdH1E6	0.015305162	0.010826881	0.170864443	E:/new/step13/GCST90199808
p3tQ7h	Lav5d0	diabetic nephropathy	FPSrPl	0.005431296	0.009187078	0.558304227	E:/new/step13/GCST90199813
xbA6RJ	Lav5d0	diabetic nephropathy	ARhAzt	-0.010217156	0.012068693	0.40677171	E:/new/step13/GCST90199825
69V0ZT	Lav5d0	diabetic nephropathy	GLqPdQ	0.007397498	0.010140889	0.473076932	E:/new/step13/GCST90199844
AjtKvl	Lav5d0	diabetic nephropathy	aHEUog	0.000655823	0.01229425	0.957939333	E:/new/step13/GCST90199847
ulcTOE	Lav5d0	diabetic nephropathy	FffjoN	0.000971184	0.011816967	0.934981088	E:/new/step13/GCST90199849
Awc9YW	Lav5d0	diabetic nephropathy	CmveQ1	0.005412234	0.011864614	0.653726433	E:/new/step13/GCST90199885
3ZR3iC	Lav5d0	diabetic nephropathy	EpvVS0	0.005635565	0.016101445	0.730185913	E:/new/step13/GCST90199912
2cmCxU	Lav5d0	diabetic nephropathy	JPgUbY	-0.001341575	0.016149332	0.934482435	E:/new/step13/GCST90199959
XYY2wW	Lav5d0	diabetic nephropathy	5fPwKJ	-0.005529122	0.011144351	0.624311261	E:/new/step13/GCST90199962
T6fzO5	Lav5d0	diabetic nephropathy	Ft7oWB	0.014538594	0.013470088	0.291171318	E:/new/step13/GCST90199984
Zbouqo	Lav5d0	diabetic nephropathy	qznmSu	0.006858598	0.013159319	0.609838777	E:/new/step13/GCST90200021
GtHABq	Lav5d0	diabetic nephropathy	iWH4Md	-0.001688576	0.01504022	0.911675032	E:/new/step13/GCST90200038
fVDAOd	Lav5d0	diabetic nephropathy	k1Gm8j	-0.018182831	0.013128026	0.183948295	E:/new/step13/GCST90200044
SWF38Q	Lav5d0	diabetic nephropathy	i8xLwu	0.008190046	0.012145513	0.506291709	E:/new/step13/GCST90200046
ps6nvS	Lav5d0	diabetic nephropathy	csTNJG	-6.72E-05	0.01031999	0.994862684	E:/new/step13/GCST90200078
xt4Lc6	Lav5d0	diabetic nephropathy	WPDfG3	-0.00432909	0.009465788	0.650615312	E:/new/step13/GCST90200082
qboW7B	Lav5d0	diabetic nephropathy	JAFhYC	0.008676065	0.011175636	0.444297815	E:/new/step13/GCST90200098
Smn6Ws	Lav5d0	diabetic nephropathy	mNLqHb	-0.015846872	0.014805451	0.293941514	E:/new/step13/GCST90200146
iVAHbt	Lav5d0	diabetic nephropathy	O7OdZL	0.037179749	0.015582049	0.025648346	E:/new/step13/GCST90200151
4B4Zp7	Lav5d0	diabetic nephropathy	KSX8Nw	-0.007909904	0.018722572	0.678297847	E:/new/step13/GCST90200321
Qa7KYA	Lav5d0	diabetic nephropathy	qdvilG	0.000607028	0.016216743	0.97049399	E:/new/step13/GCST90200327
lwC8Ps	Lav5d0	diabetic nephropathy	ZvCXNi	-0.041188387	0.019490927	0.053020372	E:/new/step13/GCST90200356
k1floh	Lav5d0	diabetic nephropathy	vem9jz	0.012818929	0.015525292	0.420422239	E:/new/step13/GCST90200381
d0HU1i	Lav5d0	diabetic nephropathy	4RvMWT	-0.046949075	0.017712717	0.01534677	E:/new/step13/GCST90200391
kv6mpU	Lav5d0	diabetic nephropathy	CzEa9u	0.005085046	0.016548089	0.762150279	E:/new/step13/GCST90200396
uvGCky	Lav5d0	diabetic nephropathy	CJ8tX5	0.027163879	0.013709114	0.059108568	E:/new/step13/GCST90200419
9j2D0K	Lav5d0	diabetic nephropathy	xZ0xgD	-0.004674445	0.01660303	0.780812507	E:/new/step13/GCST90200437
2rcJ72	Lav5d0	diabetic nephropathy	1QeALv	0.006876004	0.013693657	0.620564418	E:/new/step13/GCST90200453
yu5F97	Lav5d0	diabetic nephropathy	KoDv2K	0.027682511	0.03057632	0.377928724	E:/new/step13/GCST90200485
iKuIoN	Lav5d0	diabetic nephropathy	jmffNu	0.019733313	0.015406813	0.214223189	E:/new/step13/GCST90200509
TQgBfV	Lav5d0	diabetic nephropathy	sPT1s4	0.018426078	0.012168837	0.142516158	E:/new/step13/GCST90200519
wapJH1	Lav5d0	diabetic nephropathy	JA6CDb	0.006385946	0.019414262	0.74838548	E:/new/step13/GCST90200530
XouAz8	Lav5d0	diabetic nephropathy	yJyQd3	0.011036497	0.010880912	0.31978666	E:/new/step13/GCST90200547
kF9K6c	Lav5d0	diabetic nephropathy	qFwrvD	-0.009835789	0.015012134	0.518329781	E:/new/step13/GCST90200555
qtIcVo	Lav5d0	diabetic nephropathy	JpTilv	0.001249485	0.025057088	0.960750021	E:/new/step13/GCST90200597
NTN3eQ	Lav5d0	diabetic nephropathy	2Cc95Q	0.020394133	0.011404073	0.090569875	E:/new/step13/GCST90200599
n0LFgk	Lav5d0	diabetic nephropathy	kw09LU	-0.038784391	0.016991168	0.034830447	E:/new/step13/GCST90200620
twVISv	Lav5d0	diabetic nephropathy	hfapo1	0.00716966	0.011152035	0.527590616	E:/new/step13/GCST90200676
mTztZO	Lav5d0	diabetic nephropathy	g1tuWF	-0.002222637	0.015268199	0.886196693	E:/new/step13/GCST90200720
uA1VnL	Lav5d0	diabetic nephropathy	z54p81	-0.008505719	0.012283994	0.49663343	E:/new/step13/GCST90200725
DVFyX8	Lav5d0	diabetic nephropathy	oKIRzL	-0.01427927	0.018809356	0.457585283	E:/new/step13/GCST90200747
Sx6BrP	Lav5d0	diabetic nephropathy	Q5uJU6	0.023415974	0.01715587	0.186732323	E:/new/step13/GCST90200798
XeQGsq	Lav5d0	diabetic nephropathy	Si75G7	-0.003785901	0.011921415	0.753946085	E:/new/step13/GCST90200904
KV1jA8	Lav5d0	diabetic nephropathy	Mks90A	-0.039953456	0.017321643	0.031910172	E:/new/step13/GCST90200977
COGWJi	Lav5d0	diabetic nephropathy	ToJmKI	0.020867212	0.014408825	0.159980835	E:/new/step13/GCST90200978
jIMLlx	Lav5d0	diabetic nephropathy	kFpUSE	-0.006513246	0.011944656	0.58987498	E:/new/step13/GCST90200986
