# Supplementary material for: Multi-Omics Integration Identifies TNFRSF1A as a Causal Mediator of Immune Microenvironment Reprogramming in Diabetic Kidney Disease
Source: Int J Mol Sci. 2025 Dec 26;27(1):279. doi: 10.3390/ijms27010279 (PMC12785335; doi:10.3390/ijms27010279)
Supplement: Supplementary file 1 [file ijms-27-00279-s001.zip › Table S10 Metabolites heterogeneity test results.csv]

id.exposure	id.outcome	outcome	exposure	egger_intercept	se	pval	source_file
FR4Cxn	Lav5d0	diabetic nephropathy	YJLfrK	-0.00102681725920638	0.01313040688919	0.93831613514646	GCST90199630_heterogeneity.csv
oiXlk7	Lav5d0	diabetic nephropathy	lsPYp7	0.0296561520224594	0.0196036367004839	0.143953977930514	GCST90199636_heterogeneity.csv
MeQCTt	Lav5d0	diabetic nephropathy	oW3eqJ	0.0423190711788104	0.0204545520633448	0.0524346504766886	GCST90199669_heterogeneity.csv
A2enqt	Lav5d0	diabetic nephropathy	r9vImZ	0.0053660196133536	0.014030847423784	0.708311207509915	GCST90199693_heterogeneity.csv
4mLor0	Lav5d0	diabetic nephropathy	BU1gdc	0.0195926407842201	0.0113034064854475	0.0964234791251918	GCST90199696_heterogeneity.csv
b1wn2T	Lav5d0	diabetic nephropathy	wSaaAm	-0.0042221203615979	0.0143776896252509	0.771543926663437	GCST90199699_heterogeneity.csv
7hAHAL	Lav5d0	diabetic nephropathy	ahJZNW	-0.0169055194026953	0.0141238074117759	0.240117730705547	GCST90199777_heterogeneity.csv
vMnZRO	Lav5d0	diabetic nephropathy	kB8YuP	0.0053826517308377	0.00971033129637023	0.584283592164028	GCST90199788_heterogeneity.csv
EYOGai	Lav5d0	diabetic nephropathy	cdH1E6	0.0153051621747954	0.0108268805960941	0.170864442517319	GCST90199808_heterogeneity.csv
p3tQ7h	Lav5d0	diabetic nephropathy	FPSrPl	0.00543129616359958	0.00918707761646432	0.55830422746501	GCST90199813_heterogeneity.csv
xbA6RJ	Lav5d0	diabetic nephropathy	ARhAzt	-0.0102171558910804	0.0120686927893901	0.406771709523576	GCST90199825_heterogeneity.csv
69V0ZT	Lav5d0	diabetic nephropathy	GLqPdQ	0.0073974981404621	0.01014088923246	0.473076932281977	GCST90199844_heterogeneity.csv
AjtKvl	Lav5d0	diabetic nephropathy	aHEUog	6.5582336085977e-4	0.0122942500150507	0.957939333204038	GCST90199847_heterogeneity.csv
ulcTOE	Lav5d0	diabetic nephropathy	FffjoN	9.7118408420986e-4	0.0118169668014453	0.934981087719094	GCST90199849_heterogeneity.csv
Awc9YW	Lav5d0	diabetic nephropathy	CmveQ1	0.00541223389228281	0.0118646138776724	0.653726433208811	GCST90199885_heterogeneity.csv
3ZR3iC	Lav5d0	diabetic nephropathy	EpvVS0	0.00563556471329258	0.0161014454170417	0.730185913380873	GCST90199912_heterogeneity.csv
2cmCxU	Lav5d0	diabetic nephropathy	JPgUbY	-0.00134157481055062	0.016149332397302	0.934482434962353	GCST90199959_heterogeneity.csv
XYY2wW	Lav5d0	diabetic nephropathy	5fPwKJ	-0.00552912211456451	0.0111443511651079	0.624311260751152	GCST90199962_heterogeneity.csv
T6fzO5	Lav5d0	diabetic nephropathy	Ft7oWB	0.0145385936386106	0.0134700883052497	0.291171318341214	GCST90199984_heterogeneity.csv
Zbouqo	Lav5d0	diabetic nephropathy	qznmSu	0.00685859816790551	0.0131593190817411	0.609838776568482	GCST90200021_heterogeneity.csv
GtHABq	Lav5d0	diabetic nephropathy	iWH4Md	-0.00168857608845331	0.0150402200688587	0.911675031850233	GCST90200038_heterogeneity.csv
fVDAOd	Lav5d0	diabetic nephropathy	k1Gm8j	-0.0181828310609168	0.0131280261770472	0.18394829509128	GCST90200044_heterogeneity.csv
SWF38Q	Lav5d0	diabetic nephropathy	i8xLwu	0.00819004563879953	0.0121455131325816	0.506291709235143	GCST90200046_heterogeneity.csv
ps6nvS	Lav5d0	diabetic nephropathy	csTNJG	-6.7206640630309e-5	0.0103199895285978	0.994862683604601	GCST90200078_heterogeneity.csv
xt4Lc6	Lav5d0	diabetic nephropathy	WPDfG3	-0.00432909009925845	0.00946578812663574	0.650615312003929	GCST90200082_heterogeneity.csv
qboW7B	Lav5d0	diabetic nephropathy	JAFhYC	0.00867606506659049	0.0111756361878055	0.444297815096218	GCST90200098_heterogeneity.csv
Smn6Ws	Lav5d0	diabetic nephropathy	mNLqHb	-0.0158468715305196	0.0148054508452115	0.293941513939591	GCST90200146_heterogeneity.csv
iVAHbt	Lav5d0	diabetic nephropathy	O7OdZL	0.0371797490745034	0.0155820492804992	0.0256483455461908	GCST90200151_heterogeneity.csv
4B4Zp7	Lav5d0	diabetic nephropathy	KSX8Nw	-0.00790990429678958	0.0187225718540176	0.678297847176914	GCST90200321_heterogeneity.csv
Qa7KYA	Lav5d0	diabetic nephropathy	qdvilG	6.0702770679723e-4	0.0162167428768504	0.970493990065719	GCST90200327_heterogeneity.csv
lwC8Ps	Lav5d0	diabetic nephropathy	ZvCXNi	-0.0411883874830476	0.0194909268947471	0.05302037213612	GCST90200356_heterogeneity.csv
k1floh	Lav5d0	diabetic nephropathy	vem9jz	0.0128189286258266	0.0155252920019419	0.420422238837977	GCST90200381_heterogeneity.csv
d0HU1i	Lav5d0	diabetic nephropathy	4RvMWT	-0.0469490751181653	0.0177127169071646	0.0153467695714976	GCST90200391_heterogeneity.csv
kv6mpU	Lav5d0	diabetic nephropathy	CzEa9u	0.00508504554322558	0.0165480892442924	0.762150279473381	GCST90200396_heterogeneity.csv
uvGCky	Lav5d0	diabetic nephropathy	CJ8tX5	0.0271638786861174	0.0137091143541153	0.0591085679360961	GCST90200419_heterogeneity.csv
9j2D0K	Lav5d0	diabetic nephropathy	xZ0xgD	-0.00467444513694922	0.0166030303380614	0.780812507212066	GCST90200437_heterogeneity.csv
2rcJ72	Lav5d0	diabetic nephropathy	1QeALv	0.00687600407213458	0.0136936570291186	0.620564418483744	GCST90200453_heterogeneity.csv
yu5F97	Lav5d0	diabetic nephropathy	KoDv2K	0.0276825111664628	0.030576319896134	0.377928724170954	GCST90200485_heterogeneity.csv
iKuIoN	Lav5d0	diabetic nephropathy	jmffNu	0.0197333126611871	0.0154068130558705	0.214223189400864	GCST90200509_heterogeneity.csv
TQgBfV	Lav5d0	diabetic nephropathy	sPT1s4	0.0184260779798919	0.0121688374955528	0.142516157728259	GCST90200519_heterogeneity.csv
wapJH1	Lav5d0	diabetic nephropathy	JA6CDb	0.00638594641766502	0.0194142617427197	0.748385479995636	GCST90200530_heterogeneity.csv
XouAz8	Lav5d0	diabetic nephropathy	yJyQd3	0.0110364970058838	0.0108809115846295	0.319786659597602	GCST90200547_heterogeneity.csv
kF9K6c	Lav5d0	diabetic nephropathy	qFwrvD	-0.00983578920683181	0.0150121338464903	0.518329780782364	GCST90200555_heterogeneity.csv
qtIcVo	Lav5d0	diabetic nephropathy	JpTilv	0.00124948531348461	0.0250570882345392	0.960750021159477	GCST90200597_heterogeneity.csv
NTN3eQ	Lav5d0	diabetic nephropathy	2Cc95Q	0.0203941332060976	0.0114040729633923	0.090569875126865	GCST90200599_heterogeneity.csv
n0LFgk	Lav5d0	diabetic nephropathy	kw09LU	-0.0387843913015646	0.0169911679552385	0.034830446599588	GCST90200620_heterogeneity.csv
twVISv	Lav5d0	diabetic nephropathy	hfapo1	0.00716965987696753	0.0111520345015879	0.527590616282228	GCST90200676_heterogeneity.csv
mTztZO	Lav5d0	diabetic nephropathy	g1tuWF	-0.00222263700399241	0.0152681991755473	0.886196693430359	GCST90200720_heterogeneity.csv
uA1VnL	Lav5d0	diabetic nephropathy	z54p81	-0.00850571890168065	0.01228399442183	0.49663343037444	GCST90200725_heterogeneity.csv
DVFyX8	Lav5d0	diabetic nephropathy	oKIRzL	-0.0142792700620321	0.0188093558648224	0.457585283207494	GCST90200747_heterogeneity.csv
Sx6BrP	Lav5d0	diabetic nephropathy	Q5uJU6	0.0234159737039802	0.0171558701994788	0.186732322734863	GCST90200798_heterogeneity.csv
XeQGsq	Lav5d0	diabetic nephropathy	Si75G7	-0.00378590144522797	0.0119214154133964	0.753946085011123	GCST90200904_heterogeneity.csv
KV1jA8	Lav5d0	diabetic nephropathy	Mks90A	-0.0399534561746146	0.0173216428474539	0.0319101722891241	GCST90200977_heterogeneity.csv
COGWJi	Lav5d0	diabetic nephropathy	ToJmKI	0.0208672121942281	0.0144088245942747	0.159980835275543	GCST90200978_heterogeneity.csv
jIMLlx	Lav5d0	diabetic nephropathy	kFpUSE	-0.00651324644993746	0.0119446562772976	0.589874980368991	GCST90200986_heterogeneity.csv
