# Supplementary material for: Multi-Omics Integration Identifies TNFRSF1A as a Causal Mediator of Immune Microenvironment Reprogramming in Diabetic Kidney Disease
Source: Int J Mol Sci. 2025 Dec 26;27(1):279. doi: 10.3390/ijms27010279 (PMC12785335; doi:10.3390/ijms27010279)
Supplement: Supplementary file 1 [file ijms-27-00279-s001.zip › Table S14 Immune cells MR results.csv]

id	id.exposure	id.outcome	outcome	exposure	method	nsnp	b	se	pval	lo_ci	up_ci	or	or_lci95	or_uci95	Trait	Statistical_trait_name	Panel	CatalogID	Trait_type	download_url
ebi-a-GCST90001546	8Xs9tT	1nqB4F	diabetic nephropathy	ebi-a-GCST90001546	Inverse variance weighted	21	-0.191767385424124	0.0661895961060259	0.00376457287294153	-0.321498993791935	-0.0620357770563132	0.825498869229083	0.725061359589662	0.939849261149637	TD CD4+ %CD4+	MT_Trait512	Maturation stages of T cell	GCST90001546	Relative count	https://gwas.mrcieu.ac.uk/files/ebi-a-GCST90001546/ebi-a-GCST90001546.vcf.gz
ebi-a-GCST90001553	fV62Vr	1nqB4F	diabetic nephropathy	ebi-a-GCST90001553	Inverse variance weighted	27	0.0467944903499598	0.0167754203569677	0.0052794790427427	0.0139146664503032	0.0796743142496165	1.04790663202416	1.01401192600938	1.08293431395999	Naive CD8br %T cell	MT_Trait527	Maturation stages of T cell	GCST90001553	Relative count	https://gwas.mrcieu.ac.uk/files/ebi-a-GCST90001553/ebi-a-GCST90001553.vcf.gz
ebi-a-GCST90001885	OyDpuE	1nqB4F	diabetic nephropathy	ebi-a-GCST90001885	Inverse variance weighted	24	0.040161963098748	0.0151767624325154	0.00813824192291156	0.0104155087310178	0.0699084174664782	1.04097936078262	1.01046993895076	1.07240996273537	CD16-CD56 on HLA DR+ NK	Blue.585.42.TBNK.trait3	TBNK	GCST90001885	MFI	https://gwas.mrcieu.ac.uk/files/ebi-a-GCST90001885/ebi-a-GCST90001885.vcf.gz
ebi-a-GCST90001929	iSNqgN	1nqB4F	diabetic nephropathy	ebi-a-GCST90001929	Inverse variance weighted	21	0.0960551337814594	0.0288490145723509	0.000869767291808184	0.0395110652196516	0.152599202343267	1.10081975467669	1.04030200999152	1.16485801300752	CD127 on CD28+ CD45RA+ CD8br	Blue.670.LP.Treg.trait4	Treg	GCST90001929	MFI	https://gwas.mrcieu.ac.uk/files/ebi-a-GCST90001929/ebi-a-GCST90001929.vcf.gz
ebi-a-GCST90001944	YWOKS3	1nqB4F	diabetic nephropathy	ebi-a-GCST90001944	Inverse variance weighted	18	0.0327461971317426	0.0117185010730346	0.00519958760215093	0.00977793502859474	0.0557144592348905	1.03328825443568	1.00982589522508	1.05729573959555	CD123 on plasmacytoid DC	Blue.780.60.cDC.trait1	cDC	GCST90001944	MFI	https://gwas.mrcieu.ac.uk/files/ebi-a-GCST90001944/ebi-a-GCST90001944.vcf.gz
ebi-a-GCST90001945	Y8lFsg	1nqB4F	diabetic nephropathy	ebi-a-GCST90001945	Inverse variance weighted	18	0.0326940667767602	0.0117159402492164	0.00526164952297096	0.00973082388829602	0.0556573096652244	1.03323439015617	1.00977832229627	1.05723531732559	CD123 on CD62L+ plasmacytoid DC	Blue.780.60.cDC.trait2	cDC	GCST90001945	MFI	https://gwas.mrcieu.ac.uk/files/ebi-a-GCST90001945/ebi-a-GCST90001945.vcf.gz
ebi-a-GCST90002001	PKopYE	1nqB4F	diabetic nephropathy	ebi-a-GCST90002001	Inverse variance weighted	16	0.305640451907497	0.11548082256074	0.00812869221334642	0.0792980396884455	0.531982864126548	1.35749413436587	1.08252690997891	1.70230440264403	CD64 on CD14- CD16-	mono.trait42	Monocyte	GCST90002001	MFI	https://gwas.mrcieu.ac.uk/files/ebi-a-GCST90002001/ebi-a-GCST90002001.vcf.gz
ebi-a-GCST90002104	J3zLbX	1nqB4F	diabetic nephropathy	ebi-a-GCST90002104	Inverse variance weighted	15	0.151038007412016	0.0526099339169954	0.00409301339370347	0.0479225369347055	0.254153477889327	1.163040861415	1.0490893864972	1.2893696788196	HLA DR on myeloid DC	Violet.510.50.cDC.trait2	cDC	GCST90002104	MFI	https://gwas.mrcieu.ac.uk/files/ebi-a-GCST90002104/ebi-a-GCST90002104.vcf.gz
ebi-a-GCST90002105	Z6jqGc	1nqB4F	diabetic nephropathy	ebi-a-GCST90002105	Inverse variance weighted	23	0.165061937045257	0.0449131401606263	0.000237721944576025	0.0770321823304292	0.253091691760084	1.1794661690986	1.08007683522289	1.28800137053309	HLA DR on plasmacytoid DC	Violet.510.50.cDC.trait3	cDC	GCST90002105	MFI	https://gwas.mrcieu.ac.uk/files/ebi-a-GCST90002105/ebi-a-GCST90002105.vcf.gz
