# Supplementary material for: Multi-Omics Integration Identifies TNFRSF1A as a Causal Mediator of Immune Microenvironment Reprogramming in Diabetic Kidney Disease
Source: Int J Mol Sci. 2025 Dec 26;27(1):279. doi: 10.3390/ijms27010279 (PMC12785335; doi:10.3390/ijms27010279)
Supplement: Supplementary file 1 [file ijms-27-00279-s001.zip › Table S15 Immune cells pleiotropy test results.csv]

id.exposure	id.outcome	outcome	exposure	egger_intercept	se	pval	id
Gs1RGv	1nqB4F	diabetic nephropathy	ebi-a-GCST90001402	0.00233707784303236	0.0137092516767855	0.867732087667356	ebi-a-GCST90001402
VxMw4r	1nqB4F	diabetic nephropathy	ebi-a-GCST90001416	0.00152439066479362	0.00965431736354582	0.876121049545441	ebi-a-GCST90001416
3lew5A	1nqB4F	diabetic nephropathy	ebi-a-GCST90001425	0.00343435076051677	0.00795907191338185	0.66940817151231	ebi-a-GCST90001425
K7ARvE	1nqB4F	diabetic nephropathy	ebi-a-GCST90001430	0.00384069776269341	0.00796585092671762	0.633089565296675	ebi-a-GCST90001430
PcVdVr	1nqB4F	diabetic nephropathy	ebi-a-GCST90001454	0.0160379660191832	0.0153618555455416	0.311099127213907	ebi-a-GCST90001454
8ch61l	1nqB4F	diabetic nephropathy	ebi-a-GCST90001460	0.00768973134017787	0.00822813208208146	0.358002452362544	ebi-a-GCST90001460
fEPwmO	1nqB4F	diabetic nephropathy	ebi-a-GCST90001490	0.00380255868337402	0.0216614291380174	0.866425865901113	ebi-a-GCST90001490
ttpBtD	1nqB4F	diabetic nephropathy	ebi-a-GCST90001501	0.0126472982066101	0.0102738395161417	0.232596392719155	ebi-a-GCST90001501
1zyeNK	1nqB4F	diabetic nephropathy	ebi-a-GCST90001532	0.00977931655729942	0.00784014246504763	0.226004993817456	ebi-a-GCST90001532
8Xs9tT	1nqB4F	diabetic nephropathy	ebi-a-GCST90001546	0.023300764262403	0.0258908353498316	0.379405965629508	ebi-a-GCST90001546
fV62Vr	1nqB4F	diabetic nephropathy	ebi-a-GCST90001553	-0.00113833321975729	0.00740231761911143	0.879017325283732	ebi-a-GCST90001553
H72iVg	1nqB4F	diabetic nephropathy	ebi-a-GCST90001564	0.0073583204299958	0.0115885332155031	0.535691019937293	ebi-a-GCST90001564
Kzx2vx	1nqB4F	diabetic nephropathy	ebi-a-GCST90001571	0.015056031196271	0.0115423231494079	0.206206493850757	ebi-a-GCST90001571
Zy3bRj	1nqB4F	diabetic nephropathy	ebi-a-GCST90001662	0.00947930594631456	0.00902058549956157	0.312469156526655	ebi-a-GCST90001662
Nry6LE	1nqB4F	diabetic nephropathy	ebi-a-GCST90001713	-0.0100103922318596	0.0146972146395738	0.507754667876038	ebi-a-GCST90001713
1XNxJL	1nqB4F	diabetic nephropathy	ebi-a-GCST90001787	0.00711336099161461	0.00852158289817805	0.413720886583096	ebi-a-GCST90001787
HylBzt	1nqB4F	diabetic nephropathy	ebi-a-GCST90001805	0.00471333965476355	0.00919718816290522	0.613204397567099	ebi-a-GCST90001805
K0GNy0	1nqB4F	diabetic nephropathy	ebi-a-GCST90001817	0.00754690257939326	0.0127557792891681	0.56423535268552	ebi-a-GCST90001817
E6gtR7	1nqB4F	diabetic nephropathy	ebi-a-GCST90001843	-0.00199561067931583	0.0108086112593178	0.855702690544149	ebi-a-GCST90001843
GiZyzo	1nqB4F	diabetic nephropathy	ebi-a-GCST90001858	-0.00101399425688255	0.00777230020408213	0.897101257870208	ebi-a-GCST90001858
31Xbab	1nqB4F	diabetic nephropathy	ebi-a-GCST90001879	-0.00703498440002607	0.0104844950813279	0.508634104058817	ebi-a-GCST90001879
OyDpuE	1nqB4F	diabetic nephropathy	ebi-a-GCST90001885	-0.00740321038047182	0.00802768105583743	0.36642264475687	ebi-a-GCST90001885
iSNqgN	1nqB4F	diabetic nephropathy	ebi-a-GCST90001929	-0.00247389033308974	0.0122872293328984	0.842573841786897	ebi-a-GCST90001929
YWOKS3	1nqB4F	diabetic nephropathy	ebi-a-GCST90001944	0.00175197487263929	0.00908570103562804	0.849520282923208	ebi-a-GCST90001944
Y8lFsg	1nqB4F	diabetic nephropathy	ebi-a-GCST90001945	0.00177959347780782	0.00908963335545819	0.847245063716138	ebi-a-GCST90001945
YQjxmS	1nqB4F	diabetic nephropathy	ebi-a-GCST90001997	0.00194342229257653	0.0113032886277922	0.864873457964961	ebi-a-GCST90001997
pasWv3	1nqB4F	diabetic nephropathy	ebi-a-GCST90002000	-0.00147488022779013	0.00860819964624346	0.865287379769435	ebi-a-GCST90002000
PKopYE	1nqB4F	diabetic nephropathy	ebi-a-GCST90002001	-0.043858371102163	0.0539779104633645	0.430091453194122	ebi-a-GCST90002001
Pz5RWZ	1nqB4F	diabetic nephropathy	ebi-a-GCST90002019	-0.00498517491146965	0.0101501239238549	0.62818830242072	ebi-a-GCST90002019
CEmZcH	1nqB4F	diabetic nephropathy	ebi-a-GCST90002020	-0.00260657033668114	0.0165540687140946	0.87685386380557	ebi-a-GCST90002020
H5TWbk	1nqB4F	diabetic nephropathy	ebi-a-GCST90002021	-0.0188389740731949	0.0162627711396785	0.262711510441953	ebi-a-GCST90002021
PaxQvK	1nqB4F	diabetic nephropathy	ebi-a-GCST90002077	0.00615679575654481	0.00813335452332596	0.455866758113276	ebi-a-GCST90002077
m3u4eF	1nqB4F	diabetic nephropathy	ebi-a-GCST90002094	-0.00618895853099537	0.012487032830294	0.627844094270708	ebi-a-GCST90002094
fnIED1	1nqB4F	diabetic nephropathy	ebi-a-GCST90002099	0.000479457550104979	0.00726472353958542	0.947803182392287	ebi-a-GCST90002099
J3zLbX	1nqB4F	diabetic nephropathy	ebi-a-GCST90002104	-0.0319719473917034	0.0478018234785436	0.515297364468153	ebi-a-GCST90002104
Z6jqGc	1nqB4F	diabetic nephropathy	ebi-a-GCST90002105	-0.0339184485830756	0.0308553631038843	0.284092406061153	ebi-a-GCST90002105
VjABDG	1nqB4F	diabetic nephropathy	ebi-a-GCST90002106	-0.0693434135699739	0.0381390177183068	0.0867021800926738	ebi-a-GCST90002106
Jpzw07	1nqB4F	diabetic nephropathy	ebi-a-GCST90002108	0.0126680895531702	0.0145949095234662	0.394371833859884	ebi-a-GCST90002108
bqXNLM	1nqB4F	diabetic nephropathy	ebi-a-GCST90002109	0.016338222916027	0.0188035421361971	0.396345021817981	ebi-a-GCST90002109
n854d9	1nqB4F	diabetic nephropathy	ebi-a-GCST90002112	-0.066984571983607	0.0359239053051886	0.091815306386176	ebi-a-GCST90002112
Rz3pKP	1nqB4F	diabetic nephropathy	ebi-a-GCST90002116	-0.0124586584603808	0.0289904156319845	0.671971402600831	ebi-a-GCST90002116
