# Supplementary material for: Multi-Omics Integration Identifies TNFRSF1A as a Causal Mediator of Immune Microenvironment Reprogramming in Diabetic Kidney Disease
Source: Int J Mol Sci. 2025 Dec 26;27(1):279. doi: 10.3390/ijms27010279 (PMC12785335; doi:10.3390/ijms27010279)
Supplement: Supplementary file 1 [file ijms-27-00279-s001.zip › Table S3 Plasma protein heterogeneity test results.csv]

id.exposure	id.outcome	outcome	exposure	method	Q	Q_df	Q_pval
10000_28_CRYBB2_CRBB2	ebi-a-GCST90018832	Diabetic Nephropathy	CRYBB2	MR Egger	3.940822006	2	0.139399551
10000_28_CRYBB2_CRBB2	ebi-a-GCST90018832	Diabetic Nephropathy	CRYBB2	Inverse variance weighted	3.969687448	3	0.264755996
10001_7_RAF1_c_Raf	ebi-a-GCST90018832	Diabetic Nephropathy	RAF1	MR Egger	0.306176335	1	0.580036072
10001_7_RAF1_c_Raf	ebi-a-GCST90018832	Diabetic Nephropathy	RAF1	Inverse variance weighted	0.687112803	2	0.709243478
10003_15_ZNF41_ZNF41	ebi-a-GCST90018832	Diabetic Nephropathy	ZNF41	MR Egger	1.174468588	2	0.555862513
10003_15_ZNF41_ZNF41	ebi-a-GCST90018832	Diabetic Nephropathy	ZNF41	Inverse variance weighted	1.23390969	3	0.74488338
10008_43_GUCA1A_GUC1A	ebi-a-GCST90018832	Diabetic Nephropathy	GUCA1A	MR Egger	3.054258814	7	0.879937868
10008_43_GUCA1A_GUC1A	ebi-a-GCST90018832	Diabetic Nephropathy	GUCA1A	Inverse variance weighted	3.058650463	8	0.930623128
10011_65_OCRL_OCRL	ebi-a-GCST90018832	Diabetic Nephropathy	OCRL	MR Egger	2.45192868	4	0.653263893
10011_65_OCRL_OCRL	ebi-a-GCST90018832	Diabetic Nephropathy	OCRL	Inverse variance weighted	2.555826003	5	0.768065093
10012_5_SPDEF_SPDEF	ebi-a-GCST90018832	Diabetic Nephropathy	SPDEF	MR Egger	1.459713123	3	0.691599238
10012_5_SPDEF_SPDEF	ebi-a-GCST90018832	Diabetic Nephropathy	SPDEF	Inverse variance weighted	1.571328625	4	0.813935786
10014_31_SNAI2_SLUG	ebi-a-GCST90018832	Diabetic Nephropathy	SNAI2	MR Egger	0.006570917	1	0.935393287
10014_31_SNAI2_SLUG	ebi-a-GCST90018832	Diabetic Nephropathy	SNAI2	Inverse variance weighted	0.006610156	2	0.996700378
10015_119_KCNAB2_KCAB2	ebi-a-GCST90018832	Diabetic Nephropathy	KCNAB2	MR Egger	0.71326668	1	0.398361482
10015_119_KCNAB2_KCAB2	ebi-a-GCST90018832	Diabetic Nephropathy	KCNAB2	Inverse variance weighted	3.149456725	2	0.207063791
10023_32_VDR_VDR	ebi-a-GCST90018832	Diabetic Nephropathy	VDR	MR Egger	1.547669574	1	0.213479805
10023_32_VDR_VDR	ebi-a-GCST90018832	Diabetic Nephropathy	VDR	Inverse variance weighted	1.653565964	2	0.437454324
10024_44_HOGA1_HOGA1	ebi-a-GCST90018832	Diabetic Nephropathy	HOGA1	MR Egger	1.582013531	1	0.208470899
10024_44_HOGA1_HOGA1	ebi-a-GCST90018832	Diabetic Nephropathy	HOGA1	Inverse variance weighted	1.651974675	2	0.43780252
10035_6_DUSP4_DUS4	ebi-a-GCST90018832	Diabetic Nephropathy	DUSP4	MR Egger	2.582950661	2	0.274864967
10035_6_DUSP4_DUS4	ebi-a-GCST90018832	Diabetic Nephropathy	DUSP4	Inverse variance weighted	4.275426893	3	0.233217884
10036_201_ZHX3_ZHX3	ebi-a-GCST90018832	Diabetic Nephropathy	ZHX3	MR Egger	0.749059094	1	0.386774291
10036_201_ZHX3_ZHX3	ebi-a-GCST90018832	Diabetic Nephropathy	ZHX3	Inverse variance weighted	2.270336106	2	0.32136811
10037_98_SIGLEC12_SIG12	ebi-a-GCST90018832	Diabetic Nephropathy	SIGLEC12	MR Egger	10.05633387	9	0.345943953
10037_98_SIGLEC12_SIG12	ebi-a-GCST90018832	Diabetic Nephropathy	SIGLEC12	Inverse variance weighted	10.5469982	10	0.393881339
10041_3_HNF4A_HNF4A	ebi-a-GCST90018832	Diabetic Nephropathy	HNF4A	MR Egger	7.569196929	5	0.181630832
10041_3_HNF4A_HNF4A	ebi-a-GCST90018832	Diabetic Nephropathy	HNF4A	Inverse variance weighted	7.636989685	6	0.265922517
10044_12_WNT10A_WN10A	ebi-a-GCST90018832	Diabetic Nephropathy	WNT10A	MR Egger	1.721729477	3	0.63211369
10044_12_WNT10A_WN10A	ebi-a-GCST90018832	Diabetic Nephropathy	WNT10A	Inverse variance weighted	1.76897801	4	0.778152852
10046_55_BIRC2_cIAP_1	ebi-a-GCST90018832	Diabetic Nephropathy	BIRC2	MR Egger	3.131362749	6	0.792188065
10046_55_BIRC2_cIAP_1	ebi-a-GCST90018832	Diabetic Nephropathy	BIRC2	Inverse variance weighted	3.53118309	7	0.831911653
10047_12_NCF2_NCF_2	ebi-a-GCST90018832	Diabetic Nephropathy	NCF2	MR Egger	6.039839779	7	0.535105249
10047_12_NCF2_NCF_2	ebi-a-GCST90018832	Diabetic Nephropathy	NCF2	Inverse variance weighted	8.368258801	8	0.398348707
10048_7_CBFB_PEBB	ebi-a-GCST90018832	Diabetic Nephropathy	CBFB	MR Egger	0.928701285	3	0.818496581
10048_7_CBFB_PEBB	ebi-a-GCST90018832	Diabetic Nephropathy	CBFB	Inverse variance weighted	5.586544569	4	0.232226233
10053_5_ILK_ILK1	ebi-a-GCST90018832	Diabetic Nephropathy	ILK	MR Egger	1.203346747	1	0.272653796
10053_5_ILK_ILK1	ebi-a-GCST90018832	Diabetic Nephropathy	ILK	Inverse variance weighted	3.05576253	2	0.216994935
10056_5_FOXM1_FOXM1	ebi-a-GCST90018832	Diabetic Nephropathy	FOXM1	MR Egger	0.565828359	1	0.451921394
10056_5_FOXM1_FOXM1	ebi-a-GCST90018832	Diabetic Nephropathy	FOXM1	Inverse variance weighted	1.856244692	2	0.395295242
10063_10_FANCL_FANCL	ebi-a-GCST90018832	Diabetic Nephropathy	FANCL	MR Egger	4.147917891	2	0.125687207
10063_10_FANCL_FANCL	ebi-a-GCST90018832	Diabetic Nephropathy	FANCL	Inverse variance weighted	4.159344413	3	0.244763932
10064_12_RBBP9_RBBP9	ebi-a-GCST90018832	Diabetic Nephropathy	RBBP9	MR Egger	0.181945362	2	0.913042654
10064_12_RBBP9_RBBP9	ebi-a-GCST90018832	Diabetic Nephropathy	RBBP9	Inverse variance weighted	1.62393243	3	0.653975559
10074_128_BRD2_BRD2	ebi-a-GCST90018832	Diabetic Nephropathy	BRD2	MR Egger	0.678175804	1	0.410215588
10074_128_BRD2_BRD2	ebi-a-GCST90018832	Diabetic Nephropathy	BRD2	Inverse variance weighted	2.558923774	2	0.278186956
10075_75_ACBD6_ACBD6	ebi-a-GCST90018832	Diabetic Nephropathy	ACBD6	MR Egger	4.733599607	1	0.029578919
10075_75_ACBD6_ACBD6	ebi-a-GCST90018832	Diabetic Nephropathy	ACBD6	Inverse variance weighted	4.830463035	2	0.089346651
10078_5_BAG3_BAG3	ebi-a-GCST90018832	Diabetic Nephropathy	BAG3	MR Egger	1.887707238	1	0.169460749
10078_5_BAG3_BAG3	ebi-a-GCST90018832	Diabetic Nephropathy	BAG3	Inverse variance weighted	4.121887088	2	0.127333768
10081_17_SATB2_SATB2	ebi-a-GCST90018832	Diabetic Nephropathy	SATB2	MR Egger	2.206311827	3	0.530706208
10081_17_SATB2_SATB2	ebi-a-GCST90018832	Diabetic Nephropathy	SATB2	Inverse variance weighted	2.978755044	4	0.561386965
10082_251_NEFL_NFL	ebi-a-GCST90018832	Diabetic Nephropathy	NEFL	MR Egger	9.202209114	9	0.418821923
10082_251_NEFL_NFL	ebi-a-GCST90018832	Diabetic Nephropathy	NEFL	Inverse variance weighted	9.454312101	10	0.489597201
10085_25_STAR_STAR	ebi-a-GCST90018832	Diabetic Nephropathy	STAR	MR Egger	0.942278773	2	0.624290555
10085_25_STAR_STAR	ebi-a-GCST90018832	Diabetic Nephropathy	STAR	Inverse variance weighted	1.676635647	3	0.642140657
10088_37_APRT_APT	ebi-a-GCST90018832	Diabetic Nephropathy	APRT	MR Egger	3.423426654	4	0.489616588
10088_37_APRT_APT	ebi-a-GCST90018832	Diabetic Nephropathy	APRT	Inverse variance weighted	3.834191309	5	0.573526885
10089_7_ASMTL_ASML	ebi-a-GCST90018832	Diabetic Nephropathy	ASMTL	Inverse variance weighted	0.527591887	1	0.467621044
10339_48_ENO2_NSE	ebi-a-GCST90018832	Diabetic Nephropathy	ENO2	MR Egger	2.836757191	4	0.585504575
10339_48_ENO2_NSE	ebi-a-GCST90018832	Diabetic Nephropathy	ENO2	Inverse variance weighted	4.613726514	5	0.464812886
10342_55_PIAS4_PIAS4	ebi-a-GCST90018832	Diabetic Nephropathy	PIAS4	MR Egger	1.463691229	1	0.22634372
10342_55_PIAS4_PIAS4	ebi-a-GCST90018832	Diabetic Nephropathy	PIAS4	Inverse variance weighted	2.236915284	2	0.326783423
10344_334_IL10RA_IL_10_Ra	ebi-a-GCST90018832	Diabetic Nephropathy	IL10RA	MR Egger	3.502739138	6	0.743605229
10344_334_IL10RA_IL_10_Ra	ebi-a-GCST90018832	Diabetic Nephropathy	IL10RA	Inverse variance weighted	5.074392717	7	0.65088506
10346_5_STAT3_STAT3	ebi-a-GCST90018832	Diabetic Nephropathy	STAT3	MR Egger	2.66352984	4	0.615611336
10346_5_STAT3_STAT3	ebi-a-GCST90018832	Diabetic Nephropathy	STAT3	Inverse variance weighted	5.762137075	5	0.330056332
10356_21_JUN_c_Jun	ebi-a-GCST90018832	Diabetic Nephropathy	JUN	MR Egger	1.187423961	4	0.880164809
10356_21_JUN_c_Jun	ebi-a-GCST90018832	Diabetic Nephropathy	JUN	Inverse variance weighted	1.518521424	5	0.910922601
10363_13_SMAD3_SMAD3	ebi-a-GCST90018832	Diabetic Nephropathy	SMAD3	MR Egger	1.147433763	2	0.563427349
10363_13_SMAD3_SMAD3	ebi-a-GCST90018832	Diabetic Nephropathy	SMAD3	Inverse variance weighted	1.287296038	3	0.732151946
10364_6_SMAD2_SMAD2	ebi-a-GCST90018832	Diabetic Nephropathy	SMAD2	MR Egger	0.871273553	1	0.350602976
10364_6_SMAD2_SMAD2	ebi-a-GCST90018832	Diabetic Nephropathy	SMAD2	Inverse variance weighted	1.083732201	2	0.5816618
10366_11_PDGFRA_PDGFRA	ebi-a-GCST90018832	Diabetic Nephropathy	PDGFRA	MR Egger	12.74070185	11	0.310610342
10366_11_PDGFRA_PDGFRA	ebi-a-GCST90018832	Diabetic Nephropathy	PDGFRA	Inverse variance weighted	13.45124256	12	0.337112698
10370_21_STAT1_STAT1	ebi-a-GCST90018832	Diabetic Nephropathy	STAT1	MR Egger	3.431335385	2	0.1798436
10370_21_STAT1_STAT1	ebi-a-GCST90018832	Diabetic Nephropathy	STAT1	Inverse variance weighted	3.431348205	3	0.329775788
10372_18_STAT6_STAT6	ebi-a-GCST90018832	Diabetic Nephropathy	STAT6	MR Egger	7.989600457	8	0.434486643
10372_18_STAT6_STAT6	ebi-a-GCST90018832	Diabetic Nephropathy	STAT6	Inverse variance weighted	9.145461687	9	0.423956688
10390_21_ZNRF3_ZNRF3	ebi-a-GCST90018832	Diabetic Nephropathy	ZNRF3	MR Egger	3.647158782	4	0.455857954
10390_21_ZNRF3_ZNRF3	ebi-a-GCST90018832	Diabetic Nephropathy	ZNRF3	Inverse variance weighted	3.656604554	5	0.599834902
10391_1_ANGPTL3_ANGL3	ebi-a-GCST90018832	Diabetic Nephropathy	ANGPTL3	MR Egger	8.338308842	9	0.50044492
10391_1_ANGPTL3_ANGL3	ebi-a-GCST90018832	Diabetic Nephropathy	ANGPTL3	Inverse variance weighted	8.617175267	10	0.568778755
10418_36_STX12_STX12	ebi-a-GCST90018832	Diabetic Nephropathy	STX12	MR Egger	1.765216212	1	0.18397522
10418_36_STX12_STX12	ebi-a-GCST90018832	Diabetic Nephropathy	STX12	Inverse variance weighted	1.917750388	2	0.383323808
10419_1_SCARA5_SCAR5	ebi-a-GCST90018832	Diabetic Nephropathy	SCARA5	MR Egger	7.688576797	8	0.464466679
10419_1_SCARA5_SCAR5	ebi-a-GCST90018832	Diabetic Nephropathy	SCARA5	Inverse variance weighted	10.18438699	9	0.335765414
10424_31_NPDC1_NPDC1	ebi-a-GCST90018832	Diabetic Nephropathy	NPDC1	MR Egger	0.000237367	1	0.987707692
10424_31_NPDC1_NPDC1	ebi-a-GCST90018832	Diabetic Nephropathy	NPDC1	Inverse variance weighted	0.086799479	2	0.957528552
10425_3_B4GALT5_B4GT5	ebi-a-GCST90018832	Diabetic Nephropathy	B4GALT5	Inverse variance weighted	1.702096352	1	0.192014048
10426_21_GOSR2_GOSR2	ebi-a-GCST90018832	Diabetic Nephropathy	GOSR2	MR Egger	0.803957815	2	0.668994856
10426_21_GOSR2_GOSR2	ebi-a-GCST90018832	Diabetic Nephropathy	GOSR2	Inverse variance weighted	0.821377348	3	0.844347316
10430_31_SLC3A2_4F2	ebi-a-GCST90018832	Diabetic Nephropathy	SLC3A2	MR Egger	1.671666933	2	0.433513012
10430_31_SLC3A2_4F2	ebi-a-GCST90018832	Diabetic Nephropathy	SLC3A2	Inverse variance weighted	1.755979415	3	0.62456083
10435_2_AGA_ASPG	ebi-a-GCST90018832	Diabetic Nephropathy	AGA	MR Egger	1.46678645	4	0.832508093
10435_2_AGA_ASPG	ebi-a-GCST90018832	Diabetic Nephropathy	AGA	Inverse variance weighted	1.895607221	5	0.863393015
10438_19_CSF2RA_CSF2R	ebi-a-GCST90018832	Diabetic Nephropathy	CSF2RA	MR Egger	0.711619825	2	0.700605784
10438_19_CSF2RA_CSF2R	ebi-a-GCST90018832	Diabetic Nephropathy	CSF2RA	Inverse variance weighted	0.925713022	3	0.819218647
10440_26_CLMP_ACAM	ebi-a-GCST90018832	Diabetic Nephropathy	CLMP	MR Egger	1.543925632	2	0.46210515
10440_26_CLMP_ACAM	ebi-a-GCST90018832	Diabetic Nephropathy	CLMP	Inverse variance weighted	2.149153152	3	0.542032923
10442_1_TMEM190_TM190	ebi-a-GCST90018832	Diabetic Nephropathy	TMEM190	MR Egger	7.072690121	9	0.629551402
10442_1_TMEM190_TM190	ebi-a-GCST90018832	Diabetic Nephropathy	TMEM190	Inverse variance weighted	7.079123701	10	0.717954677
10445_20_APOM_ApoM	ebi-a-GCST90018832	Diabetic Nephropathy	APOM	MR Egger	5.029128889	10	0.889223699
10445_20_APOM_ApoM	ebi-a-GCST90018832	Diabetic Nephropathy	APOM	Inverse variance weighted	8.832113046	11	0.637385738
10447_18_PABPC3_PABP3	ebi-a-GCST90018832	Diabetic Nephropathy	PABPC3	Inverse variance weighted	1.139399738	1	0.285779202
10449_31_SHISA2_TMM46	ebi-a-GCST90018832	Diabetic Nephropathy	SHISA2	MR Egger	0.82853264	4	0.934582452
10449_31_SHISA2_TMM46	ebi-a-GCST90018832	Diabetic Nephropathy	SHISA2	Inverse variance weighted	0.940319724	5	0.967234354
10451_11_NUCB1_NUCB1	ebi-a-GCST90018832	Diabetic Nephropathy	NUCB1	MR Egger	0.31965175	3	0.956291123
10451_11_NUCB1_NUCB1	ebi-a-GCST90018832	Diabetic Nephropathy	NUCB1	Inverse variance weighted	0.334325029	4	0.987491971
10453_7_CEACAM20_CEA20	ebi-a-GCST90018832	Diabetic Nephropathy	CEACAM20	MR Egger	1.3938767	1	0.237751507
10453_7_CEACAM20_CEA20	ebi-a-GCST90018832	Diabetic Nephropathy	CEACAM20	Inverse variance weighted	1.578882913	2	0.454098358
10455_196_IL31_IL_31	ebi-a-GCST90018832	Diabetic Nephropathy	IL31	MR Egger	0.340274681	3	0.952284162
10455_196_IL31_IL_31	ebi-a-GCST90018832	Diabetic Nephropathy	IL31	Inverse variance weighted	0.348289283	4	0.986487402
10464_6_ANTXR1_ANTR1	ebi-a-GCST90018832	Diabetic Nephropathy	ANTXR1	MR Egger	4.774764535	5	0.443982045
10464_6_ANTXR1_ANTR1	ebi-a-GCST90018832	Diabetic Nephropathy	ANTXR1	Inverse variance weighted	5.074867428	6	0.534247347
10499_1_TMEM106A_T106A	ebi-a-GCST90018832	Diabetic Nephropathy	TMEM106A	MR Egger	3.71596352	4	0.445808379
10499_1_TMEM106A_T106A	ebi-a-GCST90018832	Diabetic Nephropathy	TMEM106A	Inverse variance weighted	4.740995485	5	0.448299886
10506_53_PGRMC2_PGRC2	ebi-a-GCST90018832	Diabetic Nephropathy	PGRMC2	MR Egger	3.208837954	2	0.20100631
10506_53_PGRMC2_PGRC2	ebi-a-GCST90018832	Diabetic Nephropathy	PGRMC2	Inverse variance weighted	3.344074239	3	0.34155529
10507_166_ACRV1_sperm_protein_10	ebi-a-GCST90018832	Diabetic Nephropathy	ACRV1	MR Egger	4.157444036	5	0.526977889
10507_166_ACRV1_sperm_protein_10	ebi-a-GCST90018832	Diabetic Nephropathy	ACRV1	Inverse variance weighted	4.665709563	6	0.587345471
10511_10_COL6A3_Collagen_alpha_3_VI_	ebi-a-GCST90018832	Diabetic Nephropathy	COL6A3	MR Egger	1.048972654	1	0.305743812
10511_10_COL6A3_Collagen_alpha_3_VI_	ebi-a-GCST90018832	Diabetic Nephropathy	COL6A3	Inverse variance weighted	1.072526963	2	0.584929775
10512_13_CSF2RB_IL3RB	ebi-a-GCST90018832	Diabetic Nephropathy	CSF2RB	MR Egger	2.179169829	4	0.702844593
10512_13_CSF2RB_IL3RB	ebi-a-GCST90018832	Diabetic Nephropathy	CSF2RB	Inverse variance weighted	4.01612301	5	0.547096973
10513_13_KCNIP3_CSEN	ebi-a-GCST90018832	Diabetic Nephropathy	KCNIP3	Inverse variance weighted	0.006276926	1	0.936852028
10514_5_PTGDS_PGD2_synthase	ebi-a-GCST90018832	Diabetic Nephropathy	PTGDS	MR Egger	4.069860329	3	0.254018619
10514_5_PTGDS_PGD2_synthase	ebi-a-GCST90018832	Diabetic Nephropathy	PTGDS	Inverse variance weighted	4.185579974	4	0.381472546
10521_10_MXRA8_MXRA8	ebi-a-GCST90018832	Diabetic Nephropathy	MXRA8	MR Egger	4.841878086	10	0.901487196
10521_10_MXRA8_MXRA8	ebi-a-GCST90018832	Diabetic Nephropathy	MXRA8	Inverse variance weighted	6.192545839	11	0.860212908
10527_22_DHX9_DHX9	ebi-a-GCST90018832	Diabetic Nephropathy	DHX9	MR Egger	0.301542445	2	0.860044435
10527_22_DHX9_DHX9	ebi-a-GCST90018832	Diabetic Nephropathy	DHX9	Inverse variance weighted	0.338587037	3	0.952615186
10530_8_PSMB6_PSB6	ebi-a-GCST90018832	Diabetic Nephropathy	PSMB6	MR Egger	3.280418454	2	0.193939461
10530_8_PSMB6_PSB6	ebi-a-GCST90018832	Diabetic Nephropathy	PSMB6	Inverse variance weighted	3.29031376	3	0.348993066
10535_25_COX6A2_CX6A2	ebi-a-GCST90018832	Diabetic Nephropathy	COX6A2	MR Egger	7.023757506	2	0.029840798
10535_25_COX6A2_CX6A2	ebi-a-GCST90018832	Diabetic Nephropathy	COX6A2	Inverse variance weighted	7.531801189	3	0.056746949
10539_30_CD99L2_C99L2	ebi-a-GCST90018832	Diabetic Nephropathy	CD99L2	MR Egger	4.119867479	2	0.127462415
10539_30_CD99L2_C99L2	ebi-a-GCST90018832	Diabetic Nephropathy	CD99L2	Inverse variance weighted	4.138138146	3	0.246928871
10546_2_TSPEAR_TSEAR	ebi-a-GCST90018832	Diabetic Nephropathy	TSPEAR	MR Egger	1.117651456	2	0.571880213
10546_2_TSPEAR_TSEAR	ebi-a-GCST90018832	Diabetic Nephropathy	TSPEAR	Inverse variance weighted	1.455458936	3	0.692587866
10550_37_BMPR1B_BMP_RIB	ebi-a-GCST90018832	Diabetic Nephropathy	BMPR1B	MR Egger	0.708964837	1	0.399787675
10550_37_BMPR1B_BMP_RIB	ebi-a-GCST90018832	Diabetic Nephropathy	BMPR1B	Inverse variance weighted	0.722965641	2	0.696642564
10551_7_LAT_LAT	ebi-a-GCST90018832	Diabetic Nephropathy	LAT	MR Egger	2.788449513	1	0.094946053
10551_7_LAT_LAT	ebi-a-GCST90018832	Diabetic Nephropathy	LAT	Inverse variance weighted	3.200383883	2	0.201857769
10552_88_KLRC4_NKG2F	ebi-a-GCST90018832	Diabetic Nephropathy	KLRC4	MR Egger	0.020220896	1	0.886921875
10552_88_KLRC4_NKG2F	ebi-a-GCST90018832	Diabetic Nephropathy	KLRC4	Inverse variance weighted	0.361834469	2	0.834504424
10557_6_TEX29_TEX29	ebi-a-GCST90018832	Diabetic Nephropathy	TEX29	MR Egger	3.069898199	5	0.689210354
10557_6_TEX29_TEX29	ebi-a-GCST90018832	Diabetic Nephropathy	TEX29	Inverse variance weighted	3.290860671	6	0.771554252
10558_26_PCDH9_PCDH9	ebi-a-GCST90018832	Diabetic Nephropathy	PCDH9	MR Egger	12.70940788	16	0.693874317
10558_26_PCDH9_PCDH9	ebi-a-GCST90018832	Diabetic Nephropathy	PCDH9	Inverse variance weighted	15.09725466	17	0.588476546
10560_1_ITM2C_ITM2C	ebi-a-GCST90018832	Diabetic Nephropathy	ITM2C	MR Egger	2.226151461	2	0.328546884
10560_1_ITM2C_ITM2C	ebi-a-GCST90018832	Diabetic Nephropathy	ITM2C	Inverse variance weighted	2.662615618	3	0.446617808
10561_5_PGLYRP3_PGRP_I_alpha	ebi-a-GCST90018832	Diabetic Nephropathy	PGLYRP3	MR Egger	0.72466727	3	0.867387188
10561_5_PGLYRP3_PGRP_I_alpha	ebi-a-GCST90018832	Diabetic Nephropathy	PGLYRP3	Inverse variance weighted	1.334626481	4	0.855473855
10565_19_SLITRK3_SLIK3	ebi-a-GCST90018832	Diabetic Nephropathy	SLITRK3	MR Egger	13.35764943	19	0.819769168
10565_19_SLITRK3_SLIK3	ebi-a-GCST90018832	Diabetic Nephropathy	SLITRK3	Inverse variance weighted	13.4700569	20	0.856317879
10569_28_SCGB1A1_Urinary_protein_1	ebi-a-GCST90018832	Diabetic Nephropathy	SCGB1A1	MR Egger	2.648743171	7	0.91548648
10569_28_SCGB1A1_Urinary_protein_1	ebi-a-GCST90018832	Diabetic Nephropathy	SCGB1A1	Inverse variance weighted	3.133515947	8	0.925701226
10571_14_MGAT1_MGAT1	ebi-a-GCST90018832	Diabetic Nephropathy	MGAT1	MR Egger	2.380997203	2	0.304069617
10571_14_MGAT1_MGAT1	ebi-a-GCST90018832	Diabetic Nephropathy	MGAT1	Inverse variance weighted	2.463685206	3	0.481889742
10572_65_CST8_CST8	ebi-a-GCST90018832	Diabetic Nephropathy	CST8	MR Egger	6.450263431	9	0.694144165
10572_65_CST8_CST8	ebi-a-GCST90018832	Diabetic Nephropathy	CST8	Inverse variance weighted	7.136236738	10	0.712523825
10574_10_AXL_AXL	ebi-a-GCST90018832	Diabetic Nephropathy	AXL	MR Egger	2.271401067	5	0.810457991
10574_10_AXL_AXL	ebi-a-GCST90018832	Diabetic Nephropathy	AXL	Inverse variance weighted	5.347559822	6	0.500069148
10575_31_PUF60_PUF60	ebi-a-GCST90018832	Diabetic Nephropathy	PUF60	MR Egger	0.492999182	2	0.781531681
10575_31_PUF60_PUF60	ebi-a-GCST90018832	Diabetic Nephropathy	PUF60	Inverse variance weighted	4.63085099	3	0.200911448
10580_14_SFTA2_SFTA2	ebi-a-GCST90018832	Diabetic Nephropathy	SFTA2	MR Egger	4.60652134	2	0.099932465
10580_14_SFTA2_SFTA2	ebi-a-GCST90018832	Diabetic Nephropathy	SFTA2	Inverse variance weighted	4.623087658	3	0.201570429
10582_36_POMK_SG196	ebi-a-GCST90018832	Diabetic Nephropathy	POMK	MR Egger	1.748797633	4	0.781835562
10582_36_POMK_SG196	ebi-a-GCST90018832	Diabetic Nephropathy	POMK	Inverse variance weighted	1.994613966	5	0.849889794
10584_7_NDUFS4_NDUS4	ebi-a-GCST90018832	Diabetic Nephropathy	NDUFS4	MR Egger	16.38895187	20	0.692220104
10584_7_NDUFS4_NDUS4	ebi-a-GCST90018832	Diabetic Nephropathy	NDUFS4	Inverse variance weighted	17.24348047	21	0.696245212
10600_24_CLGN_CLGN	ebi-a-GCST90018832	Diabetic Nephropathy	CLGN	MR Egger	5.640039865	10	0.844544873
10600_24_CLGN_CLGN	ebi-a-GCST90018832	Diabetic Nephropathy	CLGN	Inverse variance weighted	6.262076652	11	0.855317838
10603_1_HTN3_HIS3	ebi-a-GCST90018832	Diabetic Nephropathy	HTN3	MR Egger	5.525066418	12	0.938109194
10603_1_HTN3_HIS3	ebi-a-GCST90018832	Diabetic Nephropathy	HTN3	Inverse variance weighted	6.047206291	13	0.944418008
10605_22_APMAP_APMAP	ebi-a-GCST90018832	Diabetic Nephropathy	APMAP	MR Egger	0.041605981	2	0.979411899
10605_22_APMAP_APMAP	ebi-a-GCST90018832	Diabetic Nephropathy	APMAP	Inverse variance weighted	1.361710596	3	0.714534003
10606_34_TOR1AIP1_TOIP1	ebi-a-GCST90018832	Diabetic Nephropathy	TOR1AIP1	MR Egger	1.602851472	3	0.658743441
10606_34_TOR1AIP1_TOIP1	ebi-a-GCST90018832	Diabetic Nephropathy	TOR1AIP1	Inverse variance weighted	1.605429692	4	0.807815919
10608_9_HTN1_HIS1	ebi-a-GCST90018832	Diabetic Nephropathy	HTN1	MR Egger	0.336292093	2	0.845230383
10608_9_HTN1_HIS1	ebi-a-GCST90018832	Diabetic Nephropathy	HTN1	Inverse variance weighted	0.786440541	3	0.852707452
10612_18_PLOD3_PLOD3	ebi-a-GCST90018832	Diabetic Nephropathy	PLOD3	MR Egger	5.306543328	8	0.724366015
10612_18_PLOD3_PLOD3	ebi-a-GCST90018832	Diabetic Nephropathy	PLOD3	Inverse variance weighted	6.275222733	9	0.712088051
10615_18_MPZ_MYP0	ebi-a-GCST90018832	Diabetic Nephropathy	MPZ	MR Egger	13.55866585	17	0.698058558
10615_18_MPZ_MYP0	ebi-a-GCST90018832	Diabetic Nephropathy	MPZ	Inverse variance weighted	13.589987	18	0.755401576
10618_190_LRP2_megalin	ebi-a-GCST90018832	Diabetic Nephropathy	LRP2	MR Egger	0.187548065	1	0.664965225
10618_190_LRP2_megalin	ebi-a-GCST90018832	Diabetic Nephropathy	LRP2	Inverse variance weighted	0.306764629	2	0.857801709
10620_21_MSMB_PSP_94	ebi-a-GCST90018832	Diabetic Nephropathy	MSMB	MR Egger	15.61553375	15	0.408053101
10620_21_MSMB_PSP_94	ebi-a-GCST90018832	Diabetic Nephropathy	MSMB	Inverse variance weighted	15.64196924	16	0.478215616
10621_26_PRR16_PRR16	ebi-a-GCST90018832	Diabetic Nephropathy	PRR16	MR Egger	1.030576594	2	0.597328362
10621_26_PRR16_PRR16	ebi-a-GCST90018832	Diabetic Nephropathy	PRR16	Inverse variance weighted	1.241388846	3	0.743095621
10624_45_SPINK13_ISK13	ebi-a-GCST90018832	Diabetic Nephropathy	SPINK13	MR Egger	2.385192627	1	0.122489793
10624_45_SPINK13_ISK13	ebi-a-GCST90018832	Diabetic Nephropathy	SPINK13	Inverse variance weighted	2.536639501	2	0.281303886
10627_87_APLP2_APLP2	ebi-a-GCST90018832	Diabetic Nephropathy	APLP2	MR Egger	2.05633413	3	0.560797049
10627_87_APLP2_APLP2	ebi-a-GCST90018832	Diabetic Nephropathy	APLP2	Inverse variance weighted	2.111872667	4	0.715191491
10630_5_HTATIP2_HTAI2	ebi-a-GCST90018832	Diabetic Nephropathy	HTATIP2	MR Egger	4.46830429	6	0.613570999
10630_5_HTATIP2_HTAI2	ebi-a-GCST90018832	Diabetic Nephropathy	HTATIP2	Inverse variance weighted	4.470653282	7	0.724248173
10643_16_OLFM3_NOE3	ebi-a-GCST90018832	Diabetic Nephropathy	OLFM3	MR Egger	5.038930102	4	0.283326299
10643_16_OLFM3_NOE3	ebi-a-GCST90018832	Diabetic Nephropathy	OLFM3	Inverse variance weighted	5.15498493	5	0.397260103
10647_18_ASCC1_ASCC1	ebi-a-GCST90018832	Diabetic Nephropathy	ASCC1	MR Egger	4.757120422	2	0.092683927
10647_18_ASCC1_ASCC1	ebi-a-GCST90018832	Diabetic Nephropathy	ASCC1	Inverse variance weighted	5.108247663	3	0.164040168
10666_7_GNPTG_GNPTG	ebi-a-GCST90018832	Diabetic Nephropathy	GNPTG	MR Egger	3.72528167	9	0.928546051
10666_7_GNPTG_GNPTG	ebi-a-GCST90018832	Diabetic Nephropathy	GNPTG	Inverse variance weighted	3.836283935	10	0.954430391
10672_75_SFTPB_SP_B	ebi-a-GCST90018832	Diabetic Nephropathy	SFTPB	MR Egger	1.177973932	7	0.991425232
10672_75_SFTPB_SP_B	ebi-a-GCST90018832	Diabetic Nephropathy	SFTPB	Inverse variance weighted	1.438246837	8	0.993686455
10675_223_TMX2_TMX2	ebi-a-GCST90018832	Diabetic Nephropathy	TMX2	MR Egger	2.529263762	4	0.639403441
10675_223_TMX2_TMX2	ebi-a-GCST90018832	Diabetic Nephropathy	TMX2	Inverse variance weighted	2.532387919	5	0.771609682
10677_9_NDUFB4_NDUB4	ebi-a-GCST90018832	Diabetic Nephropathy	NDUFB4	MR Egger	9.041330843	11	0.61807718
10677_9_NDUFB4_NDUB4	ebi-a-GCST90018832	Diabetic Nephropathy	NDUFB4	Inverse variance weighted	9.235570322	12	0.682688772
10693_43_KLRG2_KLRG2	ebi-a-GCST90018832	Diabetic Nephropathy	KLRG2	MR Egger	0.898894696	2	0.637980636
10693_43_KLRG2_KLRG2	ebi-a-GCST90018832	Diabetic Nephropathy	KLRG2	Inverse variance weighted	0.918598459	3	0.820937411
10695_12_WFDC10B_WF10B	ebi-a-GCST90018832	Diabetic Nephropathy	WFDC10B	Inverse variance weighted	0.004561703	1	0.946151514
10700_10_IGSF11_IGS11	ebi-a-GCST90018832	Diabetic Nephropathy	IGSF11	Inverse variance weighted	0.508730413	1	0.475688968
10702_1_COL28A1_COSA1	ebi-a-GCST90018832	Diabetic Nephropathy	COL28A1	MR Egger	4.931773643	2	0.084933488
10702_1_COL28A1_COSA1	ebi-a-GCST90018832	Diabetic Nephropathy	COL28A1	Inverse variance weighted	5.707564596	3	0.126737788
10703_203_SUDS3_SDS3	ebi-a-GCST90018832	Diabetic Nephropathy	SUDS3	MR Egger	0.267377169	1	0.605096641
10703_203_SUDS3_SDS3	ebi-a-GCST90018832	Diabetic Nephropathy	SUDS3	Inverse variance weighted	0.303904458	2	0.859029317
10708_3_GNRH2_GON2	ebi-a-GCST90018832	Diabetic Nephropathy	GNRH2	MR Egger	0.277685558	2	0.870364857
10708_3_GNRH2_GON2	ebi-a-GCST90018832	Diabetic Nephropathy	GNRH2	Inverse variance weighted	0.614918443	3	0.893008805
10710_23_ZPBP2_ZPBP2	ebi-a-GCST90018832	Diabetic Nephropathy	ZPBP2	MR Egger	1.816925951	1	0.177679625
10710_23_ZPBP2_ZPBP2	ebi-a-GCST90018832	Diabetic Nephropathy	ZPBP2	Inverse variance weighted	1.827459409	2	0.401025724
10714_7_ACE_ACE	ebi-a-GCST90018832	Diabetic Nephropathy	ACE	MR Egger	12.73806129	18	0.806893069
10714_7_ACE_ACE	ebi-a-GCST90018832	Diabetic Nephropathy	ACE	Inverse variance weighted	15.18419376	19	0.710820704
10716_35_PSMD5_PSMD5	ebi-a-GCST90018832	Diabetic Nephropathy	PSMD5	MR Egger	0.468656627	2	0.791102044
10716_35_PSMD5_PSMD5	ebi-a-GCST90018832	Diabetic Nephropathy	PSMD5	Inverse variance weighted	1.232517092	3	0.745216396
10731_10_HS3ST5_HS3S5	ebi-a-GCST90018832	Diabetic Nephropathy	HS3ST5	MR Egger	2.099739907	3	0.551965384
10731_10_HS3ST5_HS3S5	ebi-a-GCST90018832	Diabetic Nephropathy	HS3ST5	Inverse variance weighted	2.131942819	4	0.711506392
10734_339_GAL3ST2_G3ST2	ebi-a-GCST90018832	Diabetic Nephropathy	GAL3ST2	MR Egger	4.300017817	7	0.744645148
10734_339_GAL3ST2_G3ST2	ebi-a-GCST90018832	Diabetic Nephropathy	GAL3ST2	Inverse variance weighted	5.258152716	8	0.729661665
10737_96_SERPINB1_Serpin_B1	ebi-a-GCST90018832	Diabetic Nephropathy	SERPINB1	MR Egger	1.051383363	1	0.305188701
10737_96_SERPINB1_Serpin_B1	ebi-a-GCST90018832	Diabetic Nephropathy	SERPINB1	Inverse variance weighted	1.80992346	2	0.404557367
10748_216_PCDHB2_PCDB2	ebi-a-GCST90018832	Diabetic Nephropathy	PCDHB2	MR Egger	1.076586269	4	0.897969041
10748_216_PCDHB2_PCDB2	ebi-a-GCST90018832	Diabetic Nephropathy	PCDHB2	Inverse variance weighted	1.199476103	5	0.944927616
10752_8_CDYL2_CDYL2	ebi-a-GCST90018832	Diabetic Nephropathy	CDYL2	MR Egger	0.756536028	2	0.685046874
10752_8_CDYL2_CDYL2	ebi-a-GCST90018832	Diabetic Nephropathy	CDYL2	Inverse variance weighted	2.828207621	3	0.418877466
10753_31_ADAM7_ADAM7	ebi-a-GCST90018832	Diabetic Nephropathy	ADAM7	Inverse variance weighted	0.512306692	1	0.474142008
10754_113_PROK2_Prokineticin_2	ebi-a-GCST90018832	Diabetic Nephropathy	PROK2	MR Egger	3.069311302	11	0.989777797
10754_113_PROK2_Prokineticin_2	ebi-a-GCST90018832	Diabetic Nephropathy	PROK2	Inverse variance weighted	3.189261975	12	0.99405389
10758_2_KERA_KERA	ebi-a-GCST90018832	Diabetic Nephropathy	KERA	MR Egger	4.186189607	5	0.522932614
10758_2_KERA_KERA	ebi-a-GCST90018832	Diabetic Nephropathy	KERA	Inverse variance weighted	4.994753492	6	0.544486198
10760_107_GRIA4_GRIA4	ebi-a-GCST90018832	Diabetic Nephropathy	GRIA4	MR Egger	5.30589419	6	0.505220166
10760_107_GRIA4_GRIA4	ebi-a-GCST90018832	Diabetic Nephropathy	GRIA4	Inverse variance weighted	5.602808294	7	0.586813949
10761_5_TMED2_TMED2	ebi-a-GCST90018832	Diabetic Nephropathy	TMED2	Inverse variance weighted	0.036880811	1	0.847707917
10762_2_KLRG2_KLRG2	ebi-a-GCST90018832	Diabetic Nephropathy	KLRG2	MR Egger	1.607243468	2	0.447704557
10762_2_KLRG2_KLRG2	ebi-a-GCST90018832	Diabetic Nephropathy	KLRG2	Inverse variance weighted	1.913483424	3	0.590556239
10772_21_CSGALNACT2_CGAT2	ebi-a-GCST90018832	Diabetic Nephropathy	CSGALNACT2	MR Egger	2.808499071	3	0.422102729
10772_21_CSGALNACT2_CGAT2	ebi-a-GCST90018832	Diabetic Nephropathy	CSGALNACT2	Inverse variance weighted	3.692710233	4	0.449187067
10781_19_CLEC4G_CLC4G	ebi-a-GCST90018832	Diabetic Nephropathy	CLEC4G	MR Egger	3.988985068	3	0.262656003
10781_19_CLEC4G_CLC4G	ebi-a-GCST90018832	Diabetic Nephropathy	CLEC4G	Inverse variance weighted	7.733064462	4	0.101860544
10798_4_CD300E_CLM2	ebi-a-GCST90018832	Diabetic Nephropathy	CD300E	MR Egger	0.313873046	1	0.575313198
10798_4_CD300E_CLM2	ebi-a-GCST90018832	Diabetic Nephropathy	CD300E	Inverse variance weighted	5.841652536	2	0.053889142
10800_15_SERPINH1_Collagen_binding_protein	ebi-a-GCST90018832	Diabetic Nephropathy	SERPINH1	MR Egger	3.747515946	5	0.586309034
10800_15_SERPINH1_Collagen_binding_protein	ebi-a-GCST90018832	Diabetic Nephropathy	SERPINH1	Inverse variance weighted	3.747681004	6	0.71077736
10809_14_KLRB1_KLRB1	ebi-a-GCST90018832	Diabetic Nephropathy	KLRB1	MR Egger	9.424120612	6	0.151093059
10809_14_KLRB1_KLRB1	ebi-a-GCST90018832	Diabetic Nephropathy	KLRB1	Inverse variance weighted	9.822068726	7	0.198882914
10814_7_CD1A_CD1A	ebi-a-GCST90018832	Diabetic Nephropathy	CD1A	MR Egger	3.432318899	5	0.633652466
10814_7_CD1A_CD1A	ebi-a-GCST90018832	Diabetic Nephropathy	CD1A	Inverse variance weighted	3.451290593	6	0.75043859
10815_2_HABP4_HABP4	ebi-a-GCST90018832	Diabetic Nephropathy	HABP4	MR Egger	1.064200194	4	0.899909847
10815_2_HABP4_HABP4	ebi-a-GCST90018832	Diabetic Nephropathy	HABP4	Inverse variance weighted	1.328156838	5	0.932007866
10816_150_PILRA_PILRA_isoform_FDF03_M14	ebi-a-GCST90018832	Diabetic Nephropathy	PILRA	MR Egger	16.24696285	23	0.84449441
10816_150_PILRA_PILRA_isoform_FDF03_M14	ebi-a-GCST90018832	Diabetic Nephropathy	PILRA	Inverse variance weighted	17.3866734	24	0.831708636
10817_26_TOMM20L_TO20L	ebi-a-GCST90018832	Diabetic Nephropathy	TOMM20L	MR Egger	2.475867201	5	0.780125052
10817_26_TOMM20L_TO20L	ebi-a-GCST90018832	Diabetic Nephropathy	TOMM20L	Inverse variance weighted	3.576099211	6	0.733819042
10818_36_SMPD1_ASM	ebi-a-GCST90018832	Diabetic Nephropathy	SMPD1	MR Egger	23.61968164	28	0.70144171
10818_36_SMPD1_ASM	ebi-a-GCST90018832	Diabetic Nephropathy	SMPD1	Inverse variance weighted	23.61970062	29	0.747451808
10825_12_VSIG10_VSI10	ebi-a-GCST90018832	Diabetic Nephropathy	VSIG10	Inverse variance weighted	0.464703282	1	0.495434052
10832_24_B4GALT6_B4GT6	ebi-a-GCST90018832	Diabetic Nephropathy	B4GALT6	MR Egger	9.868766478	18	0.936105516
10832_24_B4GALT6_B4GT6	ebi-a-GCST90018832	Diabetic Nephropathy	B4GALT6	Inverse variance weighted	10.54829098	19	0.938100326
10833_64_HHIP_HHIP	ebi-a-GCST90018832	Diabetic Nephropathy	HHIP	MR Egger	1.030024811	4	0.905209583
10833_64_HHIP_HHIP	ebi-a-GCST90018832	Diabetic Nephropathy	HHIP	Inverse variance weighted	1.366183789	5	0.927976354
10835_25_A4GNT_A4GCT	ebi-a-GCST90018832	Diabetic Nephropathy	A4GNT	MR Egger	0.37541533	1	0.540067146
10835_25_A4GNT_A4GCT	ebi-a-GCST90018832	Diabetic Nephropathy	A4GNT	Inverse variance weighted	1.114018953	2	0.572919835
10842_7_GCNT4_GCNT4	ebi-a-GCST90018832	Diabetic Nephropathy	GCNT4	MR Egger	2.574393388	2	0.276043534
10842_7_GCNT4_GCNT4	ebi-a-GCST90018832	Diabetic Nephropathy	GCNT4	Inverse variance weighted	6.702949445	3	0.08199327
10847_1_SIGLEC15_SIG15	ebi-a-GCST90018832	Diabetic Nephropathy	SIGLEC15	MR Egger	4.679707381	4	0.321767292
10847_1_SIGLEC15_SIG15	ebi-a-GCST90018832	Diabetic Nephropathy	SIGLEC15	Inverse variance weighted	4.69336674	5	0.454435493
10848_137_BTNL3_BTNL3	ebi-a-GCST90018832	Diabetic Nephropathy	BTNL3	MR Egger	2.884987767	1	0.089408686
10848_137_BTNL3_BTNL3	ebi-a-GCST90018832	Diabetic Nephropathy	BTNL3	Inverse variance weighted	3.818520893	2	0.14818994
10851_77_EBI3_IL27B	ebi-a-GCST90018832	Diabetic Nephropathy	EBI3	MR Egger	11.25140008	15	0.734577956
10851_77_EBI3_IL27B	ebi-a-GCST90018832	Diabetic Nephropathy	EBI3	Inverse variance weighted	11.58464457	16	0.772043449
10852_114_HNRNPDL_HNRDL	ebi-a-GCST90018832	Diabetic Nephropathy	HNRNPDL	MR Egger	1.215962492	2	0.544448869
10852_114_HNRNPDL_HNRDL	ebi-a-GCST90018832	Diabetic Nephropathy	HNRNPDL	Inverse variance weighted	1.825407308	3	0.60942169
10876_300_BRAT1_BRAT1	ebi-a-GCST90018832	Diabetic Nephropathy	BRAT1	Inverse variance weighted	1.691886961	1	0.193352413
10880_38_FAM163B_F163B	ebi-a-GCST90018832	Diabetic Nephropathy	FAM163B	MR Egger	4.211016002	3	0.239561286
10880_38_FAM163B_F163B	ebi-a-GCST90018832	Diabetic Nephropathy	FAM163B	Inverse variance weighted	5.198082612	4	0.267570071
10882_12_DSC1_Desmocollin_1	ebi-a-GCST90018832	Diabetic Nephropathy	DSC1	MR Egger	1.89364067	3	0.594772638
10882_12_DSC1_Desmocollin_1	ebi-a-GCST90018832	Diabetic Nephropathy	DSC1	Inverse variance weighted	2.911054053	4	0.572818931
10885_36_C6orf89_CF089	ebi-a-GCST90018832	Diabetic Nephropathy	C6orf89	MR Egger	0.103949715	2	0.949352736
10885_36_C6orf89_CF089	ebi-a-GCST90018832	Diabetic Nephropathy	C6orf89	Inverse variance weighted	0.349025282	3	0.950559147
10889_2_MRAP2_MRAP2	ebi-a-GCST90018832	Diabetic Nephropathy	MRAP2	MR Egger	1.542562786	2	0.462420147
10889_2_MRAP2_MRAP2	ebi-a-GCST90018832	Diabetic Nephropathy	MRAP2	Inverse variance weighted	2.933509252	3	0.40199076
10890_135_LCTL_LCTL	ebi-a-GCST90018832	Diabetic Nephropathy	LCTL	Inverse variance weighted	0.473715525	1	0.491282801
10892_8_OSMR_OSMR	ebi-a-GCST90018832	Diabetic Nephropathy	OSMR	MR Egger	5.004078339	5	0.415382663
10892_8_OSMR_OSMR	ebi-a-GCST90018832	Diabetic Nephropathy	OSMR	Inverse variance weighted	5.21294147	6	0.516806348
10895_28_TMPRSS11B_TM11B	ebi-a-GCST90018832	Diabetic Nephropathy	TMPRSS11B	MR Egger	2.515070987	1	0.112762555
10895_28_TMPRSS11B_TM11B	ebi-a-GCST90018832	Diabetic Nephropathy	TMPRSS11B	Inverse variance weighted	2.742536874	2	0.253784845
10900_272_STMN2_STMN2	ebi-a-GCST90018832	Diabetic Nephropathy	STMN2	MR Egger	0.105525068	1	0.74529746
10900_272_STMN2_STMN2	ebi-a-GCST90018832	Diabetic Nephropathy	STMN2	Inverse variance weighted	3.597926221	2	0.165470374
10902_53_ASPRV1_APRV1	ebi-a-GCST90018832	Diabetic Nephropathy	ASPRV1	MR Egger	10.63217564	9	0.301766047
10902_53_ASPRV1_APRV1	ebi-a-GCST90018832	Diabetic Nephropathy	ASPRV1	Inverse variance weighted	13.32763539	10	0.205925828
10903_50_STX8_STX8	ebi-a-GCST90018832	Diabetic Nephropathy	STX8	MR Egger	6.40E-06	1	0.997981607
10903_50_STX8_STX8	ebi-a-GCST90018832	Diabetic Nephropathy	STX8	Inverse variance weighted	0.595405607	2	0.742521982
10907_116_NTM_NTRI	ebi-a-GCST90018832	Diabetic Nephropathy	NTM	MR Egger	9.124548843	9	0.425857649
10907_116_NTM_NTRI	ebi-a-GCST90018832	Diabetic Nephropathy	NTM	Inverse variance weighted	9.130091543	10	0.519803599
10908_2_GALNT13_GLT13	ebi-a-GCST90018832	Diabetic Nephropathy	GALNT13	MR Egger	0.87587226	2	0.645367001
10908_2_GALNT13_GLT13	ebi-a-GCST90018832	Diabetic Nephropathy	GALNT13	Inverse variance weighted	0.876019776	3	0.83121059
10910_6_CEACAM4_CEAM4	ebi-a-GCST90018832	Diabetic Nephropathy	CEACAM4	MR Egger	3.173573846	1	0.07483852
10910_6_CEACAM4_CEAM4	ebi-a-GCST90018832	Diabetic Nephropathy	CEACAM4	Inverse variance weighted	3.300001026	2	0.19204981
10916_44_PLA2R1_PLA2R	ebi-a-GCST90018832	Diabetic Nephropathy	PLA2R1	MR Egger	14.39775609	22	0.886763048
10916_44_PLA2R1_PLA2R	ebi-a-GCST90018832	Diabetic Nephropathy	PLA2R1	Inverse variance weighted	14.65438605	23	0.90659123
10917_40_GNGT2_GBGT2	ebi-a-GCST90018832	Diabetic Nephropathy	GNGT2	Inverse variance weighted	0.000881122	1	0.976319318
10924_258_CYB5D2_NEUFC	ebi-a-GCST90018832	Diabetic Nephropathy	CYB5D2	MR Egger	6.384078838	5	0.270619061
10924_258_CYB5D2_NEUFC	ebi-a-GCST90018832	Diabetic Nephropathy	CYB5D2	Inverse variance weighted	6.641508019	6	0.355275509
10933_107_CALN1_CABP8	ebi-a-GCST90018832	Diabetic Nephropathy	CALN1	MR Egger	0.053762189	1	0.816641512
10933_107_CALN1_CABP8	ebi-a-GCST90018832	Diabetic Nephropathy	CALN1	Inverse variance weighted	0.247740752	2	0.883494355
10938_13_CD58_sLFA_3	ebi-a-GCST90018832	Diabetic Nephropathy	CD58	MR Egger	5.427510643	2	0.066287408
10938_13_CD58_sLFA_3	ebi-a-GCST90018832	Diabetic Nephropathy	CD58	Inverse variance weighted	5.690868164	3	0.127657968
10939_16_PLEKHA4_PKHA4	ebi-a-GCST90018832	Diabetic Nephropathy	PLEKHA4	MR Egger	3.182405032	3	0.364347846
10939_16_PLEKHA4_PKHA4	ebi-a-GCST90018832	Diabetic Nephropathy	PLEKHA4	Inverse variance weighted	3.468125743	4	0.482741417
10940_25_SRL_SRCA	ebi-a-GCST90018832	Diabetic Nephropathy	SRL	MR Egger	0.589763046	4	0.964194424
10940_25_SRL_SRCA	ebi-a-GCST90018832	Diabetic Nephropathy	SRL	Inverse variance weighted	0.679668546	5	0.984065851
10945_11_STX6_Syntaxin_6	ebi-a-GCST90018832	Diabetic Nephropathy	STX6	MR Egger	4.13611055	2	0.126431417
10945_11_STX6_Syntaxin_6	ebi-a-GCST90018832	Diabetic Nephropathy	STX6	Inverse variance weighted	4.16680707	3	0.244006209
10948_14_PLD3_PLD3	ebi-a-GCST90018832	Diabetic Nephropathy	PLD3	MR Egger	0.867926597	3	0.833160136
10948_14_PLD3_PLD3	ebi-a-GCST90018832	Diabetic Nephropathy	PLD3	Inverse variance weighted	2.302648866	4	0.680286827
10953_14_CLEC2A_CLC2A	ebi-a-GCST90018832	Diabetic Nephropathy	CLEC2A	MR Egger	2.707155366	5	0.74502384
10953_14_CLEC2A_CLC2A	ebi-a-GCST90018832	Diabetic Nephropathy	CLEC2A	Inverse variance weighted	3.424087034	6	0.75404066
10955_4_CLEC10A_CLC10	ebi-a-GCST90018832	Diabetic Nephropathy	CLEC10A	MR Egger	0.868142874	2	0.647865972
10955_4_CLEC10A_CLC10	ebi-a-GCST90018832	Diabetic Nephropathy	CLEC10A	Inverse variance weighted	0.963439647	3	0.810097488
10959_125_BET1L_BET1L	ebi-a-GCST90018832	Diabetic Nephropathy	BET1L	MR Egger	0.649074259	1	0.42044385
10959_125_BET1L_BET1L	ebi-a-GCST90018832	Diabetic Nephropathy	BET1L	Inverse variance weighted	0.670349425	2	0.715213119
10974_20_SPINK7_ISK7	ebi-a-GCST90018832	Diabetic Nephropathy	SPINK7	MR Egger	7.230993621	7	0.405231825
10974_20_SPINK7_ISK7	ebi-a-GCST90018832	Diabetic Nephropathy	SPINK7	Inverse variance weighted	8.509747147	8	0.385322771
10975_59_MUCL1_MUCL1	ebi-a-GCST90018832	Diabetic Nephropathy	MUCL1	MR Egger	3.386432249	1	0.065735044
10975_59_MUCL1_MUCL1	ebi-a-GCST90018832	Diabetic Nephropathy	MUCL1	Inverse variance weighted	3.386512397	2	0.183919669
10977_55_UCMA_UCMA	ebi-a-GCST90018832	Diabetic Nephropathy	UCMA	MR Egger	8.756543986	10	0.5553539
10977_55_UCMA_UCMA	ebi-a-GCST90018832	Diabetic Nephropathy	UCMA	Inverse variance weighted	9.165788623	11	0.606592396
10981_56_NRG3_NRG3	ebi-a-GCST90018832	Diabetic Nephropathy	NRG3	Inverse variance weighted	0.084142239	1	0.771760532
10990_21_LRRK2_LRRK2	ebi-a-GCST90018832	Diabetic Nephropathy	LRRK2	MR Egger	1.031606681	4	0.904966109
10990_21_LRRK2_LRRK2	ebi-a-GCST90018832	Diabetic Nephropathy	LRRK2	Inverse variance weighted	2.412617596	5	0.789593642
11067_13_BGLAP_Osteocalcin	ebi-a-GCST90018832	Diabetic Nephropathy	BGLAP	MR Egger	0.856020943	1	0.354854603
11067_13_BGLAP_Osteocalcin	ebi-a-GCST90018832	Diabetic Nephropathy	BGLAP	Inverse variance weighted	1.116120742	2	0.572318073
11071_1_IL5_IL_5	ebi-a-GCST90018832	Diabetic Nephropathy	IL5	MR Egger	0.843214294	1	0.358479096
11071_1_IL5_IL_5	ebi-a-GCST90018832	Diabetic Nephropathy	IL5	Inverse variance weighted	1.040384879	2	0.59440615
11094_104_CLC_LPPL	ebi-a-GCST90018832	Diabetic Nephropathy	CLC	MR Egger	3.171496496	1	0.074933758
11094_104_CLC_LPPL	ebi-a-GCST90018832	Diabetic Nephropathy	CLC	Inverse variance weighted	3.196114835	2	0.2022891
11096_57_N6AMT1_HEMK2	ebi-a-GCST90018832	Diabetic Nephropathy	N6AMT1	MR Egger	0.900916666	1	0.342536038
11096_57_N6AMT1_HEMK2	ebi-a-GCST90018832	Diabetic Nephropathy	N6AMT1	Inverse variance weighted	3.957578447	2	0.13823651
11098_1_PDXK_PDXK	ebi-a-GCST90018832	Diabetic Nephropathy	PDXK	MR Egger	1.236355335	3	0.744298651
11098_1_PDXK_PDXK	ebi-a-GCST90018832	Diabetic Nephropathy	PDXK	Inverse variance weighted	5.093428781	4	0.27784476
11102_22_REG4_REG4	ebi-a-GCST90018832	Diabetic Nephropathy	REG4	MR Egger	5.013644897	7	0.658297991
11102_22_REG4_REG4	ebi-a-GCST90018832	Diabetic Nephropathy	REG4	Inverse variance weighted	5.195976403	8	0.736439288
11103_24_HSPB1_HSP_27	ebi-a-GCST90018832	Diabetic Nephropathy	HSPB1	MR Egger	4.731404981	6	0.578694621
11103_24_HSPB1_HSP_27	ebi-a-GCST90018832	Diabetic Nephropathy	HSPB1	Inverse variance weighted	4.771186398	7	0.68786307
11104_13_CHI3L1_YKL_40	ebi-a-GCST90018832	Diabetic Nephropathy	CHI3L1	MR Egger	10.11056695	7	0.182393853
11104_13_CHI3L1_YKL_40	ebi-a-GCST90018832	Diabetic Nephropathy	CHI3L1	Inverse variance weighted	10.32520376	8	0.242938609
11109_56_SVEP1_SVEP1	ebi-a-GCST90018832	Diabetic Nephropathy	SVEP1	MR Egger	13.11532439	18	0.784676822
11109_56_SVEP1_SVEP1	ebi-a-GCST90018832	Diabetic Nephropathy	SVEP1	Inverse variance weighted	13.48589778	19	0.812794426
11110_4_TMEM119_TM119	ebi-a-GCST90018832	Diabetic Nephropathy	TMEM119	MR Egger	0.000682581	1	0.979156635
11110_4_TMEM119_TM119	ebi-a-GCST90018832	Diabetic Nephropathy	TMEM119	Inverse variance weighted	0.041674746	2	0.979378225
11116_16_C11orf87_CK087	ebi-a-GCST90018832	Diabetic Nephropathy	C11orf87	MR Egger	4.708995881	9	0.858902391
11116_16_C11orf87_CK087	ebi-a-GCST90018832	Diabetic Nephropathy	C11orf87	Inverse variance weighted	5.713959725	10	0.838695323
11117_2_SPATA20_SPT20	ebi-a-GCST90018832	Diabetic Nephropathy	SPATA20	MR Egger	4.458527947	4	0.347493356
11117_2_SPATA20_SPT20	ebi-a-GCST90018832	Diabetic Nephropathy	SPATA20	Inverse variance weighted	6.535994609	5	0.257497668
11118_107_RAB17_RAB17	ebi-a-GCST90018832	Diabetic Nephropathy	RAB17	MR Egger	4.779453551	7	0.686856756
11118_107_RAB17_RAB17	ebi-a-GCST90018832	Diabetic Nephropathy	RAB17	Inverse variance weighted	5.242744021	8	0.731344196
11120_49_NAT14_NAT14	ebi-a-GCST90018832	Diabetic Nephropathy	NAT14	MR Egger	3.359138383	1	0.066833028
11120_49_NAT14_NAT14	ebi-a-GCST90018832	Diabetic Nephropathy	NAT14	Inverse variance weighted	3.359718532	2	0.186400207
11128_29_TMEM132C_T132C	ebi-a-GCST90018832	Diabetic Nephropathy	TMEM132C	MR Egger	0.70369149	2	0.703388615
11128_29_TMEM132C_T132C	ebi-a-GCST90018832	Diabetic Nephropathy	TMEM132C	Inverse variance weighted	0.788624929	3	0.852185821
11129_66_BMP15_BMP15	ebi-a-GCST90018832	Diabetic Nephropathy	BMP15	MR Egger	1.576827248	1	0.209218295
11129_66_BMP15_BMP15	ebi-a-GCST90018832	Diabetic Nephropathy	BMP15	Inverse variance weighted	1.638009073	2	0.440870307
11130_158_CACNB4_CACB4	ebi-a-GCST90018832	Diabetic Nephropathy	CACNB4	MR Egger	0.024759898	1	0.874966825
11130_158_CACNB4_CACB4	ebi-a-GCST90018832	Diabetic Nephropathy	CACNB4	Inverse variance weighted	0.194174271	2	0.907476929
11134_30_MTRF1L_RF1ML	ebi-a-GCST90018832	Diabetic Nephropathy	MTRF1L	MR Egger	0.756101745	1	0.384551231
11134_30_MTRF1L_RF1ML	ebi-a-GCST90018832	Diabetic Nephropathy	MTRF1L	Inverse variance weighted	4.002633488	2	0.135157199
11135_5_MRPL55_RM55	ebi-a-GCST90018832	Diabetic Nephropathy	MRPL55	Inverse variance weighted	0.129583906	1	0.71886385
11137_43_CSF2RB_IL3RB	ebi-a-GCST90018832	Diabetic Nephropathy	CSF2RB	Inverse variance weighted	0.000979858	1	0.975028152
11140_56_COL1A1_CO1A1	ebi-a-GCST90018832	Diabetic Nephropathy	COL1A1	MR Egger	14.2991142	14	0.427672904
11140_56_COL1A1_CO1A1	ebi-a-GCST90018832	Diabetic Nephropathy	COL1A1	Inverse variance weighted	14.29934732	15	0.502957819
11142_11_ANGPTL1_ANGL1	ebi-a-GCST90018832	Diabetic Nephropathy	ANGPTL1	MR Egger	1.652211245	5	0.894864469
11142_11_ANGPTL1_ANGL1	ebi-a-GCST90018832	Diabetic Nephropathy	ANGPTL1	Inverse variance weighted	1.737507337	6	0.94218906
11143_32_OLFM3_NOE3	ebi-a-GCST90018832	Diabetic Nephropathy	OLFM3	MR Egger	0.92867884	1	0.335206463
11143_32_OLFM3_NOE3	ebi-a-GCST90018832	Diabetic Nephropathy	OLFM3	Inverse variance weighted	0.990779836	2	0.609333271
11145_72_KIAA1549L_K154L	ebi-a-GCST90018832	Diabetic Nephropathy	KIAA1549L	MR Egger	1.174578827	4	0.882266051
11145_72_KIAA1549L_K154L	ebi-a-GCST90018832	Diabetic Nephropathy	KIAA1549L	Inverse variance weighted	1.567685061	5	0.90512929
11146_4_TBX22_TBX22	ebi-a-GCST90018832	Diabetic Nephropathy	TBX22	MR Egger	1.397955647	1	0.237066162
11146_4_TBX22_TBX22	ebi-a-GCST90018832	Diabetic Nephropathy	TBX22	Inverse variance weighted	1.51248756	2	0.469426388
11149_3_TLR1_TLR1	ebi-a-GCST90018832	Diabetic Nephropathy	TLR1	MR Egger	0.00793048	3	0.999812615
11149_3_TLR1_TLR1	ebi-a-GCST90018832	Diabetic Nephropathy	TLR1	Inverse variance weighted	2.76239697	4	0.598340937
11152_46_KLK13_kallikrein_13	ebi-a-GCST90018832	Diabetic Nephropathy	KLK13	MR Egger	7.909062412	10	0.637719259
11152_46_KLK13_kallikrein_13	ebi-a-GCST90018832	Diabetic Nephropathy	KLK13	Inverse variance weighted	9.037666561	11	0.618415412
11154_3_NFE2L1_NF2L1	ebi-a-GCST90018832	Diabetic Nephropathy	NFE2L1	Inverse variance weighted	3.007635914	1	0.082873078
11155_16_COL6A5_CO6A5	ebi-a-GCST90018832	Diabetic Nephropathy	COL6A5	MR Egger	0.109323619	1	0.740915504
11155_16_COL6A5_CO6A5	ebi-a-GCST90018832	Diabetic Nephropathy	COL6A5	Inverse variance weighted	4.775497521	2	0.091836197
11160_56_RNF122_RN122	ebi-a-GCST90018832	Diabetic Nephropathy	RNF122	MR Egger	6.36328247	5	0.272457015
11160_56_RNF122_RN122	ebi-a-GCST90018832	Diabetic Nephropathy	RNF122	Inverse variance weighted	6.365673571	6	0.383497264
11163_7_FAM162B_F162B	ebi-a-GCST90018832	Diabetic Nephropathy	FAM162B	MR Egger	0.09005671	1	0.764105072
11163_7_FAM162B_F162B	ebi-a-GCST90018832	Diabetic Nephropathy	FAM162B	Inverse variance weighted	4.027198709	2	0.133507269
11164_7_TENM2_TEN2	ebi-a-GCST90018832	Diabetic Nephropathy	TENM2	MR Egger	3.089848728	1	0.078782132
11164_7_TENM2_TEN2	ebi-a-GCST90018832	Diabetic Nephropathy	TENM2	Inverse variance weighted	3.155718063	2	0.206416557
11167_6_MTMR1_MTMR1	ebi-a-GCST90018832	Diabetic Nephropathy	MTMR1	MR Egger	1.489628493	5	0.914263571
11167_6_MTMR1_MTMR1	ebi-a-GCST90018832	Diabetic Nephropathy	MTMR1	Inverse variance weighted	1.643776622	6	0.949378746
11168_3_MEGF10_MEG10	ebi-a-GCST90018832	Diabetic Nephropathy	MEGF10	MR Egger	1.689168881	1	0.193710565
11168_3_MEGF10_MEG10	ebi-a-GCST90018832	Diabetic Nephropathy	MEGF10	Inverse variance weighted	1.695601847	2	0.428355884
11173_29_MILR1_MILR1	ebi-a-GCST90018832	Diabetic Nephropathy	MILR1	MR Egger	3.157056622	3	0.368038254
11173_29_MILR1_MILR1	ebi-a-GCST90018832	Diabetic Nephropathy	MILR1	Inverse variance weighted	3.20417291	4	0.524257214
11174_8_THSD7A_THS7A	ebi-a-GCST90018832	Diabetic Nephropathy	THSD7A	MR Egger	4.573760547	2	0.101582879
11174_8_THSD7A_THS7A	ebi-a-GCST90018832	Diabetic Nephropathy	THSD7A	Inverse variance weighted	6.077197324	3	0.107914219
11177_16_KRT5_K2C5	ebi-a-GCST90018832	Diabetic Nephropathy	KRT5	MR Egger	3.004276902	8	0.93408886
11177_16_KRT5_K2C5	ebi-a-GCST90018832	Diabetic Nephropathy	KRT5	Inverse variance weighted	4.498628019	9	0.875645211
11178_21_SVEP1_SVEP1	ebi-a-GCST90018832	Diabetic Nephropathy	SVEP1	MR Egger	2.470583897	6	0.871745161
11178_21_SVEP1_SVEP1	ebi-a-GCST90018832	Diabetic Nephropathy	SVEP1	Inverse variance weighted	3.03351585	7	0.881884519
11180_17_SMARCC1_SMRC1	ebi-a-GCST90018832	Diabetic Nephropathy	SMARCC1	MR Egger	4.142053141	4	0.387122276
11180_17_SMARCC1_SMRC1	ebi-a-GCST90018832	Diabetic Nephropathy	SMARCC1	Inverse variance weighted	4.170180301	5	0.52518354
11185_145_GCH1_GCH1	ebi-a-GCST90018832	Diabetic Nephropathy	GCH1	MR Egger	3.379890282	1	0.065996448
11185_145_GCH1_GCH1	ebi-a-GCST90018832	Diabetic Nephropathy	GCH1	Inverse variance weighted	3.382273968	2	0.184309847
11187_11_CLEC12A_CL12A	ebi-a-GCST90018832	Diabetic Nephropathy	CLEC12A	MR Egger	7.58611264	14	0.909755889
11187_11_CLEC12A_CL12A	ebi-a-GCST90018832	Diabetic Nephropathy	CLEC12A	Inverse variance weighted	7.632720219	15	0.93766229
11192_168_TINAGL1_TINAL	ebi-a-GCST90018832	Diabetic Nephropathy	TINAGL1	MR Egger	13.11183063	11	0.286079123
11192_168_TINAGL1_TINAL	ebi-a-GCST90018832	Diabetic Nephropathy	TINAGL1	Inverse variance weighted	13.12449213	12	0.360057404
11198_37_CREB3L1_CR3L1	ebi-a-GCST90018832	Diabetic Nephropathy	CREB3L1	MR Egger	1.691841425	1	0.193358407
11198_37_CREB3L1_CR3L1	ebi-a-GCST90018832	Diabetic Nephropathy	CREB3L1	Inverse variance weighted	1.701547973	2	0.427084247
11201_19_PUS1_TRUA	ebi-a-GCST90018832	Diabetic Nephropathy	PUS1	Inverse variance weighted	1.609468236	1	0.204566568
11202_70_TBX5_TBX5	ebi-a-GCST90018832	Diabetic Nephropathy	TBX5	MR Egger	0.365149456	1	0.545660175
11202_70_TBX5_TBX5	ebi-a-GCST90018832	Diabetic Nephropathy	TBX5	Inverse variance weighted	1.052490922	2	0.590819064
11205_10_ITGB7_Integrin_beta_7	ebi-a-GCST90018832	Diabetic Nephropathy	ITGB7	MR Egger	0.431008153	1	0.511494677
11205_10_ITGB7_Integrin_beta_7	ebi-a-GCST90018832	Diabetic Nephropathy	ITGB7	Inverse variance weighted	1.500123051	2	0.472337491
11207_3_MSR1_Macrophage_scavenger_receptor	ebi-a-GCST90018832	Diabetic Nephropathy	MSR1	MR Egger	1.618467366	2	0.445199099
11207_3_MSR1_Macrophage_scavenger_receptor	ebi-a-GCST90018832	Diabetic Nephropathy	MSR1	Inverse variance weighted	1.699867822	3	0.636963182
11208_15_NAGPA_NAGPA	ebi-a-GCST90018832	Diabetic Nephropathy	NAGPA	MR Egger	9.829898319	10	0.455541642
11208_15_NAGPA_NAGPA	ebi-a-GCST90018832	Diabetic Nephropathy	NAGPA	Inverse variance weighted	9.85092566	11	0.543844368
11211_7_TBCE_TBCE	ebi-a-GCST90018832	Diabetic Nephropathy	TBCE	MR Egger	6.788320441	4	0.14750639
11211_7_TBCE_TBCE	ebi-a-GCST90018832	Diabetic Nephropathy	TBCE	Inverse variance weighted	6.842954531	5	0.232584439
11212_7_TXNDC5_TXND5	ebi-a-GCST90018832	Diabetic Nephropathy	TXNDC5	MR Egger	5.646376933	7	0.581591754
11212_7_TXNDC5_TXND5	ebi-a-GCST90018832	Diabetic Nephropathy	TXNDC5	Inverse variance weighted	5.890091761	8	0.659541825
11214_40_DNAJB9_DNJB9	ebi-a-GCST90018832	Diabetic Nephropathy	DNAJB9	MR Egger	6.401362767	10	0.780491151
11214_40_DNAJB9_DNJB9	ebi-a-GCST90018832	Diabetic Nephropathy	DNAJB9	Inverse variance weighted	6.50549915	11	0.837600573
11215_6_CDH15_CAD15	ebi-a-GCST90018832	Diabetic Nephropathy	CDH15	MR Egger	9.522612412	10	0.483324592
11215_6_CDH15_CAD15	ebi-a-GCST90018832	Diabetic Nephropathy	CDH15	Inverse variance weighted	9.896442753	11	0.539725628
11218_84_TPMT_TPMT	ebi-a-GCST90018832	Diabetic Nephropathy	TPMT	MR Egger	7.922327016	9	0.541992398
11218_84_TPMT_TPMT	ebi-a-GCST90018832	Diabetic Nephropathy	TPMT	Inverse variance weighted	8.304953359	10	0.599076347
11219_95_FGFBP3_FGFP3	ebi-a-GCST90018832	Diabetic Nephropathy	FGFBP3	MR Egger	6.543058318	8	0.586635651
11219_95_FGFBP3_FGFP3	ebi-a-GCST90018832	Diabetic Nephropathy	FGFBP3	Inverse variance weighted	7.016106969	9	0.635442358
11223_1_TMEM154_TM154	ebi-a-GCST90018832	Diabetic Nephropathy	TMEM154	MR Egger	2.606505133	7	0.918865916
11223_1_TMEM154_TM154	ebi-a-GCST90018832	Diabetic Nephropathy	TMEM154	Inverse variance weighted	6.151227246	8	0.630296589
11226_16_UBE3A_UBE3A	ebi-a-GCST90018832	Diabetic Nephropathy	UBE3A	MR Egger	1.004275668	1	0.316278128
11226_16_UBE3A_UBE3A	ebi-a-GCST90018832	Diabetic Nephropathy	UBE3A	Inverse variance weighted	1.173587697	2	0.556107394
11228_37_RIC3_RIC3	ebi-a-GCST90018832	Diabetic Nephropathy	RIC3	MR Egger	1.890208006	1	0.169178462
11228_37_RIC3_RIC3	ebi-a-GCST90018832	Diabetic Nephropathy	RIC3	Inverse variance weighted	2.425524257	2	0.297374757
11229_16_ERN1_ERN1	ebi-a-GCST90018832	Diabetic Nephropathy	ERN1	Inverse variance weighted	0.038167388	1	0.845107406
11237_49_PCOLCE_PCOC1	ebi-a-GCST90018832	Diabetic Nephropathy	PCOLCE	MR Egger	4.189980294	6	0.650984253
11237_49_PCOLCE_PCOC1	ebi-a-GCST90018832	Diabetic Nephropathy	PCOLCE	Inverse variance weighted	4.195692439	7	0.756981798
11239_49_TMPRSS6_TMPS6	ebi-a-GCST90018832	Diabetic Nephropathy	TMPRSS6	MR Egger	10.4885377	16	0.839902154
11239_49_TMPRSS6_TMPS6	ebi-a-GCST90018832	Diabetic Nephropathy	TMPRSS6	Inverse variance weighted	10.48858004	17	0.881883004
11241_8_ASL_ARLY	ebi-a-GCST90018832	Diabetic Nephropathy	ASL	MR Egger	3.074125433	5	0.688558875
11241_8_ASL_ARLY	ebi-a-GCST90018832	Diabetic Nephropathy	ASL	Inverse variance weighted	3.633677103	6	0.726107898
11242_33_TGM1_TGM1	ebi-a-GCST90018832	Diabetic Nephropathy	TGM1	MR Egger	0.231646417	1	0.630305713
11242_33_TGM1_TGM1	ebi-a-GCST90018832	Diabetic Nephropathy	TGM1	Inverse variance weighted	0.348513442	2	0.840081204
11243_90_ADGRF1_GPR110	ebi-a-GCST90018832	Diabetic Nephropathy	ADGRF1	MR Egger	1.293515217	3	0.730673526
11243_90_ADGRF1_GPR110	ebi-a-GCST90018832	Diabetic Nephropathy	ADGRF1	Inverse variance weighted	1.679849151	4	0.794374715
11247_20_NAGS_NAGS	ebi-a-GCST90018832	Diabetic Nephropathy	NAGS	MR Egger	1.342084838	1	0.246666637
11247_20_NAGS_NAGS	ebi-a-GCST90018832	Diabetic Nephropathy	NAGS	Inverse variance weighted	1.879137402	2	0.390796349
11248_43_UROS_HEM4	ebi-a-GCST90018832	Diabetic Nephropathy	UROS	MR Egger	0.873121776	4	0.928384869
11248_43_UROS_HEM4	ebi-a-GCST90018832	Diabetic Nephropathy	UROS	Inverse variance weighted	0.994510117	5	0.963007354
11252_30_LRCH4_LRCH4	ebi-a-GCST90018832	Diabetic Nephropathy	LRCH4	MR Egger	3.307901639	1	0.068947478
11252_30_LRCH4_LRCH4	ebi-a-GCST90018832	Diabetic Nephropathy	LRCH4	Inverse variance weighted	3.325978761	2	0.189571431
11254_13_PAPLN_PPN	ebi-a-GCST90018832	Diabetic Nephropathy	PAPLN	MR Egger	5.349877151	3	0.147898484
11254_13_PAPLN_PPN	ebi-a-GCST90018832	Diabetic Nephropathy	PAPLN	Inverse variance weighted	5.894826854	4	0.207141552
11257_1_QDPR_DHPR	ebi-a-GCST90018832	Diabetic Nephropathy	QDPR	MR Egger	1.291374389	3	0.731182325
11257_1_QDPR_DHPR	ebi-a-GCST90018832	Diabetic Nephropathy	QDPR	Inverse variance weighted	2.250951427	4	0.689712751
11258_41_MADCAM1_MAdCAM_1	ebi-a-GCST90018832	Diabetic Nephropathy	MADCAM1	MR Egger	0.131737437	1	0.716637363
11258_41_MADCAM1_MAdCAM_1	ebi-a-GCST90018832	Diabetic Nephropathy	MADCAM1	Inverse variance weighted	2.702115773	2	0.258966159
11260_47_SUN5_SPA4L	ebi-a-GCST90018832	Diabetic Nephropathy	SUN5	MR Egger	3.941025887	6	0.684657112
11260_47_SUN5_SPA4L	ebi-a-GCST90018832	Diabetic Nephropathy	SUN5	Inverse variance weighted	5.148361094	7	0.641863559
11262_39_TRABD_TRABD	ebi-a-GCST90018832	Diabetic Nephropathy	TRABD	MR Egger	2.404219927	3	0.492849568
11262_39_TRABD_TRABD	ebi-a-GCST90018832	Diabetic Nephropathy	TRABD	Inverse variance weighted	2.429335258	4	0.657332506
11263_57_CASQ1_CASQ1	ebi-a-GCST90018832	Diabetic Nephropathy	CASQ1	MR Egger	4.48609151	3	0.213534253
11263_57_CASQ1_CASQ1	ebi-a-GCST90018832	Diabetic Nephropathy	CASQ1	Inverse variance weighted	4.515106943	4	0.340759944
11264_33_XDH_XDH	ebi-a-GCST90018832	Diabetic Nephropathy	XDH	MR Egger	1.427261796	2	0.489862324
11264_33_XDH_XDH	ebi-a-GCST90018832	Diabetic Nephropathy	XDH	Inverse variance weighted	1.51369319	3	0.679113574
11265_8_ALDH1A1_Retinal_dehydrogenase_1	ebi-a-GCST90018832	Diabetic Nephropathy	ALDH1A1	Inverse variance weighted	3.310123741	1	0.068854307
11266_8_SELPLG_SELPL	ebi-a-GCST90018832	Diabetic Nephropathy	SELPLG	MR Egger	20.38548879	20	0.434059477
11266_8_SELPLG_SELPL	ebi-a-GCST90018832	Diabetic Nephropathy	SELPLG	Inverse variance weighted	20.87641618	21	0.466513512
11270_17_CHCHD10_CHC10	ebi-a-GCST90018832	Diabetic Nephropathy	CHCHD10	Inverse variance weighted	1.007233042	1	0.31556663
11273_176_GSTT2B_GSTT2	ebi-a-GCST90018832	Diabetic Nephropathy	GSTT2B	MR Egger	0.551927415	3	0.907343731
11273_176_GSTT2B_GSTT2	ebi-a-GCST90018832	Diabetic Nephropathy	GSTT2B	Inverse variance weighted	0.554965122	4	0.9679342
11275_94_LRP1B_LRP1B	ebi-a-GCST90018832	Diabetic Nephropathy	LRP1B	MR Egger	1.223741887	1	0.268627553
11275_94_LRP1B_LRP1B	ebi-a-GCST90018832	Diabetic Nephropathy	LRP1B	Inverse variance weighted	1.552913013	2	0.460033251
11277_23_ATF6_ATF6A	ebi-a-GCST90018832	Diabetic Nephropathy	ATF6	MR Egger	15.47568184	20	0.748573054
11277_23_ATF6_ATF6A	ebi-a-GCST90018832	Diabetic Nephropathy	ATF6	Inverse variance weighted	15.53948831	21	0.794941791
11278_4_COL11A2_COL11A2	ebi-a-GCST90018832	Diabetic Nephropathy	COL11A2	MR Egger	1.814129503	11	0.999050003
11278_4_COL11A2_COL11A2	ebi-a-GCST90018832	Diabetic Nephropathy	COL11A2	Inverse variance weighted	5.259719121	12	0.948736698
11280_6_GAD1_DCE1	ebi-a-GCST90018832	Diabetic Nephropathy	GAD1	MR Egger	3.181275176	2	0.203795633
11280_6_GAD1_DCE1	ebi-a-GCST90018832	Diabetic Nephropathy	GAD1	Inverse variance weighted	3.191538677	3	0.363025937
11281_6_GRB7_GRB7	ebi-a-GCST90018832	Diabetic Nephropathy	GRB7	MR Egger	2.487548457	6	0.869858581
11281_6_GRB7_GRB7	ebi-a-GCST90018832	Diabetic Nephropathy	GRB7	Inverse variance weighted	2.848117263	7	0.898688079
11283_13_DCAF5_DCAF5	ebi-a-GCST90018832	Diabetic Nephropathy	DCAF5	MR Egger	1.153201221	2	0.561804918
11283_13_DCAF5_DCAF5	ebi-a-GCST90018832	Diabetic Nephropathy	DCAF5	Inverse variance weighted	1.327816199	3	0.722538681
11287_14_CYB5A_Cytochrome_b5	ebi-a-GCST90018832	Diabetic Nephropathy	CYB5A	MR Egger	1.74223603	1	0.186855756
11287_14_CYB5A_Cytochrome_b5	ebi-a-GCST90018832	Diabetic Nephropathy	CYB5A	Inverse variance weighted	1.847104582	2	0.397105897
11288_26_NT5C2_5NTC	ebi-a-GCST90018832	Diabetic Nephropathy	NT5C2	MR Egger	0.680265484	2	0.711675847
11288_26_NT5C2_5NTC	ebi-a-GCST90018832	Diabetic Nephropathy	NT5C2	Inverse variance weighted	1.960210885	3	0.580706018
11292_13_SCARA3_SCAR3	ebi-a-GCST90018832	Diabetic Nephropathy	SCARA3	MR Egger	5.832945938	6	0.442161571
11292_13_SCARA3_SCAR3	ebi-a-GCST90018832	Diabetic Nephropathy	SCARA3	Inverse variance weighted	8.318296539	7	0.305365254
11293_14_LRRN1_LRRN1	ebi-a-GCST90018832	Diabetic Nephropathy	LRRN1	MR Egger	5.89913035	6	0.434584019
11293_14_LRRN1_LRRN1	ebi-a-GCST90018832	Diabetic Nephropathy	LRRN1	Inverse variance weighted	6.316669811	7	0.50329791
11300_32_SORT1_SORT	ebi-a-GCST90018832	Diabetic Nephropathy	SORT1	MR Egger	0.004668088	1	0.945528194
11300_32_SORT1_SORT	ebi-a-GCST90018832	Diabetic Nephropathy	SORT1	Inverse variance weighted	2.465054522	2	0.291554811
11302_237_TNR_TENR	ebi-a-GCST90018832	Diabetic Nephropathy	TNR	MR Egger	4.28628214	7	0.746275806
11302_237_TNR_TENR	ebi-a-GCST90018832	Diabetic Nephropathy	TNR	Inverse variance weighted	5.149831037	8	0.741448555
11303_7_SAMHD1_SAMH1	ebi-a-GCST90018832	Diabetic Nephropathy	SAMHD1	Inverse variance weighted	2.579800833	1	0.10823528
11307_33_WWP1_WWP1	ebi-a-GCST90018832	Diabetic Nephropathy	WWP1	MR Egger	5.110651098	2	0.077666944
11307_33_WWP1_WWP1	ebi-a-GCST90018832	Diabetic Nephropathy	WWP1	Inverse variance weighted	7.943819362	3	0.047187172
11308_8_CREB3L4_CR3L4	ebi-a-GCST90018832	Diabetic Nephropathy	CREB3L4	MR Egger	9.290386258	13	0.750675377
11308_8_CREB3L4_CR3L4	ebi-a-GCST90018832	Diabetic Nephropathy	CREB3L4	Inverse variance weighted	10.70691565	14	0.708891213
11311_79_RAG1_RAG_1	ebi-a-GCST90018832	Diabetic Nephropathy	RAG1	MR Egger	2.444519442	2	0.294563782
11311_79_RAG1_RAG_1	ebi-a-GCST90018832	Diabetic Nephropathy	RAG1	Inverse variance weighted	2.731099216	3	0.434968153
11312_40_PMS2_PMS2	ebi-a-GCST90018832	Diabetic Nephropathy	PMS2	Inverse variance weighted	0.027531694	1	0.868214579
11313_100_PCBD1_PHS	ebi-a-GCST90018832	Diabetic Nephropathy	PCBD1	MR Egger	4.077734565	7	0.770781649
11313_100_PCBD1_PHS	ebi-a-GCST90018832	Diabetic Nephropathy	PCBD1	Inverse variance weighted	4.096442988	8	0.848318831
11315_148_PPM1D_PPM1D	ebi-a-GCST90018832	Diabetic Nephropathy	PPM1D	MR Egger	1.083120635	3	0.781150313
11315_148_PPM1D_PPM1D	ebi-a-GCST90018832	Diabetic Nephropathy	PPM1D	Inverse variance weighted	1.099401127	4	0.894367212
11320_29_CHFR_CHFR	ebi-a-GCST90018832	Diabetic Nephropathy	CHFR	MR Egger	1.377267268	3	0.710871954
11320_29_CHFR_CHFR	ebi-a-GCST90018832	Diabetic Nephropathy	CHFR	Inverse variance weighted	1.395922089	4	0.844903467
11325_8_BTG2_BTG2	ebi-a-GCST90018832	Diabetic Nephropathy	BTG2	MR Egger	1.782029064	3	0.618853399
11325_8_BTG2_BTG2	ebi-a-GCST90018832	Diabetic Nephropathy	BTG2	Inverse variance weighted	1.840521282	4	0.765060997
11327_56_CLK2_CLK2	ebi-a-GCST90018832	Diabetic Nephropathy	CLK2	MR Egger	4.786918633	7	0.685947909
11327_56_CLK2_CLK2	ebi-a-GCST90018832	Diabetic Nephropathy	CLK2	Inverse variance weighted	5.236634848	8	0.732010763
11330_15_CSNK2B_CSK2B	ebi-a-GCST90018832	Diabetic Nephropathy	CSNK2B	MR Egger	2.240455859	2	0.326205434
11330_15_CSNK2B_CSK2B	ebi-a-GCST90018832	Diabetic Nephropathy	CSNK2B	Inverse variance weighted	2.401942382	3	0.493273151
11333_82_ARHGAP25_RHG25	ebi-a-GCST90018832	Diabetic Nephropathy	ARHGAP25	MR Egger	3.684339031	2	0.158473243
11333_82_ARHGAP25_RHG25	ebi-a-GCST90018832	Diabetic Nephropathy	ARHGAP25	Inverse variance weighted	4.256251116	3	0.235090078
11336_9_FANCF_FANCF	ebi-a-GCST90018832	Diabetic Nephropathy	FANCF	Inverse variance weighted	0.310502552	1	0.577371963
11347_9_TALDO1_Transaldolase	ebi-a-GCST90018832	Diabetic Nephropathy	TALDO1	MR Egger	6.698413345	4	0.152710208
11347_9_TALDO1_Transaldolase	ebi-a-GCST90018832	Diabetic Nephropathy	TALDO1	Inverse variance weighted	6.700618536	5	0.2438746
11348_132_P4HA2_P4HA2	ebi-a-GCST90018832	Diabetic Nephropathy	P4HA2	MR Egger	0.293998707	1	0.587669387
11348_132_P4HA2_P4HA2	ebi-a-GCST90018832	Diabetic Nephropathy	P4HA2	Inverse variance weighted	0.398862985	2	0.81919634
11351_233_NHEJ1_NHEJ1	ebi-a-GCST90018832	Diabetic Nephropathy	NHEJ1	MR Egger	1.801963025	2	0.406170802
11351_233_NHEJ1_NHEJ1	ebi-a-GCST90018832	Diabetic Nephropathy	NHEJ1	Inverse variance weighted	1.977254004	3	0.577141118
11354_21_PLCB1_Phospholipase_C_beta_1	ebi-a-GCST90018832	Diabetic Nephropathy	PLCB1	Inverse variance weighted	0.549330394	1	0.458591424
11358_15_GRB10_GRB10	ebi-a-GCST90018832	Diabetic Nephropathy	GRB10	MR Egger	5.067424644	2	0.079363849
11358_15_GRB10_GRB10	ebi-a-GCST90018832	Diabetic Nephropathy	GRB10	Inverse variance weighted	5.134046377	3	0.162240674
11360_39_RRM1_RRM1	ebi-a-GCST90018832	Diabetic Nephropathy	RRM1	MR Egger	20.47928805	26	0.768316516
11360_39_RRM1_RRM1	ebi-a-GCST90018832	Diabetic Nephropathy	RRM1	Inverse variance weighted	20.87938045	27	0.791905294
11363_58_AQP4_AQP4	ebi-a-GCST90018832	Diabetic Nephropathy	AQP4	Inverse variance weighted	1.280273668	1	0.257848158
11369_23_ADH5_ADHX	ebi-a-GCST90018832	Diabetic Nephropathy	ADH5	MR Egger	4.815209407	4	0.306788991
11369_23_ADH5_ADHX	ebi-a-GCST90018832	Diabetic Nephropathy	ADH5	Inverse variance weighted	4.876698479	5	0.43111281
11370_20_INPP5E_INP5E	ebi-a-GCST90018832	Diabetic Nephropathy	INPP5E	MR Egger	0.180365519	3	0.980694948
11370_20_INPP5E_INP5E	ebi-a-GCST90018832	Diabetic Nephropathy	INPP5E	Inverse variance weighted	0.180763322	4	0.996153538
11371_1_GPR101_GP101	ebi-a-GCST90018832	Diabetic Nephropathy	GPR101	Inverse variance weighted	1.525566964	1	0.216778986
11372_2_ZNF18_ZNF18	ebi-a-GCST90018832	Diabetic Nephropathy	ZNF18	MR Egger	0.205351482	1	0.650435522
11372_2_ZNF18_ZNF18	ebi-a-GCST90018832	Diabetic Nephropathy	ZNF18	Inverse variance weighted	2.247969088	2	0.324982305
11377_19_ADH7_ADH7	ebi-a-GCST90018832	Diabetic Nephropathy	ADH7	MR Egger	1.329514108	5	0.931865598
11377_19_ADH7_ADH7	ebi-a-GCST90018832	Diabetic Nephropathy	ADH7	Inverse variance weighted	1.504603222	6	0.959188198
11378_37_SYK_KSYK	ebi-a-GCST90018832	Diabetic Nephropathy	SYK	MR Egger	0.781179228	1	0.376780733
11378_37_SYK_KSYK	ebi-a-GCST90018832	Diabetic Nephropathy	SYK	Inverse variance weighted	1.855087024	2	0.395524118
11380_84_RBM24_RBM24	ebi-a-GCST90018832	Diabetic Nephropathy	RBM24	MR Egger	2.545220541	4	0.636557071
11380_84_RBM24_RBM24	ebi-a-GCST90018832	Diabetic Nephropathy	RBM24	Inverse variance weighted	2.553978494	5	0.768344764
11383_41_KRT7_Keratin_7	ebi-a-GCST90018832	Diabetic Nephropathy	KRT7	MR Egger	4.832376766	7	0.680410485
11383_41_KRT7_Keratin_7	ebi-a-GCST90018832	Diabetic Nephropathy	KRT7	Inverse variance weighted	5.643553195	8	0.68708887
11387_3_ATF6B_ATF6B	ebi-a-GCST90018832	Diabetic Nephropathy	ATF6B	MR Egger	5.708907628	11	0.892063697
11387_3_ATF6B_ATF6B	ebi-a-GCST90018832	Diabetic Nephropathy	ATF6B	Inverse variance weighted	6.373049847	12	0.896121947
11388_75_WFDC2_HE4	ebi-a-GCST90018832	Diabetic Nephropathy	WFDC2	MR Egger	1.218821478	2	0.543671139
11388_75_WFDC2_HE4	ebi-a-GCST90018832	Diabetic Nephropathy	WFDC2	Inverse variance weighted	2.72631142	3	0.435774447
11390_24_CA8_Carbonic_Anhydrase_VIII	ebi-a-GCST90018832	Diabetic Nephropathy	CA8	MR Egger	2.27691532	5	0.809651352
11390_24_CA8_Carbonic_Anhydrase_VIII	ebi-a-GCST90018832	Diabetic Nephropathy	CA8	Inverse variance weighted	2.414657063	6	0.877893966
11391_69_MVK_MVK	ebi-a-GCST90018832	Diabetic Nephropathy	MVK	MR Egger	2.003038479	3	0.571776296
11391_69_MVK_MVK	ebi-a-GCST90018832	Diabetic Nephropathy	MVK	Inverse variance weighted	2.217018697	4	0.695914744
11396_39_DNAI1_DNAI1	ebi-a-GCST90018832	Diabetic Nephropathy	DNAI1	MR Egger	0.785834197	2	0.675084711
11396_39_DNAI1_DNAI1	ebi-a-GCST90018832	Diabetic Nephropathy	DNAI1	Inverse variance weighted	0.834386334	3	0.841225817
11401_181_RNF146_RN146	ebi-a-GCST90018832	Diabetic Nephropathy	RNF146	MR Egger	1.713473994	3	0.633942385
11401_181_RNF146_RN146	ebi-a-GCST90018832	Diabetic Nephropathy	RNF146	Inverse variance weighted	2.825810818	4	0.587385572
11402_17_KMT2C_KMT2C	ebi-a-GCST90018832	Diabetic Nephropathy	KMT2C	Inverse variance weighted	0.093004872	1	0.760391284
11405_150_CARD9_CARD9	ebi-a-GCST90018832	Diabetic Nephropathy	CARD9	MR Egger	0.217414459	1	0.641017072
11405_150_CARD9_CARD9	ebi-a-GCST90018832	Diabetic Nephropathy	CARD9	Inverse variance weighted	0.774901591	2	0.678785033
11406_82_ACAD8_ACAD8	ebi-a-GCST90018832	Diabetic Nephropathy	ACAD8	MR Egger	2.698504906	1	0.100442397
11406_82_ACAD8_ACAD8	ebi-a-GCST90018832	Diabetic Nephropathy	ACAD8	Inverse variance weighted	2.81153064	2	0.245179344
11407_57_PLSCR3_PLS3	ebi-a-GCST90018832	Diabetic Nephropathy	PLSCR3	Inverse variance weighted	1.431949085	1	0.23144661
11416_23_FBXL4_FBXL4	ebi-a-GCST90018832	Diabetic Nephropathy	FBXL4	MR Egger	4.673335873	6	0.586339083
11416_23_FBXL4_FBXL4	ebi-a-GCST90018832	Diabetic Nephropathy	FBXL4	Inverse variance weighted	5.131925828	7	0.643867409
11421_10_EHD4_EHD4	ebi-a-GCST90018832	Diabetic Nephropathy	EHD4	MR Egger	3.805470124	1	0.051085433
11421_10_EHD4_EHD4	ebi-a-GCST90018832	Diabetic Nephropathy	EHD4	Inverse variance weighted	3.82472769	2	0.147730761
11424_4_FAH_FAAA	ebi-a-GCST90018832	Diabetic Nephropathy	FAH	MR Egger	6.311935977	6	0.389169029
11424_4_FAH_FAAA	ebi-a-GCST90018832	Diabetic Nephropathy	FAH	Inverse variance weighted	7.487361341	7	0.379955968
11425_31_RUFY1_RUFY1	ebi-a-GCST90018832	Diabetic Nephropathy	RUFY1	MR Egger	1.17908823	5	0.946867765
11425_31_RUFY1_RUFY1	ebi-a-GCST90018832	Diabetic Nephropathy	RUFY1	Inverse variance weighted	1.354984565	6	0.968539409
11429_80_HNRNPC_hnRNP_C1_C2	ebi-a-GCST90018832	Diabetic Nephropathy	HNRNPC	MR Egger	3.333734329	3	0.342974985
11429_80_HNRNPC_hnRNP_C1_C2	ebi-a-GCST90018832	Diabetic Nephropathy	HNRNPC	Inverse variance weighted	3.943180779	4	0.413750106
11430_49_DTX1_DTX1	ebi-a-GCST90018832	Diabetic Nephropathy	DTX1	MR Egger	5.193024965	10	0.877916237
11430_49_DTX1_DTX1	ebi-a-GCST90018832	Diabetic Nephropathy	DTX1	Inverse variance weighted	5.519547248	11	0.903424912
11431_235_RECQL_RECQ1	ebi-a-GCST90018832	Diabetic Nephropathy	RECQL	MR Egger	9.865499346	8	0.274593346
11431_235_RECQL_RECQ1	ebi-a-GCST90018832	Diabetic Nephropathy	RECQL	Inverse variance weighted	10.22846301	9	0.33230854
11432_11_PQBP1_PQBP1	ebi-a-GCST90018832	Diabetic Nephropathy	PQBP1	MR Egger	1.940622281	2	0.378965108
11432_11_PQBP1_PQBP1	ebi-a-GCST90018832	Diabetic Nephropathy	PQBP1	Inverse variance weighted	2.259662577	3	0.520292499
11433_11_TCTN2_TECT2	ebi-a-GCST90018832	Diabetic Nephropathy	TCTN2	MR Egger	1.071669404	1	0.300568671
11433_11_TCTN2_TECT2	ebi-a-GCST90018832	Diabetic Nephropathy	TCTN2	Inverse variance weighted	1.401523021	2	0.496207293
11439_88_RHPN2_RHPN2	ebi-a-GCST90018832	Diabetic Nephropathy	RHPN2	MR Egger	0.167471697	2	0.919674158
11439_88_RHPN2_RHPN2	ebi-a-GCST90018832	Diabetic Nephropathy	RHPN2	Inverse variance weighted	0.168205442	3	0.982551052
11440_58_SOCS3_SOCS_3	ebi-a-GCST90018832	Diabetic Nephropathy	SOCS3	MR Egger	9.347731523	8	0.313816101
11440_58_SOCS3_SOCS_3	ebi-a-GCST90018832	Diabetic Nephropathy	SOCS3	Inverse variance weighted	10.38485386	9	0.320236544
11441_11_PYGL_PYGL	ebi-a-GCST90018832	Diabetic Nephropathy	PYGL	MR Egger	4.62048731	6	0.593324198
11441_11_PYGL_PYGL	ebi-a-GCST90018832	Diabetic Nephropathy	PYGL	Inverse variance weighted	5.452152625	7	0.60496127
11444_49_POLR3F_RPC6	ebi-a-GCST90018832	Diabetic Nephropathy	POLR3F	MR Egger	1.062092661	1	0.302738382
11444_49_POLR3F_RPC6	ebi-a-GCST90018832	Diabetic Nephropathy	POLR3F	Inverse variance weighted	1.217840692	2	0.543937817
11448_34_GALK1_GALK1	ebi-a-GCST90018832	Diabetic Nephropathy	GALK1	MR Egger	0.154316497	1	0.694444022
11448_34_GALK1_GALK1	ebi-a-GCST90018832	Diabetic Nephropathy	GALK1	Inverse variance weighted	0.493140402	2	0.781476499
11454_87_EIF3G_EIF3G	ebi-a-GCST90018832	Diabetic Nephropathy	EIF3G	MR Egger	6.406983557	3	0.093403914
11454_87_EIF3G_EIF3G	ebi-a-GCST90018832	Diabetic Nephropathy	EIF3G	Inverse variance weighted	6.424486624	4	0.169610957
11456_2_MAGEB10_MAGBA	ebi-a-GCST90018832	Diabetic Nephropathy	MAGEB10	MR Egger	4.343768117	3	0.226656368
11456_2_MAGEB10_MAGBA	ebi-a-GCST90018832	Diabetic Nephropathy	MAGEB10	Inverse variance weighted	4.357059477	4	0.359834529
11457_53_GALE_GALE	ebi-a-GCST90018832	Diabetic Nephropathy	GALE	MR Egger	4.869409747	4	0.300961217
11457_53_GALE_GALE	ebi-a-GCST90018832	Diabetic Nephropathy	GALE	Inverse variance weighted	5.690190298	5	0.337541062
11459_81_ELL_ELL	ebi-a-GCST90018832	Diabetic Nephropathy	ELL	MR Egger	0.616383942	2	0.734774249
11459_81_ELL_ELL	ebi-a-GCST90018832	Diabetic Nephropathy	ELL	Inverse variance weighted	0.627305605	3	0.890153906
11464_9_RELB_RELB	ebi-a-GCST90018832	Diabetic Nephropathy	RELB	MR Egger	3.386046053	4	0.495415407
11464_9_RELB_RELB	ebi-a-GCST90018832	Diabetic Nephropathy	RELB	Inverse variance weighted	3.639680002	5	0.602365535
11465_4_GPR135_GP135	ebi-a-GCST90018832	Diabetic Nephropathy	GPR135	MR Egger	1.574886183	2	0.45500672
11465_4_GPR135_GP135	ebi-a-GCST90018832	Diabetic Nephropathy	GPR135	Inverse variance weighted	1.980618678	3	0.5764391
11468_15_RBM19_RBM19	ebi-a-GCST90018832	Diabetic Nephropathy	RBM19	MR Egger	8.502198865	7	0.290397059
11468_15_RBM19_RBM19	ebi-a-GCST90018832	Diabetic Nephropathy	RBM19	Inverse variance weighted	8.576189236	8	0.379298355
11480_1_ALDH3A1_Aldehyde_dehydrogenase__class_3	ebi-a-GCST90018832	Diabetic Nephropathy	ALDH3A1	Inverse variance weighted	1.450257817	1	0.228486588
11481_25_HAVCR2_TIMD3	ebi-a-GCST90018832	Diabetic Nephropathy	HAVCR2	Inverse variance weighted	0.045102924	1	0.831814886
11490_42_UBL4A_UBL4A	ebi-a-GCST90018832	Diabetic Nephropathy	UBL4A	Inverse variance weighted	0.55404193	1	0.456670851
11510_31_APOL1_Apo_L1	ebi-a-GCST90018832	Diabetic Nephropathy	APOL1	MR Egger	12.32281605	11	0.339873777
11510_31_APOL1_Apo_L1	ebi-a-GCST90018832	Diabetic Nephropathy	APOL1	Inverse variance weighted	14.1782141	12	0.289472966
11513_92_CD38_CD38	ebi-a-GCST90018832	Diabetic Nephropathy	CD38	MR Egger	3.358059362	1	0.066876835
11513_92_CD38_CD38	ebi-a-GCST90018832	Diabetic Nephropathy	CD38	Inverse variance weighted	3.365339527	2	0.185877065
11514_196_CD59_CD59	ebi-a-GCST90018832	Diabetic Nephropathy	CD59	MR Egger	3.542540166	5	0.616960763
11514_196_CD59_CD59	ebi-a-GCST90018832	Diabetic Nephropathy	CD59	Inverse variance weighted	3.996311948	6	0.67717554
11516_7_FABP1_FABPL	ebi-a-GCST90018832	Diabetic Nephropathy	FABP1	MR Egger	0.019451269	1	0.889080495
11516_7_FABP1_FABPL	ebi-a-GCST90018832	Diabetic Nephropathy	FABP1	Inverse variance weighted	0.04120368	2	0.979608928
11530_37_HMBS_HEM3	ebi-a-GCST90018832	Diabetic Nephropathy	HMBS	MR Egger	2.239032784	3	0.524301105
11530_37_HMBS_HEM3	ebi-a-GCST90018832	Diabetic Nephropathy	HMBS	Inverse variance weighted	2.356559442	4	0.670491486
11534_6_LRIT3_LRIT3	ebi-a-GCST90018832	Diabetic Nephropathy	LRIT3	MR Egger	1.37066788	2	0.503921922
11534_6_LRIT3_LRIT3	ebi-a-GCST90018832	Diabetic Nephropathy	LRIT3	Inverse variance weighted	3.777213929	3	0.286547681
11536_9_MYSM1_MYSM1	ebi-a-GCST90018832	Diabetic Nephropathy	MYSM1	Inverse variance weighted	0.449279581	1	0.502677268
11537_12_TFR2_TFR2	ebi-a-GCST90018832	Diabetic Nephropathy	TFR2	MR Egger	3.859418404	3	0.27705001
11537_12_TFR2_TFR2	ebi-a-GCST90018832	Diabetic Nephropathy	TFR2	Inverse variance weighted	4.049668628	4	0.399325663
11540_37_FOXO3_FOXO3A	ebi-a-GCST90018832	Diabetic Nephropathy	FOXO3	MR Egger	1.803058133	1	0.179343221
11540_37_FOXO3_FOXO3A	ebi-a-GCST90018832	Diabetic Nephropathy	FOXO3	Inverse variance weighted	4.066051515	2	0.130938732
11542_11_TMEM230_TM230	ebi-a-GCST90018832	Diabetic Nephropathy	TMEM230	MR Egger	1.262779263	1	0.261125669
11542_11_TMEM230_TM230	ebi-a-GCST90018832	Diabetic Nephropathy	TMEM230	Inverse variance weighted	1.934246989	2	0.380175042
11543_84_LIMA1_LIMA1	ebi-a-GCST90018832	Diabetic Nephropathy	LIMA1	MR Egger	0.74735456	2	0.688198971
11543_84_LIMA1_LIMA1	ebi-a-GCST90018832	Diabetic Nephropathy	LIMA1	Inverse variance weighted	0.801256526	3	0.849166465
11546_7_CYGB_CYGB	ebi-a-GCST90018832	Diabetic Nephropathy	CYGB	MR Egger	1.888827046	1	0.169334279
11546_7_CYGB_CYGB	ebi-a-GCST90018832	Diabetic Nephropathy	CYGB	Inverse variance weighted	2.490575143	2	0.287858116
11547_84_MUSK_MUSK	ebi-a-GCST90018832	Diabetic Nephropathy	MUSK	MR Egger	6.63581233	5	0.24916439
11547_84_MUSK_MUSK	ebi-a-GCST90018832	Diabetic Nephropathy	MUSK	Inverse variance weighted	6.860499871	6	0.333941093
11549_6_ISL1_ISL1	ebi-a-GCST90018832	Diabetic Nephropathy	ISL1	MR Egger	0.090562174	1	0.763463681
11549_6_ISL1_ISL1	ebi-a-GCST90018832	Diabetic Nephropathy	ISL1	Inverse variance weighted	5.106329942	2	0.07783493
11551_16_HMG20B_HM20B	ebi-a-GCST90018832	Diabetic Nephropathy	HMG20B	Inverse variance weighted	0.633839627	1	0.425950402
11556_19_ARFGAP1_ARFG1	ebi-a-GCST90018832	Diabetic Nephropathy	ARFGAP1	MR Egger	4.427846164	5	0.489595024
11556_19_ARFGAP1_ARFG1	ebi-a-GCST90018832	Diabetic Nephropathy	ARFGAP1	Inverse variance weighted	4.524209962	6	0.606111959
11557_3_SMURF1_SMUF1	ebi-a-GCST90018832	Diabetic Nephropathy	SMURF1	Inverse variance weighted	0.049823503	1	0.823370677
11560_76_NFATC4_NFAC4	ebi-a-GCST90018832	Diabetic Nephropathy	NFATC4	MR Egger	3.880147876	1	0.048860254
11560_76_NFATC4_NFAC4	ebi-a-GCST90018832	Diabetic Nephropathy	NFATC4	Inverse variance weighted	3.880272885	2	0.143684344
11563_51_SYTL4_SYTL4	ebi-a-GCST90018832	Diabetic Nephropathy	SYTL4	MR Egger	1.970695445	3	0.578511199
11563_51_SYTL4_SYTL4	ebi-a-GCST90018832	Diabetic Nephropathy	SYTL4	Inverse variance weighted	2.085918272	4	0.719959857
11565_58_ZNF23_ZNF23	ebi-a-GCST90018832	Diabetic Nephropathy	ZNF23	MR Egger	2.079715598	1	0.149267986
11565_58_ZNF23_ZNF23	ebi-a-GCST90018832	Diabetic Nephropathy	ZNF23	Inverse variance weighted	2.422735479	2	0.297789702
11567_23_ZNF10_ZNF10	ebi-a-GCST90018832	Diabetic Nephropathy	ZNF10	MR Egger	1.237777776	1	0.265899761
11567_23_ZNF10_ZNF10	ebi-a-GCST90018832	Diabetic Nephropathy	ZNF10	Inverse variance weighted	1.310952594	2	0.519194713
11568_2_FKBP1B_FKB1B	ebi-a-GCST90018832	Diabetic Nephropathy	FKBP1B	MR Egger	0.964734604	2	0.617320277
11568_2_FKBP1B_FKB1B	ebi-a-GCST90018832	Diabetic Nephropathy	FKBP1B	Inverse variance weighted	1.904562405	3	0.592449414
11570_94_BCAP29_BAP29	ebi-a-GCST90018832	Diabetic Nephropathy	BCAP29	MR Egger	0.503874862	2	0.777293371
11570_94_BCAP29_BAP29	ebi-a-GCST90018832	Diabetic Nephropathy	BCAP29	Inverse variance weighted	0.504317922	3	0.917941764
11571_75_KLRC3_NKG2E	ebi-a-GCST90018832	Diabetic Nephropathy	KLRC3	MR Egger	1.480573883	3	0.686761071
11571_75_KLRC3_NKG2E	ebi-a-GCST90018832	Diabetic Nephropathy	KLRC3	Inverse variance weighted	2.043166713	4	0.727819419
11572_4_DNM2_DYN2	ebi-a-GCST90018832	Diabetic Nephropathy	DNM2	MR Egger	1.033348034	1	0.309373606
11572_4_DNM2_DYN2	ebi-a-GCST90018832	Diabetic Nephropathy	DNM2	Inverse variance weighted	2.342960669	2	0.309907834
11573_3_SRSF6_SRSF6	ebi-a-GCST90018832	Diabetic Nephropathy	SRSF6	Inverse variance weighted	1.040366618	1	0.307736222
11587_5_MGA_MGAP	ebi-a-GCST90018832	Diabetic Nephropathy	MGA	MR Egger	0.23009391	2	0.891324291
11587_5_MGA_MGAP	ebi-a-GCST90018832	Diabetic Nephropathy	MGA	Inverse variance weighted	1.473492836	3	0.688401543
11591_43_PRC1_PRC1	ebi-a-GCST90018832	Diabetic Nephropathy	PRC1	MR Egger	1.248344841	1	0.263868839
11591_43_PRC1_PRC1	ebi-a-GCST90018832	Diabetic Nephropathy	PRC1	Inverse variance weighted	1.853722977	2	0.395793967
11592_1_ELAVL1_ELAV1	ebi-a-GCST90018832	Diabetic Nephropathy	ELAVL1	MR Egger	2.211177529	2	0.331015934
11592_1_ELAVL1_ELAV1	ebi-a-GCST90018832	Diabetic Nephropathy	ELAVL1	Inverse variance weighted	2.456811489	3	0.4831468
11593_21_CXCL9_MIG	ebi-a-GCST90018832	Diabetic Nephropathy	CXCL9	MR Egger	1.312076028	1	0.252019123
11593_21_CXCL9_MIG	ebi-a-GCST90018832	Diabetic Nephropathy	CXCL9	Inverse variance weighted	1.4860093	2	0.475682507
11601_26_DHX8_DHX8	ebi-a-GCST90018832	Diabetic Nephropathy	DHX8	MR Egger	2.160282473	7	0.950438798
11601_26_DHX8_DHX8	ebi-a-GCST90018832	Diabetic Nephropathy	DHX8	Inverse variance weighted	2.258415963	8	0.972046858
11608_5_MAP1LC3B_MLP3B	ebi-a-GCST90018832	Diabetic Nephropathy	MAP1LC3B	MR Egger	5.945817834	6	0.429286937
11608_5_MAP1LC3B_MLP3B	ebi-a-GCST90018832	Diabetic Nephropathy	MAP1LC3B	Inverse variance weighted	5.951713004	7	0.545398798
11615_16_DAPP1_DAPP1	ebi-a-GCST90018832	Diabetic Nephropathy	DAPP1	MR Egger	0.418405832	1	0.517733577
11615_16_DAPP1_DAPP1	ebi-a-GCST90018832	Diabetic Nephropathy	DAPP1	Inverse variance weighted	3.409514426	2	0.181816523
11617_1_ITGAL_LFA_1_alpha_L_chain	ebi-a-GCST90018832	Diabetic Nephropathy	ITGAL	MR Egger	1.205051078	1	0.272314463
11617_1_ITGAL_LFA_1_alpha_L_chain	ebi-a-GCST90018832	Diabetic Nephropathy	ITGAL	Inverse variance weighted	2.668029546	2	0.263417574
11633_89_AHSA1_AHSA1	ebi-a-GCST90018832	Diabetic Nephropathy	AHSA1	MR Egger	0.832605384	2	0.659480621
11633_89_AHSA1_AHSA1	ebi-a-GCST90018832	Diabetic Nephropathy	AHSA1	Inverse variance weighted	3.576620101	3	0.310959868
11638_42_B3GALT2_B3GT2	ebi-a-GCST90018832	Diabetic Nephropathy	B3GALT2	MR Egger	5.533362118	8	0.699341014
11638_42_B3GALT2_B3GT2	ebi-a-GCST90018832	Diabetic Nephropathy	B3GALT2	Inverse variance weighted	7.429415466	9	0.59250383
11643_73_DTX3L_DTX3L	ebi-a-GCST90018832	Diabetic Nephropathy	DTX3L	MR Egger	0.369945381	1	0.543034042
11643_73_DTX3L_DTX3L	ebi-a-GCST90018832	Diabetic Nephropathy	DTX3L	Inverse variance weighted	0.647252482	2	0.723520614
11645_9_P4HA1_P4HA1	ebi-a-GCST90018832	Diabetic Nephropathy	P4HA1	Inverse variance weighted	1.092305557	1	0.295960936
11646_4_CHST9_Carbohydrate_sulfotransferase_9	ebi-a-GCST90018832	Diabetic Nephropathy	CHST9	MR Egger	4.689843322	10	0.910911039
11646_4_CHST9_Carbohydrate_sulfotransferase_9	ebi-a-GCST90018832	Diabetic Nephropathy	CHST9	Inverse variance weighted	5.496626099	11	0.904755831
11647_6_FZD10_Frizzled_10	ebi-a-GCST90018832	Diabetic Nephropathy	FZD10	MR Egger	2.32490746	4	0.676238018
11647_6_FZD10_Frizzled_10	ebi-a-GCST90018832	Diabetic Nephropathy	FZD10	Inverse variance weighted	2.407306529	5	0.79038554
11649_3_SMAP1_SMAP1	ebi-a-GCST90018832	Diabetic Nephropathy	SMAP1	MR Egger	7.300971575	8	0.504535476
11649_3_SMAP1_SMAP1	ebi-a-GCST90018832	Diabetic Nephropathy	SMAP1	Inverse variance weighted	7.902564977	9	0.543994444
11654_77_NRSN1_NRSN1	ebi-a-GCST90018832	Diabetic Nephropathy	NRSN1	Inverse variance weighted	1.323746442	1	0.249920787
11656_110_EVL_EVL	ebi-a-GCST90018832	Diabetic Nephropathy	EVL	MR Egger	4.206567214	6	0.648744794
11656_110_EVL_EVL	ebi-a-GCST90018832	Diabetic Nephropathy	EVL	Inverse variance weighted	4.247078784	7	0.750919524
11657_86_SOCS7_SOCS7	ebi-a-GCST90018832	Diabetic Nephropathy	SOCS7	MR Egger	0.720345038	1	0.396030754
11657_86_SOCS7_SOCS7	ebi-a-GCST90018832	Diabetic Nephropathy	SOCS7	Inverse variance weighted	3.308832876	2	0.191203602
11659_31_CLINT1_EPN4	ebi-a-GCST90018832	Diabetic Nephropathy	CLINT1	MR Egger	0.217595194	2	0.896911937
11659_31_CLINT1_EPN4	ebi-a-GCST90018832	Diabetic Nephropathy	CLINT1	Inverse variance weighted	1.637185239	3	0.650988014
11666_72_RGS8_RGS8	ebi-a-GCST90018832	Diabetic Nephropathy	RGS8	MR Egger	3.741151015	6	0.711657337
11666_72_RGS8_RGS8	ebi-a-GCST90018832	Diabetic Nephropathy	RGS8	Inverse variance weighted	3.762175167	7	0.806726465
11667_29_TNS2_TENC1	ebi-a-GCST90018832	Diabetic Nephropathy	TNS2	Inverse variance weighted	0.758226208	1	0.383884197
11672_17_KIF16B_KI16B	ebi-a-GCST90018832	Diabetic Nephropathy	KIF16B	MR Egger	0.787141839	2	0.67464347
11672_17_KIF16B_KI16B	ebi-a-GCST90018832	Diabetic Nephropathy	KIF16B	Inverse variance weighted	0.802533538	3	0.848860949
11678_105_GJD2_CXD2	ebi-a-GCST90018832	Diabetic Nephropathy	GJD2	MR Egger	0.219315034	3	0.97441256
11678_105_GJD2_CXD2	ebi-a-GCST90018832	Diabetic Nephropathy	GJD2	Inverse variance weighted	1.777448947	4	0.77660552
11681_8_AGFG1_NUPL	ebi-a-GCST90018832	Diabetic Nephropathy	AGFG1	MR Egger	2.734393578	2	0.254820274
11681_8_AGFG1_NUPL	ebi-a-GCST90018832	Diabetic Nephropathy	AGFG1	Inverse variance weighted	2.748340439	3	0.432074751
11682_7_TXNIP_TXNIP	ebi-a-GCST90018832	Diabetic Nephropathy	TXNIP	MR Egger	2.443969323	3	0.485502231
11682_7_TXNIP_TXNIP	ebi-a-GCST90018832	Diabetic Nephropathy	TXNIP	Inverse variance weighted	2.463570556	4	0.651170713
11683_19_GGA3_GGA3	ebi-a-GCST90018832	Diabetic Nephropathy	GGA3	MR Egger	1.159814922	1	0.281503927
11683_19_GGA3_GGA3	ebi-a-GCST90018832	Diabetic Nephropathy	GGA3	Inverse variance weighted	1.189366213	2	0.55173738
11690_47_ANAPC7_APC7	ebi-a-GCST90018832	Diabetic Nephropathy	ANAPC7	Inverse variance weighted	1.576375399	1	0.209283562
11692_21_SHC4_SHC4	ebi-a-GCST90018832	Diabetic Nephropathy	SHC4	MR Egger	2.940588453	2	0.229857845
11692_21_SHC4_SHC4	ebi-a-GCST90018832	Diabetic Nephropathy	SHC4	Inverse variance weighted	5.628925834	3	0.131127585
11696_7_CRABP2_RABP2	ebi-a-GCST90018832	Diabetic Nephropathy	CRABP2	MR Egger	1.652855075	3	0.647465539
11696_7_CRABP2_RABP2	ebi-a-GCST90018832	Diabetic Nephropathy	CRABP2	Inverse variance weighted	4.461408989	4	0.347147933
11708_2_LCN1_LCN1	ebi-a-GCST90018832	Diabetic Nephropathy	LCN1	MR Egger	2.159343909	2	0.339706947
11708_2_LCN1_LCN1	ebi-a-GCST90018832	Diabetic Nephropathy	LCN1	Inverse variance weighted	2.296844185	3	0.513125747
11709_29_CPT1B_CPT1B	ebi-a-GCST90018832	Diabetic Nephropathy	CPT1B	MR Egger	11.91865324	17	0.805037856
11709_29_CPT1B_CPT1B	ebi-a-GCST90018832	Diabetic Nephropathy	CPT1B	Inverse variance weighted	11.97483567	18	0.848533972
11825_27_PPARGC1A_PRGC1	ebi-a-GCST90018832	Diabetic Nephropathy	PPARGC1A	MR Egger	0.047566376	1	0.827353401
11825_27_PPARGC1A_PRGC1	ebi-a-GCST90018832	Diabetic Nephropathy	PPARGC1A	Inverse variance weighted	1.282915792	2	0.526524247
11838_130_PIEZO1_FA38A	ebi-a-GCST90018832	Diabetic Nephropathy	PIEZO1	MR Egger	3.932718512	2	0.139965508
11838_130_PIEZO1_FA38A	ebi-a-GCST90018832	Diabetic Nephropathy	PIEZO1	Inverse variance weighted	4.094037156	3	0.251487221
11872_9_PCDHGB1_PCDGD	ebi-a-GCST90018832	Diabetic Nephropathy	PCDHGB1	MR Egger	2.885509089	3	0.409616338
11872_9_PCDHGB1_PCDGD	ebi-a-GCST90018832	Diabetic Nephropathy	PCDHGB1	Inverse variance weighted	3.233393837	4	0.519554215
11910_27_DLX4_DLX4	ebi-a-GCST90018832	Diabetic Nephropathy	DLX4	MR Egger	3.401429605	2	0.182552988
11910_27_DLX4_DLX4	ebi-a-GCST90018832	Diabetic Nephropathy	DLX4	Inverse variance weighted	3.451248124	3	0.327140338
11926_23_AAGAB_P34	ebi-a-GCST90018832	Diabetic Nephropathy	AAGAB	MR Egger	7.204429111	7	0.40790984
11926_23_AAGAB_P34	ebi-a-GCST90018832	Diabetic Nephropathy	AAGAB	Inverse variance weighted	7.424666715	8	0.491582039
11934_9_INTS3_INT3	ebi-a-GCST90018832	Diabetic Nephropathy	INTS3	MR Egger	0.117287129	1	0.731995648
11934_9_INTS3_INT3	ebi-a-GCST90018832	Diabetic Nephropathy	INTS3	Inverse variance weighted	0.786564489	2	0.674838251
11952_1_IGDCC3_IGDC3	ebi-a-GCST90018832	Diabetic Nephropathy	IGDCC3	MR Egger	6.029184288	3	0.110198947
11952_1_IGDCC3_IGDC3	ebi-a-GCST90018832	Diabetic Nephropathy	IGDCC3	Inverse variance weighted	7.006719264	4	0.135533569
11955_1_ARHGAP1_RHG01	ebi-a-GCST90018832	Diabetic Nephropathy	ARHGAP1	MR Egger	0.403392136	1	0.525342596
11955_1_ARHGAP1_RHG01	ebi-a-GCST90018832	Diabetic Nephropathy	ARHGAP1	Inverse variance weighted	1.622045122	2	0.444403404
11967_23_CRABP1_RABP1	ebi-a-GCST90018832	Diabetic Nephropathy	CRABP1	MR Egger	2.278648257	6	0.89237153
11967_23_CRABP1_RABP1	ebi-a-GCST90018832	Diabetic Nephropathy	CRABP1	Inverse variance weighted	2.337607164	7	0.938821249
11969_5_S100A2_S100A2	ebi-a-GCST90018832	Diabetic Nephropathy	S100A2	MR Egger	3.021762105	1	0.082154156
11969_5_S100A2_S100A2	ebi-a-GCST90018832	Diabetic Nephropathy	S100A2	Inverse variance weighted	3.223743261	2	0.199513848
11988_24_PTPRH_PTPRH	ebi-a-GCST90018832	Diabetic Nephropathy	PTPRH	MR Egger	3.102146921	1	0.078189118
11988_24_PTPRH_PTPRH	ebi-a-GCST90018832	Diabetic Nephropathy	PTPRH	Inverse variance weighted	3.134023697	2	0.208667783
11989_35_EMC1_EMC1	ebi-a-GCST90018832	Diabetic Nephropathy	EMC1	MR Egger	4.123538315	4	0.389544858
11989_35_EMC1_EMC1	ebi-a-GCST90018832	Diabetic Nephropathy	EMC1	Inverse variance weighted	4.515442081	5	0.477820003
12001_7_TJP1_ZO1	ebi-a-GCST90018832	Diabetic Nephropathy	TJP1	MR Egger	1.290465872	1	0.255962114
12001_7_TJP1_ZO1	ebi-a-GCST90018832	Diabetic Nephropathy	TJP1	Inverse variance weighted	1.293721451	2	0.523687197
12008_3_CD7_CD7	ebi-a-GCST90018832	Diabetic Nephropathy	CD7	MR Egger	3.183834361	3	0.364140706
12008_3_CD7_CD7	ebi-a-GCST90018832	Diabetic Nephropathy	CD7	Inverse variance weighted	3.306508904	4	0.507901641
12014_19_PTS_PTPS	ebi-a-GCST90018832	Diabetic Nephropathy	PTS	MR Egger	2.416164812	2	0.298769649
12014_19_PTS_PTPS	ebi-a-GCST90018832	Diabetic Nephropathy	PTS	Inverse variance weighted	2.416205358	3	0.49062513
12018_84_TPK1_TPK1	ebi-a-GCST90018832	Diabetic Nephropathy	TPK1	Inverse variance weighted	2.324561904	1	0.127346069
12020_39_BPGM_PMGE	ebi-a-GCST90018832	Diabetic Nephropathy	BPGM	Inverse variance weighted	1.641654805	1	0.200098573
12022_12_SMAD4_SMAD4	ebi-a-GCST90018832	Diabetic Nephropathy	SMAD4	MR Egger	3.877148367	2	0.143908991
12022_12_SMAD4_SMAD4	ebi-a-GCST90018832	Diabetic Nephropathy	SMAD4	Inverse variance weighted	5.034677897	3	0.169275399
12030_82_DES_Desmin	ebi-a-GCST90018832	Diabetic Nephropathy	DES	MR Egger	4.279794664	6	0.638869926
12030_82_DES_Desmin	ebi-a-GCST90018832	Diabetic Nephropathy	DES	Inverse variance weighted	4.838425487	7	0.679673311
12033_3_BUB1_BUB1	ebi-a-GCST90018832	Diabetic Nephropathy	BUB1	MR Egger	0.819403901	2	0.66384808
12033_3_BUB1_BUB1	ebi-a-GCST90018832	Diabetic Nephropathy	BUB1	Inverse variance weighted	1.140907309	3	0.767209187
12041_33_HSPA1L_HS71L	ebi-a-GCST90018832	Diabetic Nephropathy	HSPA1L	MR Egger	4.35572976	6	0.628654916
12041_33_HSPA1L_HS71L	ebi-a-GCST90018832	Diabetic Nephropathy	HSPA1L	Inverse variance weighted	5.352475676	7	0.617032468
12046_51_TARDBP_TADBP	ebi-a-GCST90018832	Diabetic Nephropathy	TARDBP	MR Egger	4.244291691	2	0.119774335
12046_51_TARDBP_TADBP	ebi-a-GCST90018832	Diabetic Nephropathy	TARDBP	Inverse variance weighted	4.258958849	3	0.234824879
12329_21_RPS6KA1_KS6A1	ebi-a-GCST90018832	Diabetic Nephropathy	RPS6KA1	MR Egger	9.829033643	12	0.630956479
12329_21_RPS6KA1_KS6A1	ebi-a-GCST90018832	Diabetic Nephropathy	RPS6KA1	Inverse variance weighted	10.00671893	13	0.693384845
12332_7_EEF2K_EF2K	ebi-a-GCST90018832	Diabetic Nephropathy	EEF2K	MR Egger	0.671684657	2	0.71473579
12332_7_EEF2K_EF2K	ebi-a-GCST90018832	Diabetic Nephropathy	EEF2K	Inverse variance weighted	2.374438432	3	0.498410637
12333_87_RPIA_RPIA	ebi-a-GCST90018832	Diabetic Nephropathy	RPIA	MR Egger	1.318553913	3	0.724732052
12333_87_RPIA_RPIA	ebi-a-GCST90018832	Diabetic Nephropathy	RPIA	Inverse variance weighted	1.715958408	4	0.787816758
12334_25_SHMT1_cSHMT	ebi-a-GCST90018832	Diabetic Nephropathy	SHMT1	MR Egger	10.34016492	14	0.736914696
12334_25_SHMT1_cSHMT	ebi-a-GCST90018832	Diabetic Nephropathy	SHMT1	Inverse variance weighted	11.94987061	15	0.682819449
12338_27_EGFLAM_EGFLA	ebi-a-GCST90018832	Diabetic Nephropathy	EGFLAM	MR Egger	9.177754028	13	0.75938993
12338_27_EGFLAM_EGFLA	ebi-a-GCST90018832	Diabetic Nephropathy	EGFLAM	Inverse variance weighted	9.220464214	14	0.816673552
12341_8_DUSP6_DUS6	ebi-a-GCST90018832	Diabetic Nephropathy	DUSP6	MR Egger	4.644881779	3	0.199725538
12341_8_DUSP6_DUS6	ebi-a-GCST90018832	Diabetic Nephropathy	DUSP6	Inverse variance weighted	4.649201529	4	0.325220727
12345_4_ANAPC10_APC10	ebi-a-GCST90018832	Diabetic Nephropathy	ANAPC10	Inverse variance weighted	0.044229061	1	0.833428023
12347_29_CCM2_CCM2	ebi-a-GCST90018832	Diabetic Nephropathy	CCM2	MR Egger	3.441236063	3	0.328463962
12347_29_CCM2_CCM2	ebi-a-GCST90018832	Diabetic Nephropathy	CCM2	Inverse variance weighted	5.832050992	4	0.212046803
12350_86_ETS2_ETS2	ebi-a-GCST90018832	Diabetic Nephropathy	ETS2	MR Egger	5.505912496	6	0.480742387
12350_86_ETS2_ETS2	ebi-a-GCST90018832	Diabetic Nephropathy	ETS2	Inverse variance weighted	5.823224131	7	0.560535749
12355_223_MRRF_RRFM	ebi-a-GCST90018832	Diabetic Nephropathy	MRRF	Inverse variance weighted	1.633750518	1	0.201185083
12357_41_SNAP29_SNP29	ebi-a-GCST90018832	Diabetic Nephropathy	SNAP29	MR Egger	0.663635048	1	0.41527956
12357_41_SNAP29_SNP29	ebi-a-GCST90018832	Diabetic Nephropathy	SNAP29	Inverse variance weighted	0.848887743	2	0.654133466
12363_70_TRIB2_TRIB2	ebi-a-GCST90018832	Diabetic Nephropathy	TRIB2	MR Egger	2.796451459	1	0.094473184
12363_70_TRIB2_TRIB2	ebi-a-GCST90018832	Diabetic Nephropathy	TRIB2	Inverse variance weighted	3.020947706	2	0.220805324
12366_16_CRYGD_CRGD	ebi-a-GCST90018832	Diabetic Nephropathy	CRYGD	MR Egger	0.122939105	1	0.725868399
12366_16_CRYGD_CRGD	ebi-a-GCST90018832	Diabetic Nephropathy	CRYGD	Inverse variance weighted	0.149957626	2	0.927763143
12370_30_APOF_Apo_F	ebi-a-GCST90018832	Diabetic Nephropathy	APOF	MR Egger	6.820432222	8	0.55612499
12370_30_APOF_Apo_F	ebi-a-GCST90018832	Diabetic Nephropathy	APOF	Inverse variance weighted	8.235946183	9	0.510554684
12376_85_CDKN2D_p19_INK4d	ebi-a-GCST90018832	Diabetic Nephropathy	CDKN2D	MR Egger	9.196577856	5	0.101475578
12376_85_CDKN2D_p19_INK4d	ebi-a-GCST90018832	Diabetic Nephropathy	CDKN2D	Inverse variance weighted	10.11727928	6	0.119799228
12378_71_TAPBP_TPSN	ebi-a-GCST90018832	Diabetic Nephropathy	TAPBP	MR Egger	2.043396005	6	0.915664494
12378_71_TAPBP_TPSN	ebi-a-GCST90018832	Diabetic Nephropathy	TAPBP	Inverse variance weighted	4.324377628	7	0.741748764
12381_26_CBR1_CBR1	ebi-a-GCST90018832	Diabetic Nephropathy	CBR1	Inverse variance weighted	3.686010844	1	0.054870702
12384_92_COPS7B_CSN7B	ebi-a-GCST90018832	Diabetic Nephropathy	COPS7B	MR Egger	15.45103595	18	0.630800233
12384_92_COPS7B_CSN7B	ebi-a-GCST90018832	Diabetic Nephropathy	COPS7B	Inverse variance weighted	15.88945899	19	0.664640241
12385_4_CAPN3_CAN3	ebi-a-GCST90018832	Diabetic Nephropathy	CAPN3	MR Egger	0.03740346	1	0.846645919
12385_4_CAPN3_CAN3	ebi-a-GCST90018832	Diabetic Nephropathy	CAPN3	Inverse variance weighted	0.118357347	2	0.942538348
12386_11_RNPEP_AMPB	ebi-a-GCST90018832	Diabetic Nephropathy	RNPEP	MR Egger	5.362658826	6	0.498209128
12386_11_RNPEP_AMPB	ebi-a-GCST90018832	Diabetic Nephropathy	RNPEP	Inverse variance weighted	5.945189403	7	0.546163736
12391_27_PDZD7_PDZD7	ebi-a-GCST90018832	Diabetic Nephropathy	PDZD7	MR Egger	1.003014373	1	0.316582215
12391_27_PDZD7_PDZD7	ebi-a-GCST90018832	Diabetic Nephropathy	PDZD7	Inverse variance weighted	1.027004592	2	0.598396144
12392_30_ARL1_ARL1	ebi-a-GCST90018832	Diabetic Nephropathy	ARL1	MR Egger	1.116789261	4	0.891599336
12392_30_ARL1_ARL1	ebi-a-GCST90018832	Diabetic Nephropathy	ARL1	Inverse variance weighted	1.287224128	5	0.9362408
12396_19_HIBCH_HIBCH	ebi-a-GCST90018832	Diabetic Nephropathy	HIBCH	MR Egger	1.174686095	2	0.555802064
12396_19_HIBCH_HIBCH	ebi-a-GCST90018832	Diabetic Nephropathy	HIBCH	Inverse variance weighted	1.17581554	3	0.758810395
12399_194_CCDC50_CCD50	ebi-a-GCST90018832	Diabetic Nephropathy	CCDC50	MR Egger	1.457051981	3	0.692217581
12399_194_CCDC50_CCD50	ebi-a-GCST90018832	Diabetic Nephropathy	CCDC50	Inverse variance weighted	1.501228147	4	0.826423894
12400_25_UBE2T_UBE2T	ebi-a-GCST90018832	Diabetic Nephropathy	UBE2T	MR Egger	1.092299228	1	0.295962335
12400_25_UBE2T_UBE2T	ebi-a-GCST90018832	Diabetic Nephropathy	UBE2T	Inverse variance weighted	2.399724997	2	0.301235629
12401_3_STAMBPL1_STALP	ebi-a-GCST90018832	Diabetic Nephropathy	STAMBPL1	MR Egger	3.127768363	3	0.372342232
12401_3_STAMBPL1_STALP	ebi-a-GCST90018832	Diabetic Nephropathy	STAMBPL1	Inverse variance weighted	3.468380618	4	0.4827024
12403_30_RAB39B_RB39B	ebi-a-GCST90018832	Diabetic Nephropathy	RAB39B	MR Egger	3.096199168	1	0.078475314
12403_30_RAB39B_RB39B	ebi-a-GCST90018832	Diabetic Nephropathy	RAB39B	Inverse variance weighted	3.139484198	2	0.208098844
12408_333_RAB22A_RB22A	ebi-a-GCST90018832	Diabetic Nephropathy	RAB22A	MR Egger	2.037338623	1	0.153477965
12408_333_RAB22A_RB22A	ebi-a-GCST90018832	Diabetic Nephropathy	RAB22A	Inverse variance weighted	2.34280522	2	0.309931923
12411_60_MAX_MAX	ebi-a-GCST90018832	Diabetic Nephropathy	MAX	MR Egger	0.203159808	1	0.652182338
12411_60_MAX_MAX	ebi-a-GCST90018832	Diabetic Nephropathy	MAX	Inverse variance weighted	0.981127757	2	0.612281045
12415_122_EDF1_EDF1	ebi-a-GCST90018832	Diabetic Nephropathy	EDF1	MR Egger	1.115122064	2	0.572603925
12415_122_EDF1_EDF1	ebi-a-GCST90018832	Diabetic Nephropathy	EDF1	Inverse variance weighted	1.327347736	3	0.722649557
12417_46_TPRKB_TPRKB	ebi-a-GCST90018832	Diabetic Nephropathy	TPRKB	MR Egger	3.801851379	4	0.433485991
12417_46_TPRKB_TPRKB	ebi-a-GCST90018832	Diabetic Nephropathy	TPRKB	Inverse variance weighted	4.002293051	5	0.549085855
12420_10_GPD1L_GPD1L	ebi-a-GCST90018832	Diabetic Nephropathy	GPD1L	MR Egger	6.493571855	11	0.838489025
12420_10_GPD1L_GPD1L	ebi-a-GCST90018832	Diabetic Nephropathy	GPD1L	Inverse variance weighted	7.235331409	12	0.841677993
12423_38_A1CF_A1CF	ebi-a-GCST90018832	Diabetic Nephropathy	A1CF	Inverse variance weighted	0.92699551	1	0.335644859
12425_104_ARF6_ARF6	ebi-a-GCST90018832	Diabetic Nephropathy	ARF6	MR Egger	1.019457186	1	0.312647801
12425_104_ARF6_ARF6	ebi-a-GCST90018832	Diabetic Nephropathy	ARF6	Inverse variance weighted	3.81502023	2	0.148449549
12427_8_CDC25B_MPIP2	ebi-a-GCST90018832	Diabetic Nephropathy	CDC25B	MR Egger	2.016272027	2	0.364898512
12427_8_CDC25B_MPIP2	ebi-a-GCST90018832	Diabetic Nephropathy	CDC25B	Inverse variance weighted	2.330348609	3	0.506731864
12431_13_PELO_PELO	ebi-a-GCST90018832	Diabetic Nephropathy	PELO	Inverse variance weighted	0.525861855	1	0.468351836
12432_23_CACYBP_CYBP	ebi-a-GCST90018832	Diabetic Nephropathy	CACYBP	MR Egger	1.995193666	3	0.573404876
12432_23_CACYBP_CYBP	ebi-a-GCST90018832	Diabetic Nephropathy	CACYBP	Inverse variance weighted	2.303411101	4	0.680148078
12433_8_ARL11_ARL11	ebi-a-GCST90018832	Diabetic Nephropathy	ARL11	MR Egger	2.634732819	5	0.756081216
12433_8_ARL11_ARL11	ebi-a-GCST90018832	Diabetic Nephropathy	ARL11	Inverse variance weighted	2.656924553	6	0.850508493
12436_84_GSTO1_GST_omega_1	ebi-a-GCST90018832	Diabetic Nephropathy	GSTO1	MR Egger	10.06795184	14	0.757198721
12436_84_GSTO1_GST_omega_1	ebi-a-GCST90018832	Diabetic Nephropathy	GSTO1	Inverse variance weighted	10.13765125	15	0.810993058
12437_18_ULK3_ULK3	ebi-a-GCST90018832	Diabetic Nephropathy	ULK3	MR Egger	0.67014457	2	0.71528638
12437_18_ULK3_ULK3	ebi-a-GCST90018832	Diabetic Nephropathy	ULK3	Inverse variance weighted	3.580950834	3	0.310413839
12442_4_RHOD_RHOD	ebi-a-GCST90018832	Diabetic Nephropathy	RHOD	MR Egger	0.224802989	1	0.6354044
12442_4_RHOD_RHOD	ebi-a-GCST90018832	Diabetic Nephropathy	RHOD	Inverse variance weighted	1.844380191	2	0.397647201
12445_50_ANKRD27_ANR27	ebi-a-GCST90018832	Diabetic Nephropathy	ANKRD27	MR Egger	0.779773821	3	0.854298498
12445_50_ANKRD27_ANR27	ebi-a-GCST90018832	Diabetic Nephropathy	ANKRD27	Inverse variance weighted	0.794564706	4	0.939175253
12449_16_PPIH_PPIH	ebi-a-GCST90018832	Diabetic Nephropathy	PPIH	MR Egger	2.155450864	4	0.707192991
12449_16_PPIH_PPIH	ebi-a-GCST90018832	Diabetic Nephropathy	PPIH	Inverse variance weighted	2.636824307	5	0.755762609
12450_42_PMVK_PMVK	ebi-a-GCST90018832	Diabetic Nephropathy	PMVK	MR Egger	6.68273178	6	0.351186751
12450_42_PMVK_PMVK	ebi-a-GCST90018832	Diabetic Nephropathy	PMVK	Inverse variance weighted	6.753872368	7	0.454948679
12451_62_BACH1_BACH1	ebi-a-GCST90018832	Diabetic Nephropathy	BACH1	MR Egger	1.474824541	4	0.831091431
12451_62_BACH1_BACH1	ebi-a-GCST90018832	Diabetic Nephropathy	BACH1	Inverse variance weighted	1.77378321	5	0.879476346
12455_48_MYNN_MYNN	ebi-a-GCST90018832	Diabetic Nephropathy	MYNN	Inverse variance weighted	0.037432322	1	0.846587496
12456_5_PFKFB3_F263	ebi-a-GCST90018832	Diabetic Nephropathy	PFKFB3	MR Egger	1.006593785	2	0.604534286
12456_5_PFKFB3_F263	ebi-a-GCST90018832	Diabetic Nephropathy	PFKFB3	Inverse variance weighted	1.050668329	3	0.788994263
12457_10_ADI1_MTND	ebi-a-GCST90018832	Diabetic Nephropathy	ADI1	Inverse variance weighted	0.027570458	1	0.868122685
12459_13_PLEKHA1_PKHA1	ebi-a-GCST90018832	Diabetic Nephropathy	PLEKHA1	MR Egger	1.69E-06	1	0.99896173
12459_13_PLEKHA1_PKHA1	ebi-a-GCST90018832	Diabetic Nephropathy	PLEKHA1	Inverse variance weighted	0.3812824	2	0.826429058
12460_18_PSMA7_PSA7	ebi-a-GCST90018832	Diabetic Nephropathy	PSMA7	MR Egger	0.856329703	2	0.651703971
12460_18_PSMA7_PSA7	ebi-a-GCST90018832	Diabetic Nephropathy	PSMA7	Inverse variance weighted	0.86128849	3	0.834758281
12461_8_SIRT5_SIRT5	ebi-a-GCST90018832	Diabetic Nephropathy	SIRT5	MR Egger	0.324149908	1	0.569124311
12461_8_SIRT5_SIRT5	ebi-a-GCST90018832	Diabetic Nephropathy	SIRT5	Inverse variance weighted	0.350864558	2	0.839094219
12462_20_SETMAR_SETMR	ebi-a-GCST90018832	Diabetic Nephropathy	SETMAR	Inverse variance weighted	1.538274063	1	0.21487489
12463_7_KLHL13_KLH13	ebi-a-GCST90018832	Diabetic Nephropathy	KLHL13	MR Egger	1.87118953	3	0.599567146
12463_7_KLHL13_KLH13	ebi-a-GCST90018832	Diabetic Nephropathy	KLHL13	Inverse variance weighted	1.966277047	4	0.741961576
12469_19_MAPRE1_MARE1	ebi-a-GCST90018832	Diabetic Nephropathy	MAPRE1	MR Egger	2.015657021	2	0.365010737
12469_19_MAPRE1_MARE1	ebi-a-GCST90018832	Diabetic Nephropathy	MAPRE1	Inverse variance weighted	2.131596794	3	0.545547012
12471_47_STAU1_STAU1	ebi-a-GCST90018832	Diabetic Nephropathy	STAU1	MR Egger	3.93359022	5	0.559016487
12471_47_STAU1_STAU1	ebi-a-GCST90018832	Diabetic Nephropathy	STAU1	Inverse variance weighted	5.817164129	6	0.443980191
12473_48_KCTD5_KCTD5	ebi-a-GCST90018832	Diabetic Nephropathy	KCTD5	MR Egger	0.94354602	3	0.814908434
12473_48_KCTD5_KCTD5	ebi-a-GCST90018832	Diabetic Nephropathy	KCTD5	Inverse variance weighted	1.138396586	4	0.88813329
12475_48_CLIC5_CLIC5	ebi-a-GCST90018832	Diabetic Nephropathy	CLIC5	MR Egger	5.334101591	9	0.804265707
12475_48_CLIC5_CLIC5	ebi-a-GCST90018832	Diabetic Nephropathy	CLIC5	Inverse variance weighted	7.183856814	10	0.707981221
12478_15_RPL30_RL30	ebi-a-GCST90018832	Diabetic Nephropathy	RPL30	MR Egger	0.680673796	1	0.409354801
12478_15_RPL30_RL30	ebi-a-GCST90018832	Diabetic Nephropathy	RPL30	Inverse variance weighted	1.417119196	2	0.492352873
12479_50_PRKAR1B_KAP1	ebi-a-GCST90018832	Diabetic Nephropathy	PRKAR1B	MR Egger	0.572693017	2	0.751002342
12479_50_PRKAR1B_KAP1	ebi-a-GCST90018832	Diabetic Nephropathy	PRKAR1B	Inverse variance weighted	0.598723177	3	0.89672461
12480_9_OTUD5_OTUD5	ebi-a-GCST90018832	Diabetic Nephropathy	OTUD5	MR Egger	0.953547488	4	0.91675599
12480_9_OTUD5_OTUD5	ebi-a-GCST90018832	Diabetic Nephropathy	OTUD5	Inverse variance weighted	0.963889478	5	0.965425436
12482_5_BPTF_BPTF	ebi-a-GCST90018832	Diabetic Nephropathy	BPTF	MR Egger	1.371439554	2	0.503727528
12482_5_BPTF_BPTF	ebi-a-GCST90018832	Diabetic Nephropathy	BPTF	Inverse variance weighted	1.633918737	3	0.651723661
12484_67_PITPNB_PIPNB	ebi-a-GCST90018832	Diabetic Nephropathy	PITPNB	MR Egger	2.694133062	6	0.846139791
12484_67_PITPNB_PIPNB	ebi-a-GCST90018832	Diabetic Nephropathy	PITPNB	Inverse variance weighted	2.704393227	7	0.910936476
12486_8_GLRX2_GLRX2	ebi-a-GCST90018832	Diabetic Nephropathy	GLRX2	MR Egger	5.124333244	5	0.40089575
12486_8_GLRX2_GLRX2	ebi-a-GCST90018832	Diabetic Nephropathy	GLRX2	Inverse variance weighted	6.172551091	6	0.404141188
12488_9_MCTS1_MCTS1	ebi-a-GCST90018832	Diabetic Nephropathy	MCTS1	MR Egger	2.544736399	3	0.467260437
12488_9_MCTS1_MCTS1	ebi-a-GCST90018832	Diabetic Nephropathy	MCTS1	Inverse variance weighted	2.638073849	4	0.620093539
12490_92_LAMTOR3_LTOR3	ebi-a-GCST90018832	Diabetic Nephropathy	LAMTOR3	MR Egger	0.193031902	1	0.660405081
12490_92_LAMTOR3_LTOR3	ebi-a-GCST90018832	Diabetic Nephropathy	LAMTOR3	Inverse variance weighted	0.363148003	2	0.833956529
12493_42_OTUB2_OTUB2	ebi-a-GCST90018832	Diabetic Nephropathy	OTUB2	MR Egger	1.316402746	2	0.517781794
12493_42_OTUB2_OTUB2	ebi-a-GCST90018832	Diabetic Nephropathy	OTUB2	Inverse variance weighted	1.45852105	3	0.691876196
12494_99_GABARAPL2_GBRL2	ebi-a-GCST90018832	Diabetic Nephropathy	GABARAPL2	MR Egger	7.33006618	7	0.395341088
12494_99_GABARAPL2_GBRL2	ebi-a-GCST90018832	Diabetic Nephropathy	GABARAPL2	Inverse variance weighted	7.423319486	8	0.491722315
12497_29_NUDT16L1_SDOS	ebi-a-GCST90018832	Diabetic Nephropathy	NUDT16L1	Inverse variance weighted	0.647936311	1	0.42085147
12498_12_TAX1BP3_TX1B3	ebi-a-GCST90018832	Diabetic Nephropathy	TAX1BP3	MR Egger	2.920427739	4	0.571228723
12498_12_TAX1BP3_TX1B3	ebi-a-GCST90018832	Diabetic Nephropathy	TAX1BP3	Inverse variance weighted	2.920430671	5	0.712251675
12499_108_SH3GL2_SH3G2	ebi-a-GCST90018832	Diabetic Nephropathy	SH3GL2	MR Egger	2.909227579	1	0.088074047
12499_108_SH3GL2_SH3G2	ebi-a-GCST90018832	Diabetic Nephropathy	SH3GL2	Inverse variance weighted	6.5166533	2	0.038452689
12500_88_UBA2_SAE2	ebi-a-GCST90018832	Diabetic Nephropathy	UBA2	MR Egger	4.148320308	5	0.528265245
12500_88_UBA2_SAE2	ebi-a-GCST90018832	Diabetic Nephropathy	UBA2	Inverse variance weighted	5.096261185	6	0.5315276
12501_10_TBCA_TBCA	ebi-a-GCST90018832	Diabetic Nephropathy	TBCA	MR Egger	6.541510433	9	0.684733988
12501_10_TBCA_TBCA	ebi-a-GCST90018832	Diabetic Nephropathy	TBCA	Inverse variance weighted	7.104538172	10	0.715540434
12503_5_GPR68_SPR1	ebi-a-GCST90018832	Diabetic Nephropathy	GPR68	MR Egger	0.230084428	1	0.631461234
12503_5_GPR68_SPR1	ebi-a-GCST90018832	Diabetic Nephropathy	GPR68	Inverse variance weighted	0.796998972	2	0.671326626
12504_26_LMOD1_LMOD1	ebi-a-GCST90018832	Diabetic Nephropathy	LMOD1	MR Egger	3.281218483	2	0.193861898
12504_26_LMOD1_LMOD1	ebi-a-GCST90018832	Diabetic Nephropathy	LMOD1	Inverse variance weighted	3.530157461	3	0.316871811
12507_16_ITPKC_IP3KC	ebi-a-GCST90018832	Diabetic Nephropathy	ITPKC	MR Egger	3.951853917	1	0.04681976
12507_16_ITPKC_IP3KC	ebi-a-GCST90018832	Diabetic Nephropathy	ITPKC	Inverse variance weighted	5.05010418	2	0.080054143
12509_115_COMMD1_COMD1	ebi-a-GCST90018832	Diabetic Nephropathy	COMMD1	MR Egger	2.587637441	1	0.107700877
12509_115_COMMD1_COMD1	ebi-a-GCST90018832	Diabetic Nephropathy	COMMD1	Inverse variance weighted	2.642289776	2	0.266829637
12510_3_STAP1_STAP1	ebi-a-GCST90018832	Diabetic Nephropathy	STAP1	MR Egger	3.648391723	4	0.455676483
12510_3_STAP1_STAP1	ebi-a-GCST90018832	Diabetic Nephropathy	STAP1	Inverse variance weighted	4.819817224	5	0.43826352
12511_83_SLC41A2_S41A2	ebi-a-GCST90018832	Diabetic Nephropathy	SLC41A2	MR Egger	1.919623352	2	0.382965001
12511_83_SLC41A2_S41A2	ebi-a-GCST90018832	Diabetic Nephropathy	SLC41A2	Inverse variance weighted	2.107742614	3	0.550347969
12513_8_GLTP_GLTP	ebi-a-GCST90018832	Diabetic Nephropathy	GLTP	Inverse variance weighted	0.224757623	1	0.635438516
12514_16_METTL1_METTL1	ebi-a-GCST90018832	Diabetic Nephropathy	METTL1	MR Egger	4.282864696	4	0.369075706
12514_16_METTL1_METTL1	ebi-a-GCST90018832	Diabetic Nephropathy	METTL1	Inverse variance weighted	5.944234124	5	0.311683063
12515_45_UCK2_UCK2	ebi-a-GCST90018832	Diabetic Nephropathy	UCK2	Inverse variance weighted	0.111399146	1	0.738556816
12516_13_TEAD4_TEAD4	ebi-a-GCST90018832	Diabetic Nephropathy	TEAD4	MR Egger	4.240304421	2	0.12001336
12516_13_TEAD4_TEAD4	ebi-a-GCST90018832	Diabetic Nephropathy	TEAD4	Inverse variance weighted	4.259050865	3	0.234815872
12517_52_PDCD5_TFAR19	ebi-a-GCST90018832	Diabetic Nephropathy	PDCD5	MR Egger	0.907035317	3	0.823729702
12517_52_PDCD5_TFAR19	ebi-a-GCST90018832	Diabetic Nephropathy	PDCD5	Inverse variance weighted	1.322327062	4	0.857576191
12521_3_CDKN2C_CDN2C	ebi-a-GCST90018832	Diabetic Nephropathy	CDKN2C	MR Egger	2.739909472	4	0.602249252
12521_3_CDKN2C_CDN2C	ebi-a-GCST90018832	Diabetic Nephropathy	CDKN2C	Inverse variance weighted	3.578500387	5	0.611544228
12522_6_RAD23B_RD23B	ebi-a-GCST90018832	Diabetic Nephropathy	RAD23B	MR Egger	0.012343937	1	0.911534455
12522_6_RAD23B_RD23B	ebi-a-GCST90018832	Diabetic Nephropathy	RAD23B	Inverse variance weighted	1.717329872	2	0.423727408
12524_18_SAT2_SAT2	ebi-a-GCST90018832	Diabetic Nephropathy	SAT2	MR Egger	0.920905076	4	0.921542675
12524_18_SAT2_SAT2	ebi-a-GCST90018832	Diabetic Nephropathy	SAT2	Inverse variance weighted	1.410156176	5	0.923199081
12527_50_THRA_THA	ebi-a-GCST90018832	Diabetic Nephropathy	THRA	MR Egger	0.632832344	2	0.728756099
12527_50_THRA_THA	ebi-a-GCST90018832	Diabetic Nephropathy	THRA	Inverse variance weighted	0.660560173	3	0.882438997
12528_40_WRNIP1_WRIP1	ebi-a-GCST90018832	Diabetic Nephropathy	WRNIP1	MR Egger	1.643456252	1	0.199851915
12528_40_WRNIP1_WRIP1	ebi-a-GCST90018832	Diabetic Nephropathy	WRNIP1	Inverse variance weighted	1.64878969	2	0.438500273
12529_32_FKBP6_FKBP6	ebi-a-GCST90018832	Diabetic Nephropathy	FKBP6	MR Egger	11.15715766	11	0.430192641
12529_32_FKBP6_FKBP6	ebi-a-GCST90018832	Diabetic Nephropathy	FKBP6	Inverse variance weighted	11.15906507	12	0.515338263
12530_14_CKS1B_CKS_1	ebi-a-GCST90018832	Diabetic Nephropathy	CKS1B	MR Egger	0.926885083	2	0.629114162
12530_14_CKS1B_CKS_1	ebi-a-GCST90018832	Diabetic Nephropathy	CKS1B	Inverse variance weighted	1.415378745	3	0.701933861
12533_135_CYTH2_CYH2	ebi-a-GCST90018832	Diabetic Nephropathy	CYTH2	MR Egger	0.754990291	1	0.38490086
12533_135_CYTH2_CYH2	ebi-a-GCST90018832	Diabetic Nephropathy	CYTH2	Inverse variance weighted	0.757435002	2	0.684739024
12534_10_CALCOCO2_CACO2	ebi-a-GCST90018832	Diabetic Nephropathy	CALCOCO2	Inverse variance weighted	0.565110135	1	0.452208588
12537_88_PURA_PURA	ebi-a-GCST90018832	Diabetic Nephropathy	PURA	MR Egger	4.695002534	2	0.095607762
12537_88_PURA_PURA	ebi-a-GCST90018832	Diabetic Nephropathy	PURA	Inverse variance weighted	5.105410957	3	0.164239174
12538_19_RGS7_RGS7	ebi-a-GCST90018832	Diabetic Nephropathy	RGS7	Inverse variance weighted	0.361921554	1	0.547440985
12540_25_RHOG_RHOG	ebi-a-GCST90018832	Diabetic Nephropathy	RHOG	MR Egger	0.004216781	1	0.948224361
12540_25_RHOG_RHOG	ebi-a-GCST90018832	Diabetic Nephropathy	RHOG	Inverse variance weighted	1.033765135	2	0.596376818
12546_1_SMTN_SMTN	ebi-a-GCST90018832	Diabetic Nephropathy	SMTN	MR Egger	1.974483301	3	0.577719647
12546_1_SMTN_SMTN	ebi-a-GCST90018832	Diabetic Nephropathy	SMTN	Inverse variance weighted	2.100785605	4	0.717228058
12549_33_HPGDS_PTGD2	ebi-a-GCST90018832	Diabetic Nephropathy	HPGDS	MR Egger	14.90847908	13	0.313101041
12549_33_HPGDS_PTGD2	ebi-a-GCST90018832	Diabetic Nephropathy	HPGDS	Inverse variance weighted	15.58329823	14	0.339478119
12551_3_ITCH_ITCH	ebi-a-GCST90018832	Diabetic Nephropathy	ITCH	MR Egger	2.778450098	2	0.249268401
12551_3_ITCH_ITCH	ebi-a-GCST90018832	Diabetic Nephropathy	ITCH	Inverse variance weighted	3.056214991	3	0.383038878
12553_5_VRK1_VRK1	ebi-a-GCST90018832	Diabetic Nephropathy	VRK1	Inverse variance weighted	0.002514888	1	0.960003926
12556_7_UBE2C_UBE2C	ebi-a-GCST90018832	Diabetic Nephropathy	UBE2C	MR Egger	0.161380218	1	0.68788895
12556_7_UBE2C_UBE2C	ebi-a-GCST90018832	Diabetic Nephropathy	UBE2C	Inverse variance weighted	0.161983521	2	0.92220129
12558_3_UBASH3B_UBS3B	ebi-a-GCST90018832	Diabetic Nephropathy	UBASH3B	MR Egger	5.068668553	3	0.166837401
12558_3_UBASH3B_UBS3B	ebi-a-GCST90018832	Diabetic Nephropathy	UBASH3B	Inverse variance weighted	7.13156313	4	0.129096918
12560_9_NT5C_NT5C	ebi-a-GCST90018832	Diabetic Nephropathy	NT5C	MR Egger	0.433644309	2	0.805073135
12560_9_NT5C_NT5C	ebi-a-GCST90018832	Diabetic Nephropathy	NT5C	Inverse variance weighted	0.591268742	3	0.898428254
12562_1_PKN1_PKN1	ebi-a-GCST90018832	Diabetic Nephropathy	PKN1	MR Egger	1.386132035	3	0.708788655
12562_1_PKN1_PKN1	ebi-a-GCST90018832	Diabetic Nephropathy	PKN1	Inverse variance weighted	1.500848776	4	0.826491107
12563_2_TNFAIP8_TFIP8	ebi-a-GCST90018832	Diabetic Nephropathy	TNFAIP8	Inverse variance weighted	0.419862181	1	0.517005821
12571_14_ARL3_ARL3	ebi-a-GCST90018832	Diabetic Nephropathy	ARL3	MR Egger	3.611788721	1	0.057371382
12571_14_ARL3_ARL3	ebi-a-GCST90018832	Diabetic Nephropathy	ARL3	Inverse variance weighted	3.945603362	2	0.139066689
12572_236_EFS_EFS	ebi-a-GCST90018832	Diabetic Nephropathy	EFS	MR Egger	5.68420539	5	0.33816946
12572_236_EFS_EFS	ebi-a-GCST90018832	Diabetic Nephropathy	EFS	Inverse variance weighted	5.794815925	6	0.446563166
12573_80_TRIM3_TRIM3	ebi-a-GCST90018832	Diabetic Nephropathy	TRIM3	MR Egger	1.03519516	3	0.792736623
12573_80_TRIM3_TRIM3	ebi-a-GCST90018832	Diabetic Nephropathy	TRIM3	Inverse variance weighted	2.721502691	4	0.605457196
12575_30_MTHFD1_C1TC	ebi-a-GCST90018832	Diabetic Nephropathy	MTHFD1	MR Egger	5.531883694	7	0.595340931
12575_30_MTHFD1_C1TC	ebi-a-GCST90018832	Diabetic Nephropathy	MTHFD1	Inverse variance weighted	5.667339999	8	0.684437929
12576_21_MAGEA3_MAGE_3	ebi-a-GCST90018832	Diabetic Nephropathy	MAGEA3	MR Egger	3.230323391	6	0.779432972
12576_21_MAGEA3_MAGE_3	ebi-a-GCST90018832	Diabetic Nephropathy	MAGEA3	Inverse variance weighted	3.257510282	7	0.860202745
12577_100_FEN1_FLAP_endonuclease_1	ebi-a-GCST90018832	Diabetic Nephropathy	FEN1	MR Egger	0.302114898	1	0.582559597
12577_100_FEN1_FLAP_endonuclease_1	ebi-a-GCST90018832	Diabetic Nephropathy	FEN1	Inverse variance weighted	1.222388732	2	0.542702297
12580_7_PSMB5_PSB5	ebi-a-GCST90018832	Diabetic Nephropathy	PSMB5	MR Egger	0.240691216	1	0.623707327
12580_7_PSMB5_PSB5	ebi-a-GCST90018832	Diabetic Nephropathy	PSMB5	Inverse variance weighted	3.406979159	2	0.182047146
12581_39_IMPA2_IMPA2	ebi-a-GCST90018832	Diabetic Nephropathy	IMPA2	MR Egger	0.45698586	1	0.499036015
12581_39_IMPA2_IMPA2	ebi-a-GCST90018832	Diabetic Nephropathy	IMPA2	Inverse variance weighted	2.472346732	2	0.290493707
12583_77_ARAF_ARAF	ebi-a-GCST90018832	Diabetic Nephropathy	ARAF	Inverse variance weighted	0.10752653	1	0.742977911
12585_39_ERCC1_ERCC1	ebi-a-GCST90018832	Diabetic Nephropathy	ERCC1	MR Egger	1.222231982	2	0.542744833
12585_39_ERCC1_ERCC1	ebi-a-GCST90018832	Diabetic Nephropathy	ERCC1	Inverse variance weighted	1.831764341	3	0.608047174
12587_65_ARL2_ARL2	ebi-a-GCST90018832	Diabetic Nephropathy	ARL2	MR Egger	4.239173105	10	0.935913081
12587_65_ARL2_ARL2	ebi-a-GCST90018832	Diabetic Nephropathy	ARL2	Inverse variance weighted	4.759604774	11	0.942247313
12591_27_OPHN1_Oligophrenin_1	ebi-a-GCST90018832	Diabetic Nephropathy	OPHN1	Inverse variance weighted	0.604215255	1	0.43697422
12593_33_PDRG1_PDRG1	ebi-a-GCST90018832	Diabetic Nephropathy	PDRG1	MR Egger	5.836654086	2	0.054023992
12593_33_PDRG1_PDRG1	ebi-a-GCST90018832	Diabetic Nephropathy	PDRG1	Inverse variance weighted	6.110172309	3	0.106371414
12594_5_GCA_GRAN	ebi-a-GCST90018832	Diabetic Nephropathy	GCA	MR Egger	0.011774117	2	0.994130236
12594_5_GCA_GRAN	ebi-a-GCST90018832	Diabetic Nephropathy	GCA	Inverse variance weighted	0.030302565	3	0.998609749
12603_87_PABPC4_PABP4	ebi-a-GCST90018832	Diabetic Nephropathy	PABPC4	MR Egger	4.120527802	2	0.127420339
12603_87_PABPC4_PABP4	ebi-a-GCST90018832	Diabetic Nephropathy	PABPC4	Inverse variance weighted	4.487553327	3	0.213403193
12604_16_SCMH1_SCMH1	ebi-a-GCST90018832	Diabetic Nephropathy	SCMH1	MR Egger	4.953288897	3	0.17524969
12604_16_SCMH1_SCMH1	ebi-a-GCST90018832	Diabetic Nephropathy	SCMH1	Inverse variance weighted	4.976755357	4	0.289690867
12605_1_EXOSC3_Exosome_component_3	ebi-a-GCST90018832	Diabetic Nephropathy	EXOSC3	MR Egger	1.203878183	3	0.752074314
12605_1_EXOSC3_Exosome_component_3	ebi-a-GCST90018832	Diabetic Nephropathy	EXOSC3	Inverse variance weighted	2.241456183	4	0.691447106
12612_37_PSMB1_PSB1	ebi-a-GCST90018832	Diabetic Nephropathy	PSMB1	MR Egger	1.252495256	2	0.534594038
12612_37_PSMB1_PSB1	ebi-a-GCST90018832	Diabetic Nephropathy	PSMB1	Inverse variance weighted	2.349556827	3	0.503093666
12616_45_NRBP1_NRBP	ebi-a-GCST90018832	Diabetic Nephropathy	NRBP1	MR Egger	1.158594763	4	0.88486753
12616_45_NRBP1_NRBP	ebi-a-GCST90018832	Diabetic Nephropathy	NRBP1	Inverse variance weighted	1.159463225	5	0.948706697
12618_50_AKR1C1_Aldo_keto_reductase_1C1	ebi-a-GCST90018832	Diabetic Nephropathy	AKR1C1	MR Egger	0.509736117	1	0.475253111
12618_50_AKR1C1_Aldo_keto_reductase_1C1	ebi-a-GCST90018832	Diabetic Nephropathy	AKR1C1	Inverse variance weighted	1.924439934	2	0.382043819
12621_55_PPP2R1A_PP2AAA	ebi-a-GCST90018832	Diabetic Nephropathy	PPP2R1A	MR Egger	1.844774756	1	0.174392346
12621_55_PPP2R1A_PP2AAA	ebi-a-GCST90018832	Diabetic Nephropathy	PPP2R1A	Inverse variance weighted	1.897562366	2	0.387212677
12623_84_JARID2_JARD2	ebi-a-GCST90018832	Diabetic Nephropathy	JARID2	MR Egger	0.980319624	2	0.612528497
12623_84_JARID2_JARD2	ebi-a-GCST90018832	Diabetic Nephropathy	JARID2	Inverse variance weighted	4.315612323	3	0.229338794
12630_8_ARFIP2_ARFP2	ebi-a-GCST90018832	Diabetic Nephropathy	ARFIP2	MR Egger	10.97262138	9	0.277590275
12630_8_ARFIP2_ARFP2	ebi-a-GCST90018832	Diabetic Nephropathy	ARFIP2	Inverse variance weighted	11.01610223	10	0.356264866
12632_14_NAT1_ARY1	ebi-a-GCST90018832	Diabetic Nephropathy	NAT1	MR Egger	2.197097608	3	0.532520278
12632_14_NAT1_ARY1	ebi-a-GCST90018832	Diabetic Nephropathy	NAT1	Inverse variance weighted	2.240079353	4	0.691698665
12633_3_PTPN9_PTN9	ebi-a-GCST90018832	Diabetic Nephropathy	PTPN9	Inverse variance weighted	0.052583514	1	0.81862724
12634_79_BCAR3_BCAR3	ebi-a-GCST90018832	Diabetic Nephropathy	BCAR3	MR Egger	2.088834426	3	0.554174936
12634_79_BCAR3_BCAR3	ebi-a-GCST90018832	Diabetic Nephropathy	BCAR3	Inverse variance weighted	2.123469577	4	0.713061912
12635_9_TRDMT1_TRDMT	ebi-a-GCST90018832	Diabetic Nephropathy	TRDMT1	MR Egger	2.428265979	3	0.48839461
12635_9_TRDMT1_TRDMT	ebi-a-GCST90018832	Diabetic Nephropathy	TRDMT1	Inverse variance weighted	2.481521942	4	0.647947604
12636_113_SMYD2_SMYD2	ebi-a-GCST90018832	Diabetic Nephropathy	SMYD2	Inverse variance weighted	1.435846316	1	0.230812681
12637_7_CRAT_CACP	ebi-a-GCST90018832	Diabetic Nephropathy	CRAT	MR Egger	0.48460186	1	0.486345224
12637_7_CRAT_CACP	ebi-a-GCST90018832	Diabetic Nephropathy	CRAT	Inverse variance weighted	2.731876957	2	0.255141119
12641_3_INPP5B_I5P2	ebi-a-GCST90018832	Diabetic Nephropathy	INPP5B	MR Egger	4.167898385	3	0.243895582
12641_3_INPP5B_I5P2	ebi-a-GCST90018832	Diabetic Nephropathy	INPP5B	Inverse variance weighted	4.330081056	4	0.363173475
12650_43_GNAI3_GNAI3	ebi-a-GCST90018832	Diabetic Nephropathy	GNAI3	MR Egger	1.411483918	2	0.493742102
12650_43_GNAI3_GNAI3	ebi-a-GCST90018832	Diabetic Nephropathy	GNAI3	Inverse variance weighted	1.565084403	3	0.66733235
12651_21_PDK2_PDK2	ebi-a-GCST90018832	Diabetic Nephropathy	PDK2	MR Egger	1.286627373	1	0.256670414
12651_21_PDK2_PDK2	ebi-a-GCST90018832	Diabetic Nephropathy	PDK2	Inverse variance weighted	1.473633253	2	0.478635167
12653_13_CSNK1G2_CSNK1G2	ebi-a-GCST90018832	Diabetic Nephropathy	CSNK1G2	MR Egger	0.531624497	1	0.465924687
12653_13_CSNK1G2_CSNK1G2	ebi-a-GCST90018832	Diabetic Nephropathy	CSNK1G2	Inverse variance weighted	0.708537716	2	0.701686288
12655_30_NAPB_SNAB	ebi-a-GCST90018832	Diabetic Nephropathy	NAPB	MR Egger	5.118677048	2	0.077355893
12655_30_NAPB_SNAB	ebi-a-GCST90018832	Diabetic Nephropathy	NAPB	Inverse variance weighted	5.274822857	3	0.152744466
12656_1_KLC1_KLC1	ebi-a-GCST90018832	Diabetic Nephropathy	KLC1	MR Egger	1.136390093	1	0.286416413
12656_1_KLC1_KLC1	ebi-a-GCST90018832	Diabetic Nephropathy	KLC1	Inverse variance weighted	2.170915305	2	0.33774718
12658_72_PANK3_PANK3	ebi-a-GCST90018832	Diabetic Nephropathy	PANK3	MR Egger	1.610301692	3	0.657056242
12658_72_PANK3_PANK3	ebi-a-GCST90018832	Diabetic Nephropathy	PANK3	Inverse variance weighted	1.777674581	4	0.776564293
12659_13_OLA1_GTPB9	ebi-a-GCST90018832	Diabetic Nephropathy	OLA1	Inverse variance weighted	0.058400828	1	0.809041586
12662_82_ECH1_ECH1	ebi-a-GCST90018832	Diabetic Nephropathy	ECH1	MR Egger	0.199122199	1	0.655430316
12662_82_ECH1_ECH1	ebi-a-GCST90018832	Diabetic Nephropathy	ECH1	Inverse variance weighted	0.199130139	2	0.905231045
12663_1_TST_THTR	ebi-a-GCST90018832	Diabetic Nephropathy	TST	MR Egger	23.3791317	27	0.664486542
12663_1_TST_THTR	ebi-a-GCST90018832	Diabetic Nephropathy	TST	Inverse variance weighted	23.52533908	28	0.706323447
12664_19_PTPN13_PTN13	ebi-a-GCST90018832	Diabetic Nephropathy	PTPN13	Inverse variance weighted	1.465873186	1	0.225997942
12667_2_GDA_GUAD	ebi-a-GCST90018832	Diabetic Nephropathy	GDA	MR Egger	1.751176251	5	0.882390391
12667_2_GDA_GUAD	ebi-a-GCST90018832	Diabetic Nephropathy	GDA	Inverse variance weighted	2.927570562	6	0.81788108
12668_7_VPS4B_VPS4B	ebi-a-GCST90018832	Diabetic Nephropathy	VPS4B	MR Egger	0.529358674	1	0.466876611
12668_7_VPS4B_VPS4B	ebi-a-GCST90018832	Diabetic Nephropathy	VPS4B	Inverse variance weighted	0.624470708	2	0.731809274
12669_30_HECW1_HECW1	ebi-a-GCST90018832	Diabetic Nephropathy	HECW1	Inverse variance weighted	1.702973296	1	0.191899594
12671_35_SULT1B1_ST1B1	ebi-a-GCST90018832	Diabetic Nephropathy	SULT1B1	MR Egger	8.549708831	8	0.381692236
12671_35_SULT1B1_ST1B1	ebi-a-GCST90018832	Diabetic Nephropathy	SULT1B1	Inverse variance weighted	8.662859649	9	0.468958864
12676_1_PACSIN1_PACN1	ebi-a-GCST90018832	Diabetic Nephropathy	PACSIN1	MR Egger	4.030385019	6	0.67256433
12676_1_PACSIN1_PACN1	ebi-a-GCST90018832	Diabetic Nephropathy	PACSIN1	Inverse variance weighted	7.654934654	7	0.364002078
12677_164_FLII_FLII	ebi-a-GCST90018832	Diabetic Nephropathy	FLII	MR Egger	0.103944193	1	0.747146826
12677_164_FLII_FLII	ebi-a-GCST90018832	Diabetic Nephropathy	FLII	Inverse variance weighted	0.81607807	2	0.664952922
12681_63_USP21_UBP21	ebi-a-GCST90018832	Diabetic Nephropathy	USP21	MR Egger	2.753603306	4	0.599867841
12681_63_USP21_UBP21	ebi-a-GCST90018832	Diabetic Nephropathy	USP21	Inverse variance weighted	3.499811668	5	0.623416125
12684_5_SCIN_ADSV	ebi-a-GCST90018832	Diabetic Nephropathy	SCIN	Inverse variance weighted	0.144542777	1	0.703806001
12685_57_HOMER2_HOME2	ebi-a-GCST90018832	Diabetic Nephropathy	HOMER2	MR Egger	10.44882001	10	0.402037188
12685_57_HOMER2_HOME2	ebi-a-GCST90018832	Diabetic Nephropathy	HOMER2	Inverse variance weighted	11.5358701	11	0.399520671
12687_2_DECR1_DECR	ebi-a-GCST90018832	Diabetic Nephropathy	DECR1	Inverse variance weighted	0.545763215	1	0.460054028
12688_115_RPS6KA6_KS6A6	ebi-a-GCST90018832	Diabetic Nephropathy	RPS6KA6	MR Egger	2.118716124	2	0.346678285
12688_115_RPS6KA6_KS6A6	ebi-a-GCST90018832	Diabetic Nephropathy	RPS6KA6	Inverse variance weighted	6.362303381	3	0.095253998
12689_56_ARPC1B_ARC1B	ebi-a-GCST90018832	Diabetic Nephropathy	ARPC1B	Inverse variance weighted	1.192274518	1	0.274871239
12692_56_DOT1L_DOT1L	ebi-a-GCST90018832	Diabetic Nephropathy	DOT1L	MR Egger	0.11839238	1	0.730784666
12692_56_DOT1L_DOT1L	ebi-a-GCST90018832	Diabetic Nephropathy	DOT1L	Inverse variance weighted	0.784630717	2	0.675491059
12693_2_SH3BGRL_SH3L1	ebi-a-GCST90018832	Diabetic Nephropathy	SH3BGRL	MR Egger	0.724202001	1	0.394769026
12693_2_SH3BGRL_SH3L1	ebi-a-GCST90018832	Diabetic Nephropathy	SH3BGRL	Inverse variance weighted	0.725337733	2	0.695816804
12698_72_KPNA4_IMA4	ebi-a-GCST90018832	Diabetic Nephropathy	KPNA4	Inverse variance weighted	0.051652621	1	0.820212144
12700_9_ACLY_ACLY	ebi-a-GCST90018832	Diabetic Nephropathy	ACLY	MR Egger	0.669690974	1	0.413159368
12700_9_ACLY_ACLY	ebi-a-GCST90018832	Diabetic Nephropathy	ACLY	Inverse variance weighted	3.829713843	2	0.147362916
12701_1_EIF1B_EIF1B	ebi-a-GCST90018832	Diabetic Nephropathy	EIF1B	MR Egger	0.028315374	1	0.866369516
12701_1_EIF1B_EIF1B	ebi-a-GCST90018832	Diabetic Nephropathy	EIF1B	Inverse variance weighted	1.451868519	2	0.483872295
12702_13_PELI2_PELI2	ebi-a-GCST90018832	Diabetic Nephropathy	PELI2	MR Egger	0.123429615	1	0.725344158
12702_13_PELI2_PELI2	ebi-a-GCST90018832	Diabetic Nephropathy	PELI2	Inverse variance weighted	0.140309845	2	0.932249382
12704_26_SH2D3C_SH2D3	ebi-a-GCST90018832	Diabetic Nephropathy	SH2D3C	MR Egger	0.86830124	2	0.647814674
12704_26_SH2D3C_SH2D3	ebi-a-GCST90018832	Diabetic Nephropathy	SH2D3C	Inverse variance weighted	1.351628774	3	0.716911329
12705_9_HERC1_HERC1	ebi-a-GCST90018832	Diabetic Nephropathy	HERC1	Inverse variance weighted	0.063276088	1	0.801390931
12706_2_CDC42BPA_MRCKA	ebi-a-GCST90018832	Diabetic Nephropathy	CDC42BPA	MR Egger	0.606285495	3	0.894991957
12706_2_CDC42BPA_MRCKA	ebi-a-GCST90018832	Diabetic Nephropathy	CDC42BPA	Inverse variance weighted	0.794435984	4	0.939192438
12708_91_L3MBTL2_LMBL2	ebi-a-GCST90018832	Diabetic Nephropathy	L3MBTL2	MR Egger	0.392531423	1	0.530971771
12708_91_L3MBTL2_LMBL2	ebi-a-GCST90018832	Diabetic Nephropathy	L3MBTL2	Inverse variance weighted	0.483292997	2	0.785333745
12712_9_HMG20A_HM20A	ebi-a-GCST90018832	Diabetic Nephropathy	HMG20A	Inverse variance weighted	0.631535607	1	0.426792602
12713_365_RGS19_RGS19	ebi-a-GCST90018832	Diabetic Nephropathy	RGS19	MR Egger	1.687855811	6	0.946054965
12713_365_RGS19_RGS19	ebi-a-GCST90018832	Diabetic Nephropathy	RGS19	Inverse variance weighted	2.508713219	7	0.926439523
12714_38_AP1G2_AP1G2	ebi-a-GCST90018832	Diabetic Nephropathy	AP1G2	MR Egger	1.499718714	2	0.472432992
12714_38_AP1G2_AP1G2	ebi-a-GCST90018832	Diabetic Nephropathy	AP1G2	Inverse variance weighted	5.25833922	3	0.153828654
12715_30_DCP1B_DCP1B	ebi-a-GCST90018832	Diabetic Nephropathy	DCP1B	MR Egger	2.230444682	2	0.327842378
12715_30_DCP1B_DCP1B	ebi-a-GCST90018832	Diabetic Nephropathy	DCP1B	Inverse variance weighted	2.540278877	3	0.468055747
12716_3_ZNF175_ZN175	ebi-a-GCST90018832	Diabetic Nephropathy	ZNF175	MR Egger	0.797082519	2	0.671298582
12716_3_ZNF175_ZN175	ebi-a-GCST90018832	Diabetic Nephropathy	ZNF175	Inverse variance weighted	0.83449889	3	0.841198791
12717_65_TOX3_TOX3	ebi-a-GCST90018832	Diabetic Nephropathy	TOX3	Inverse variance weighted	2.871086525	1	0.090183967
12720_71_UBQLN4_UBQL4	ebi-a-GCST90018832	Diabetic Nephropathy	UBQLN4	MR Egger	5.605522463	2	0.060642384
12720_71_UBQLN4_UBQL4	ebi-a-GCST90018832	Diabetic Nephropathy	UBQLN4	Inverse variance weighted	7.245555594	3	0.064469568
12721_4_TAX1BP1_TAXB1	ebi-a-GCST90018832	Diabetic Nephropathy	TAX1BP1	Inverse variance weighted	3.157555792	1	0.075576259
12724_81_CIRBP_CIRBP	ebi-a-GCST90018832	Diabetic Nephropathy	CIRBP	MR Egger	6.228798417	2	0.044405177
12724_81_CIRBP_CIRBP	ebi-a-GCST90018832	Diabetic Nephropathy	CIRBP	Inverse variance weighted	6.345335751	3	0.095965761
12727_7_PTGFRN_FPRP	ebi-a-GCST90018832	Diabetic Nephropathy	PTGFRN	MR Egger	11.85476633	11	0.374658466
12727_7_PTGFRN_FPRP	ebi-a-GCST90018832	Diabetic Nephropathy	PTGFRN	Inverse variance weighted	12.27140605	12	0.424136271
12730_3_NDC80_KNTC2	ebi-a-GCST90018832	Diabetic Nephropathy	NDC80	MR Egger	3.956932836	3	0.266152316
12730_3_NDC80_KNTC2	ebi-a-GCST90018832	Diabetic Nephropathy	NDC80	Inverse variance weighted	3.957063532	4	0.411847855
12731_12_PLEKHA7_PKHA7	ebi-a-GCST90018832	Diabetic Nephropathy	PLEKHA7	MR Egger	2.398626025	5	0.791678715
12731_12_PLEKHA7_PKHA7	ebi-a-GCST90018832	Diabetic Nephropathy	PLEKHA7	Inverse variance weighted	2.845230751	6	0.828006296
12732_13_MPP7_MPP7	ebi-a-GCST90018832	Diabetic Nephropathy	MPP7	MR Egger	0.054832624	1	0.814857918
12732_13_MPP7_MPP7	ebi-a-GCST90018832	Diabetic Nephropathy	MPP7	Inverse variance weighted	0.698707759	2	0.70514355
12738_43_NISCH_NISCH	ebi-a-GCST90018832	Diabetic Nephropathy	NISCH	Inverse variance weighted	0.036536616	1	0.848411573
12740_55_FEV_FEV	ebi-a-GCST90018832	Diabetic Nephropathy	FEV	MR Egger	3.055661008	2	0.217005951
12740_55_FEV_FEV	ebi-a-GCST90018832	Diabetic Nephropathy	FEV	Inverse variance weighted	5.304898452	3	0.150784854
12743_18_BAG5_BAG5	ebi-a-GCST90018832	Diabetic Nephropathy	BAG5	Inverse variance weighted	0.154628167	1	0.694151178
12747_89_RBM3_RBM3	ebi-a-GCST90018832	Diabetic Nephropathy	RBM3	MR Egger	6.502539888	3	0.089562391
12747_89_RBM3_RBM3	ebi-a-GCST90018832	Diabetic Nephropathy	RBM3	Inverse variance weighted	7.135929752	4	0.128876965
12748_6_BRDT_BRDT	ebi-a-GCST90018832	Diabetic Nephropathy	BRDT	Inverse variance weighted	0.03305007	1	0.85574221
12750_9_ITGB2_LFA_1_beta_2	ebi-a-GCST90018832	Diabetic Nephropathy	ITGB2	MR Egger	1.199500909	1	0.273421453
12750_9_ITGB2_LFA_1_beta_2	ebi-a-GCST90018832	Diabetic Nephropathy	ITGB2	Inverse variance weighted	1.24910588	2	0.535500776
12754_14_CSDC2_CSDC2	ebi-a-GCST90018832	Diabetic Nephropathy	CSDC2	MR Egger	1.183988209	4	0.880727754
12754_14_CSDC2_CSDC2	ebi-a-GCST90018832	Diabetic Nephropathy	CSDC2	Inverse variance weighted	4.228404393	5	0.51702172
12756_3_BACH2_BACH2	ebi-a-GCST90018832	Diabetic Nephropathy	BACH2	MR Egger	4.117965542	3	0.249004503
12756_3_BACH2_BACH2	ebi-a-GCST90018832	Diabetic Nephropathy	BACH2	Inverse variance weighted	4.404486274	4	0.354023639
12758_47_GRID2_GRID2	ebi-a-GCST90018832	Diabetic Nephropathy	GRID2	MR Egger	16.31793999	24	0.876259554
12758_47_GRID2_GRID2	ebi-a-GCST90018832	Diabetic Nephropathy	GRID2	Inverse variance weighted	16.47622084	25	0.899907525
12759_47_ILF3_DRBP76	ebi-a-GCST90018832	Diabetic Nephropathy	ILF3	MR Egger	1.339577069	1	0.247108567
12759_47_ILF3_DRBP76	ebi-a-GCST90018832	Diabetic Nephropathy	ILF3	Inverse variance weighted	1.546945448	2	0.46140794
12760_34_ZNF774_ZN774	ebi-a-GCST90018832	Diabetic Nephropathy	ZNF774	MR Egger	1.888883994	1	0.16932785
12760_34_ZNF774_ZN774	ebi-a-GCST90018832	Diabetic Nephropathy	ZNF774	Inverse variance weighted	1.908722442	2	0.385058033
12761_12_APBB2_APBB2	ebi-a-GCST90018832	Diabetic Nephropathy	APBB2	MR Egger	0.590526153	1	0.442215731
12761_12_APBB2_APBB2	ebi-a-GCST90018832	Diabetic Nephropathy	APBB2	Inverse variance weighted	2.284651498	2	0.319076067
12763_69_ZNF334_ZN334	ebi-a-GCST90018832	Diabetic Nephropathy	ZNF334	MR Egger	4.216396894	2	0.12145658
12763_69_ZNF334_ZN334	ebi-a-GCST90018832	Diabetic Nephropathy	ZNF334	Inverse variance weighted	5.217115471	3	0.156571968
12764_3_ELMO1_ELMO1	ebi-a-GCST90018832	Diabetic Nephropathy	ELMO1	MR Egger	1.330845115	3	0.721821955
12764_3_ELMO1_ELMO1	ebi-a-GCST90018832	Diabetic Nephropathy	ELMO1	Inverse variance weighted	1.980393698	4	0.739365202
12768_3_PPP1R3B_PPR3B	ebi-a-GCST90018832	Diabetic Nephropathy	PPP1R3B	Inverse variance weighted	4.564075224	1	0.032649297
12775_6_HMGB3_HMGB3	ebi-a-GCST90018832	Diabetic Nephropathy	HMGB3	Inverse variance weighted	2.390167933	1	0.122100512
12781_2_TARBP2_TRBP2	ebi-a-GCST90018832	Diabetic Nephropathy	TARBP2	MR Egger	0.240346205	1	0.623956179
12781_2_TARBP2_TRBP2	ebi-a-GCST90018832	Diabetic Nephropathy	TARBP2	Inverse variance weighted	0.525080878	2	0.769095262
12783_29_HNRNPM_HNRPM	ebi-a-GCST90018832	Diabetic Nephropathy	HNRNPM	MR Egger	0.05223057	1	0.819226398
12783_29_HNRNPM_HNRPM	ebi-a-GCST90018832	Diabetic Nephropathy	HNRNPM	Inverse variance weighted	0.382429312	2	0.825955273
12784_10_APBB3_APBB3	ebi-a-GCST90018832	Diabetic Nephropathy	APBB3	Inverse variance weighted	1.464328021	1	0.226242741
12786_61_GPCPD1_GDE5	ebi-a-GCST90018832	Diabetic Nephropathy	GPCPD1	MR Egger	1.621691957	2	0.444481885
12786_61_GPCPD1_GDE5	ebi-a-GCST90018832	Diabetic Nephropathy	GPCPD1	Inverse variance weighted	2.509089451	3	0.473650655
12790_10_CCDC51_CCD51	ebi-a-GCST90018832	Diabetic Nephropathy	CCDC51	MR Egger	2.358286929	1	0.124618971
12790_10_CCDC51_CCD51	ebi-a-GCST90018832	Diabetic Nephropathy	CCDC51	Inverse variance weighted	4.478509061	2	0.106537896
12793_4_PIWIL1_PIWL1	ebi-a-GCST90018832	Diabetic Nephropathy	PIWIL1	MR Egger	1.187612355	1	0.275811702
12793_4_PIWIL1_PIWL1	ebi-a-GCST90018832	Diabetic Nephropathy	PIWIL1	Inverse variance weighted	1.292554022	2	0.52399297
12794_6_NLRP4_NALP4	ebi-a-GCST90018832	Diabetic Nephropathy	NLRP4	MR Egger	0.073751512	1	0.785950904
12794_6_NLRP4_NALP4	ebi-a-GCST90018832	Diabetic Nephropathy	NLRP4	Inverse variance weighted	2.311483979	2	0.314823854
12795_2_ZNF566_ZN566	ebi-a-GCST90018832	Diabetic Nephropathy	ZNF566	MR Egger	3.101279482	1	0.078230787
12795_2_ZNF566_ZN566	ebi-a-GCST90018832	Diabetic Nephropathy	ZNF566	Inverse variance weighted	3.106134049	2	0.211598001
12798_46_SLC4A8_S4A8	ebi-a-GCST90018832	Diabetic Nephropathy	SLC4A8	MR Egger	1.747847848	1	0.186147517
12798_46_SLC4A8_S4A8	ebi-a-GCST90018832	Diabetic Nephropathy	SLC4A8	Inverse variance weighted	1.775186374	2	0.411645315
12800_5_TPPP2_TPPP2	ebi-a-GCST90018832	Diabetic Nephropathy	TPPP2	MR Egger	0.751142643	4	0.94487544
12800_5_TPPP2_TPPP2	ebi-a-GCST90018832	Diabetic Nephropathy	TPPP2	Inverse variance weighted	0.753149344	5	0.979924895
12807_89_ARHGAP30_RHG30	ebi-a-GCST90018832	Diabetic Nephropathy	ARHGAP30	Inverse variance weighted	1.832255307	1	0.175861392
12811_55_ZNF415_ZN415	ebi-a-GCST90018832	Diabetic Nephropathy	ZNF415	MR Egger	1.521245917	1	0.217431046
12811_55_ZNF415_ZN415	ebi-a-GCST90018832	Diabetic Nephropathy	ZNF415	Inverse variance weighted	1.911936035	2	0.38443982
12812_25_ACYP2_ACYP2	ebi-a-GCST90018832	Diabetic Nephropathy	ACYP2	MR Egger	0.396824915	1	0.528733575
12812_25_ACYP2_ACYP2	ebi-a-GCST90018832	Diabetic Nephropathy	ACYP2	Inverse variance weighted	2.566051948	2	0.277197238
12813_18_EHBP1_EHBP1	ebi-a-GCST90018832	Diabetic Nephropathy	EHBP1	MR Egger	2.800451287	1	0.094237779
12813_18_EHBP1_EHBP1	ebi-a-GCST90018832	Diabetic Nephropathy	EHBP1	Inverse variance weighted	2.921122865	2	0.232105926
12814_17_RNPC3_RBM40	ebi-a-GCST90018832	Diabetic Nephropathy	RNPC3	Inverse variance weighted	0.678154973	1	0.410222777
12817_1_GEM_GEM	ebi-a-GCST90018832	Diabetic Nephropathy	GEM	MR Egger	4.080527126	13	0.990304238
12817_1_GEM_GEM	ebi-a-GCST90018832	Diabetic Nephropathy	GEM	Inverse variance weighted	4.254718366	14	0.993728552
12818_159_SLC14A2_UT2	ebi-a-GCST90018832	Diabetic Nephropathy	SLC14A2	MR Egger	1.632675779	3	0.65200371
12818_159_SLC14A2_UT2	ebi-a-GCST90018832	Diabetic Nephropathy	SLC14A2	Inverse variance weighted	2.164272099	4	0.705575332
12820_1_GRAP_GRAP	ebi-a-GCST90018832	Diabetic Nephropathy	GRAP	MR Egger	1.579379671	5	0.903731638
12820_1_GRAP_GRAP	ebi-a-GCST90018832	Diabetic Nephropathy	GRAP	Inverse variance weighted	1.839224894	6	0.933875164
12826_5_SLC5A5_SC5A5	ebi-a-GCST90018832	Diabetic Nephropathy	SLC5A5	MR Egger	0.128338803	1	0.720160681
12826_5_SLC5A5_SC5A5	ebi-a-GCST90018832	Diabetic Nephropathy	SLC5A5	Inverse variance weighted	0.398270766	2	0.819438948
12827_37_RGS3_RGS3	ebi-a-GCST90018832	Diabetic Nephropathy	RGS3	MR Egger	1.520580606	3	0.677528548
12827_37_RGS3_RGS3	ebi-a-GCST90018832	Diabetic Nephropathy	RGS3	Inverse variance weighted	2.066346044	4	0.723557411
12831_21_TESC_TESC	ebi-a-GCST90018832	Diabetic Nephropathy	TESC	MR Egger	4.410785915	6	0.62126802
12831_21_TESC_TESC	ebi-a-GCST90018832	Diabetic Nephropathy	TESC	Inverse variance weighted	6.34827803	7	0.499721295
12842_43_STX10_STX10	ebi-a-GCST90018832	Diabetic Nephropathy	STX10	Inverse variance weighted	2.114170559	1	0.145941105
12845_18_SNX17_SNX17	ebi-a-GCST90018832	Diabetic Nephropathy	SNX17	MR Egger	4.386355515	3	0.222653888
12845_18_SNX17_SNX17	ebi-a-GCST90018832	Diabetic Nephropathy	SNX17	Inverse variance weighted	4.740032207	4	0.31502648
12848_9_ARHGEF2_ARHG2	ebi-a-GCST90018832	Diabetic Nephropathy	ARHGEF2	MR Egger	1.841935106	1	0.17472431
12848_9_ARHGEF2_ARHG2	ebi-a-GCST90018832	Diabetic Nephropathy	ARHGEF2	Inverse variance weighted	2.059126877	2	0.35716285
12851_5_POLM_DPOLM	ebi-a-GCST90018832	Diabetic Nephropathy	POLM	Inverse variance weighted	0.131439783	1	0.716943869
12855_16_CASS4_CT032	ebi-a-GCST90018832	Diabetic Nephropathy	CASS4	MR Egger	2.891464463	3	0.408663701
12855_16_CASS4_CT032	ebi-a-GCST90018832	Diabetic Nephropathy	CASS4	Inverse variance weighted	2.892654915	4	0.575947047
12856_14_TMEM237_TM237	ebi-a-GCST90018832	Diabetic Nephropathy	TMEM237	Inverse variance weighted	0.848048097	1	0.357105109
12859_33_ECI2_PECI	ebi-a-GCST90018832	Diabetic Nephropathy	ECI2	MR Egger	7.239253924	6	0.299286887
12859_33_ECI2_PECI	ebi-a-GCST90018832	Diabetic Nephropathy	ECI2	Inverse variance weighted	7.350200057	7	0.393349882
12860_7_ARPP21_cAMP_regulated_phosphoprotein_21	ebi-a-GCST90018832	Diabetic Nephropathy	ARPP21	Inverse variance weighted	1.584963663	1	0.208047164
12862_14_NEDD9_CASL	ebi-a-GCST90018832	Diabetic Nephropathy	NEDD9	Inverse variance weighted	0.039916957	1	0.841643036
12864_9_NIPAL4_NIPA4	ebi-a-GCST90018832	Diabetic Nephropathy	NIPAL4	MR Egger	2.308830532	2	0.315241816
12864_9_NIPAL4_NIPA4	ebi-a-GCST90018832	Diabetic Nephropathy	NIPAL4	Inverse variance weighted	2.327069464	3	0.507354961
12867_40_DYNLT3_DYLT3	ebi-a-GCST90018832	Diabetic Nephropathy	DYNLT3	MR Egger	0.22931977	1	0.632028668
12867_40_DYNLT3_DYLT3	ebi-a-GCST90018832	Diabetic Nephropathy	DYNLT3	Inverse variance weighted	1.666691578	2	0.434592795
12869_68_DDX6_DDX6	ebi-a-GCST90018832	Diabetic Nephropathy	DDX6	MR Egger	7.863444478	3	0.048919832
12869_68_DDX6_DDX6	ebi-a-GCST90018832	Diabetic Nephropathy	DDX6	Inverse variance weighted	7.94737017	4	0.093525229
12873_11_SPN_LEUK	ebi-a-GCST90018832	Diabetic Nephropathy	SPN	MR Egger	2.270466265	2	0.321347196
12873_11_SPN_LEUK	ebi-a-GCST90018832	Diabetic Nephropathy	SPN	Inverse variance weighted	3.994937222	3	0.262011338
12881_17_RDH16_RDH16	ebi-a-GCST90018832	Diabetic Nephropathy	RDH16	MR Egger	2.352648981	2	0.308410223
12881_17_RDH16_RDH16	ebi-a-GCST90018832	Diabetic Nephropathy	RDH16	Inverse variance weighted	2.90171866	3	0.407027757
12891_1_MICALL2_MILK2	ebi-a-GCST90018832	Diabetic Nephropathy	MICALL2	MR Egger	0.418150759	3	0.93646797
12891_1_MICALL2_MILK2	ebi-a-GCST90018832	Diabetic Nephropathy	MICALL2	Inverse variance weighted	0.601750142	4	0.962869008
12892_10_SYTL1_SYTL1	ebi-a-GCST90018832	Diabetic Nephropathy	SYTL1	MR Egger	0.491536938	1	0.483242512
12892_10_SYTL1_SYTL1	ebi-a-GCST90018832	Diabetic Nephropathy	SYTL1	Inverse variance weighted	2.139728544	2	0.343055076
12894_3_PAXIP1_PAXI1	ebi-a-GCST90018832	Diabetic Nephropathy	PAXIP1	MR Egger	1.966789592	2	0.374039154
12894_3_PAXIP1_PAXI1	ebi-a-GCST90018832	Diabetic Nephropathy	PAXIP1	Inverse variance weighted	2.493043167	3	0.476549651
12895_28_DGKB_DGKB	ebi-a-GCST90018832	Diabetic Nephropathy	DGKB	MR Egger	1.168955234	5	0.94782079
12895_28_DGKB_DGKB	ebi-a-GCST90018832	Diabetic Nephropathy	DGKB	Inverse variance weighted	1.184409394	6	0.977647776
12904_180_CUBN_cubilin	ebi-a-GCST90018832	Diabetic Nephropathy	CUBN	Inverse variance weighted	1.484874466	1	0.223013422
12923_51_KRT17_Keratin_17	ebi-a-GCST90018832	Diabetic Nephropathy	KRT17	MR Egger	1.155083667	1	0.282487483
12923_51_KRT17_Keratin_17	ebi-a-GCST90018832	Diabetic Nephropathy	KRT17	Inverse variance weighted	1.172558649	2	0.556393598
12925_105_AXIN2_AXIN2	ebi-a-GCST90018832	Diabetic Nephropathy	AXIN2	MR Egger	1.740505044	3	0.627966459
12925_105_AXIN2_AXIN2	ebi-a-GCST90018832	Diabetic Nephropathy	AXIN2	Inverse variance weighted	1.750917378	4	0.781448973
12931_16_NR3C2_MCR	ebi-a-GCST90018832	Diabetic Nephropathy	NR3C2	MR Egger	0.417478865	1	0.51819773
12931_16_NR3C2_MCR	ebi-a-GCST90018832	Diabetic Nephropathy	NR3C2	Inverse variance weighted	3.026710952	2	0.220169962
12933_17_ENOX1_ENOX1	ebi-a-GCST90018832	Diabetic Nephropathy	ENOX1	MR Egger	4.119752201	8	0.846160514
12933_17_ENOX1_ENOX1	ebi-a-GCST90018832	Diabetic Nephropathy	ENOX1	Inverse variance weighted	4.176097352	9	0.899444433
12934_1_HERC5_HERC5	ebi-a-GCST90018832	Diabetic Nephropathy	HERC5	MR Egger	2.003423502	7	0.959650643
12934_1_HERC5_HERC5	ebi-a-GCST90018832	Diabetic Nephropathy	HERC5	Inverse variance weighted	2.013358797	8	0.980599569
12936_38_RLBP1_RLBP1	ebi-a-GCST90018832	Diabetic Nephropathy	RLBP1	Inverse variance weighted	1.076798134	1	0.299414941
12939_1_POLR1C_RPAC1	ebi-a-GCST90018832	Diabetic Nephropathy	POLR1C	MR Egger	3.410013796	6	0.755900918
12939_1_POLR1C_RPAC1	ebi-a-GCST90018832	Diabetic Nephropathy	POLR1C	Inverse variance weighted	4.623919864	7	0.705748416
12940_35_ALDH3B1_AL3B1	ebi-a-GCST90018832	Diabetic Nephropathy	ALDH3B1	MR Egger	3.086424699	2	0.213693539
12940_35_ALDH3B1_AL3B1	ebi-a-GCST90018832	Diabetic Nephropathy	ALDH3B1	Inverse variance weighted	3.526589282	3	0.317329919
12945_33_RAB18_RAB18	ebi-a-GCST90018832	Diabetic Nephropathy	RAB18	MR Egger	0.451613247	2	0.797872376
12945_33_RAB18_RAB18	ebi-a-GCST90018832	Diabetic Nephropathy	RAB18	Inverse variance weighted	0.753630172	3	0.860522821
12954_71_PPARA_PPARa	ebi-a-GCST90018832	Diabetic Nephropathy	PPARA	Inverse variance weighted	0.26100955	1	0.609427427
12957_62_UQCRB_UCR6	ebi-a-GCST90018832	Diabetic Nephropathy	UQCRB	Inverse variance weighted	0.042324663	1	0.837002145
12960_9_GCK_HXK4	ebi-a-GCST90018832	Diabetic Nephropathy	GCK	MR Egger	4.138787012	5	0.529612128
12960_9_GCK_HXK4	ebi-a-GCST90018832	Diabetic Nephropathy	GCK	Inverse variance weighted	4.462961055	6	0.614285085
12968_2_CSRP2_CSRP2	ebi-a-GCST90018832	Diabetic Nephropathy	CSRP2	MR Egger	1.253915069	2	0.534214661
12968_2_CSRP2_CSRP2	ebi-a-GCST90018832	Diabetic Nephropathy	CSRP2	Inverse variance weighted	1.254487254	3	0.739967829
12970_35_STAU2_STAU2	ebi-a-GCST90018832	Diabetic Nephropathy	STAU2	MR Egger	1.521237371	3	0.677377502
12970_35_STAU2_STAU2	ebi-a-GCST90018832	Diabetic Nephropathy	STAU2	Inverse variance weighted	1.741416057	4	0.783181316
12975_11_KRT20_Keratin_20	ebi-a-GCST90018832	Diabetic Nephropathy	KRT20	MR Egger	2.262229182	6	0.894071446
12975_11_KRT20_Keratin_20	ebi-a-GCST90018832	Diabetic Nephropathy	KRT20	Inverse variance weighted	2.384620143	7	0.935531869
12976_49_SORBS3_Vinexin_b	ebi-a-GCST90018832	Diabetic Nephropathy	SORBS3	Inverse variance weighted	0.047490168	1	0.827489581
12986_12_LIN7C_LIN7C	ebi-a-GCST90018832	Diabetic Nephropathy	LIN7C	MR Egger	3.119175243	5	0.681618464
12986_12_LIN7C_LIN7C	ebi-a-GCST90018832	Diabetic Nephropathy	LIN7C	Inverse variance weighted	3.133642985	6	0.791896034
12991_49_CUL9_CUL9	ebi-a-GCST90018832	Diabetic Nephropathy	CUL9	MR Egger	4.129879841	4	0.388713794
12991_49_CUL9_CUL9	ebi-a-GCST90018832	Diabetic Nephropathy	CUL9	Inverse variance weighted	4.589288378	5	0.468026561
12993_21_NPLOC4_NPL4	ebi-a-GCST90018832	Diabetic Nephropathy	NPLOC4	MR Egger	0.127527915	1	0.721009078
12993_21_NPLOC4_NPL4	ebi-a-GCST90018832	Diabetic Nephropathy	NPLOC4	Inverse variance weighted	2.33466093	2	0.311196584
13007_66_LCN10_LCN10	ebi-a-GCST90018832	Diabetic Nephropathy	LCN10	MR Egger	3.618171216	7	0.82255505
13007_66_LCN10_LCN10	ebi-a-GCST90018832	Diabetic Nephropathy	LCN10	Inverse variance weighted	3.71372084	8	0.881985063
13011_20_RPS10_RS10	ebi-a-GCST90018832	Diabetic Nephropathy	RPS10	MR Egger	3.411878949	6	0.755654503
13011_20_RPS10_RS10	ebi-a-GCST90018832	Diabetic Nephropathy	RPS10	Inverse variance weighted	4.646300469	7	0.703036113
13022_20_TP53I11_P5I11	ebi-a-GCST90018832	Diabetic Nephropathy	TP53I11	MR Egger	12.25667352	14	0.585698257
13022_20_TP53I11_P5I11	ebi-a-GCST90018832	Diabetic Nephropathy	TP53I11	Inverse variance weighted	12.97333914	15	0.604357298
13025_4_FRS2_FRS2	ebi-a-GCST90018832	Diabetic Nephropathy	FRS2	MR Egger	0.931212603	1	0.334548029
13025_4_FRS2_FRS2	ebi-a-GCST90018832	Diabetic Nephropathy	FRS2	Inverse variance weighted	0.983320457	2	0.611610138
13027_20_CBX7_CBX7	ebi-a-GCST90018832	Diabetic Nephropathy	CBX7	MR Egger	0.668027733	1	0.413740075
13027_20_CBX7_CBX7	ebi-a-GCST90018832	Diabetic Nephropathy	CBX7	Inverse variance weighted	0.727101199	2	0.695203549
13032_1_BECN1_BECN1	ebi-a-GCST90018832	Diabetic Nephropathy	BECN1	MR Egger	4.831396832	3	0.184567677
13032_1_BECN1_BECN1	ebi-a-GCST90018832	Diabetic Nephropathy	BECN1	Inverse variance weighted	4.921531864	4	0.295443991
13039_1_PPP1R8_PP1R8	ebi-a-GCST90018832	Diabetic Nephropathy	PPP1R8	MR Egger	4.047786282	3	0.256350094
13039_1_PPP1R8_PP1R8	ebi-a-GCST90018832	Diabetic Nephropathy	PPP1R8	Inverse variance weighted	5.427877469	4	0.246142223
13041_47_TRAF4_TRAF4	ebi-a-GCST90018832	Diabetic Nephropathy	TRAF4	MR Egger	1.177292251	1	0.277907929
13041_47_TRAF4_TRAF4	ebi-a-GCST90018832	Diabetic Nephropathy	TRAF4	Inverse variance weighted	4.302266237	2	0.116352242
13042_7_KCNA10_KCA10	ebi-a-GCST90018832	Diabetic Nephropathy	KCNA10	MR Egger	3.84423224	5	0.57205372
13042_7_KCNA10_KCA10	ebi-a-GCST90018832	Diabetic Nephropathy	KCNA10	Inverse variance weighted	3.92749892	6	0.686487286
13044_5_TSG101_TS101	ebi-a-GCST90018832	Diabetic Nephropathy	TSG101	MR Egger	7.164097969	2	0.02781864
13044_5_TSG101_TS101	ebi-a-GCST90018832	Diabetic Nephropathy	TSG101	Inverse variance weighted	7.227783746	3	0.064981239
13053_6_SLC6A14_S6A14	ebi-a-GCST90018832	Diabetic Nephropathy	SLC6A14	MR Egger	0.153794489	2	0.925984999
13053_6_SLC6A14_S6A14	ebi-a-GCST90018832	Diabetic Nephropathy	SLC6A14	Inverse variance weighted	0.514046506	3	0.915794794
13055_53_PSD_PSD1	ebi-a-GCST90018832	Diabetic Nephropathy	PSD	MR Egger	3.183913356	6	0.785435
13055_53_PSD_PSD1	ebi-a-GCST90018832	Diabetic Nephropathy	PSD	Inverse variance weighted	3.227291178	7	0.863210109
13056_18_SLC6A16_S6A16	ebi-a-GCST90018832	Diabetic Nephropathy	SLC6A16	Inverse variance weighted	1.382717688	1	0.239638768
13059_33_RFK_RIFK	ebi-a-GCST90018832	Diabetic Nephropathy	RFK	MR Egger	5.649461599	5	0.341835014
13059_33_RFK_RIFK	ebi-a-GCST90018832	Diabetic Nephropathy	RFK	Inverse variance weighted	5.974261176	6	0.426079543
13066_42_EDC4_EDC4	ebi-a-GCST90018832	Diabetic Nephropathy	EDC4	MR Egger	10.51225345	11	0.484981138
13066_42_EDC4_EDC4	ebi-a-GCST90018832	Diabetic Nephropathy	EDC4	Inverse variance weighted	10.53808272	12	0.568863375
13067_5_PRKG1_KGP1B	ebi-a-GCST90018832	Diabetic Nephropathy	PRKG1	MR Egger	2.351391449	2	0.308604201
13067_5_PRKG1_KGP1B	ebi-a-GCST90018832	Diabetic Nephropathy	PRKG1	Inverse variance weighted	2.654380942	3	0.448035524
13068_139_CCS_CCS	ebi-a-GCST90018832	Diabetic Nephropathy	CCS	MR Egger	0.681326114	2	0.711298535
13068_139_CCS_CCS	ebi-a-GCST90018832	Diabetic Nephropathy	CCS	Inverse variance weighted	0.697826733	3	0.873715004
13073_14_ANP32A_AN32A	ebi-a-GCST90018832	Diabetic Nephropathy	ANP32A	MR Egger	3.067176883	2	0.215760034
13073_14_ANP32A_AN32A	ebi-a-GCST90018832	Diabetic Nephropathy	ANP32A	Inverse variance weighted	3.113125714	3	0.374510145
13076_4_FXR1_FXR1	ebi-a-GCST90018832	Diabetic Nephropathy	FXR1	MR Egger	4.471618806	3	0.214835839
13076_4_FXR1_FXR1	ebi-a-GCST90018832	Diabetic Nephropathy	FXR1	Inverse variance weighted	4.476169314	4	0.345382543
13078_3_CETN2_CETN2	ebi-a-GCST90018832	Diabetic Nephropathy	CETN2	MR Egger	0.07952015	1	0.777948745
13078_3_CETN2_CETN2	ebi-a-GCST90018832	Diabetic Nephropathy	CETN2	Inverse variance weighted	0.302218586	2	0.859753729
13082_9_UNC45A_UN45A	ebi-a-GCST90018832	Diabetic Nephropathy	UNC45A	MR Egger	2.792996118	2	0.247462046
13082_9_UNC45A_UN45A	ebi-a-GCST90018832	Diabetic Nephropathy	UNC45A	Inverse variance weighted	4.935444775	3	0.176585687
13085_18_GLP1R_GLP1R	ebi-a-GCST90018832	Diabetic Nephropathy	GLP1R	Inverse variance weighted	0.331867582	1	0.564561452
13088_397_BTC_BTC	ebi-a-GCST90018832	Diabetic Nephropathy	BTC	MR Egger	0.618096581	1	0.431755489
13088_397_BTC_BTC	ebi-a-GCST90018832	Diabetic Nephropathy	BTC	Inverse variance weighted	0.738388963	2	0.691290954
13090_17_S100A6_S100A6	ebi-a-GCST90018832	Diabetic Nephropathy	S100A6	MR Egger	1.269015042	6	0.973338731
13090_17_S100A6_S100A6	ebi-a-GCST90018832	Diabetic Nephropathy	S100A6	Inverse variance weighted	1.339647629	7	0.987348518
13093_6_SECTM1_SECTM1	ebi-a-GCST90018832	Diabetic Nephropathy	SECTM1	MR Egger	1.890035723	6	0.929528952
13093_6_SECTM1_SECTM1	ebi-a-GCST90018832	Diabetic Nephropathy	SECTM1	Inverse variance weighted	2.53502914	7	0.924436318
13094_75_RSPO3_RSPO3	ebi-a-GCST90018832	Diabetic Nephropathy	RSPO3	MR Egger	0.594817998	2	0.74274017
13094_75_RSPO3_RSPO3	ebi-a-GCST90018832	Diabetic Nephropathy	RSPO3	Inverse variance weighted	1.048279616	3	0.789571919
13095_51_REG1A_PSP	ebi-a-GCST90018832	Diabetic Nephropathy	REG1A	MR Egger	4.265269635	9	0.893101824
13095_51_REG1A_PSP	ebi-a-GCST90018832	Diabetic Nephropathy	REG1A	Inverse variance weighted	12.78456262	10	0.235967867
13097_11_BCL2L2_Apoptosis_regulator_Bcl_W	ebi-a-GCST90018832	Diabetic Nephropathy	BCL2L2	MR Egger	3.38813328	4	0.49509044
13097_11_BCL2L2_Apoptosis_regulator_Bcl_W	ebi-a-GCST90018832	Diabetic Nephropathy	BCL2L2	Inverse variance weighted	3.800708123	5	0.578450964
13101_60_SOST_SOST	ebi-a-GCST90018832	Diabetic Nephropathy	SOST	MR Egger	0.229455948	4	0.993901106
13101_60_SOST_SOST	ebi-a-GCST90018832	Diabetic Nephropathy	SOST	Inverse variance weighted	3.588428553	5	0.610051527
13102_1_FAM3D_FAM3D	ebi-a-GCST90018832	Diabetic Nephropathy	FAM3D	MR Egger	13.48407883	15	0.564961246
13102_1_FAM3D_FAM3D	ebi-a-GCST90018832	Diabetic Nephropathy	FAM3D	Inverse variance weighted	13.99810193	16	0.598855244
13105_7_SNAP25_SNP25	ebi-a-GCST90018832	Diabetic Nephropathy	SNAP25	MR Egger	5.542557172	8	0.698320593
13105_7_SNAP25_SNP25	ebi-a-GCST90018832	Diabetic Nephropathy	SNAP25	Inverse variance weighted	7.514351072	9	0.583727581
13107_9_LYPD3_LYPD3	ebi-a-GCST90018832	Diabetic Nephropathy	LYPD3	MR Egger	5.253105131	7	0.629106035
13107_9_LYPD3_LYPD3	ebi-a-GCST90018832	Diabetic Nephropathy	LYPD3	Inverse variance weighted	5.461239194	8	0.70733048
13109_82_NEGR1_NEGR1	ebi-a-GCST90018832	Diabetic Nephropathy	NEGR1	MR Egger	3.470162423	6	0.747935132
13109_82_NEGR1_NEGR1	ebi-a-GCST90018832	Diabetic Nephropathy	NEGR1	Inverse variance weighted	7.293218876	7	0.399001739
13111_79_BCL6_BCL6	ebi-a-GCST90018832	Diabetic Nephropathy	BCL6	MR Egger	0.013830483	1	0.906382169
13111_79_BCL6_BCL6	ebi-a-GCST90018832	Diabetic Nephropathy	BCL6	Inverse variance weighted	0.570263546	2	0.751915166
13112_179_FSTL1_FSTL1	ebi-a-GCST90018832	Diabetic Nephropathy	FSTL1	MR Egger	2.695472603	4	0.610007081
13112_179_FSTL1_FSTL1	ebi-a-GCST90018832	Diabetic Nephropathy	FSTL1	Inverse variance weighted	3.790912894	5	0.579894775
13113_7_SPP1_Osteopontin	ebi-a-GCST90018832	Diabetic Nephropathy	SPP1	MR Egger	3.657257426	4	0.454373073
13113_7_SPP1_Osteopontin	ebi-a-GCST90018832	Diabetic Nephropathy	SPP1	Inverse variance weighted	3.663564653	5	0.598795309
13114_50_LUM_Lumican	ebi-a-GCST90018832	Diabetic Nephropathy	LUM	MR Egger	5.687649051	9	0.770726729
13114_50_LUM_Lumican	ebi-a-GCST90018832	Diabetic Nephropathy	LUM	Inverse variance weighted	5.907117528	10	0.823005496
13116_25_CD177_CD177	ebi-a-GCST90018832	Diabetic Nephropathy	CD177	MR Egger	4.392523177	11	0.95699831
13116_25_CD177_CD177	ebi-a-GCST90018832	Diabetic Nephropathy	CD177	Inverse variance weighted	4.402416471	12	0.97503271
13118_5_SMOC1_SMOC1	ebi-a-GCST90018832	Diabetic Nephropathy	SMOC1	MR Egger	1.73993987	2	0.418964145
13118_5_SMOC1_SMOC1	ebi-a-GCST90018832	Diabetic Nephropathy	SMOC1	Inverse variance weighted	1.803665641	3	0.614137576
13119_26_SERPINA10_protein_Z_inhibitor	ebi-a-GCST90018832	Diabetic Nephropathy	SERPINA10	MR Egger	14.66435625	16	0.549345114
13119_26_SERPINA10_protein_Z_inhibitor	ebi-a-GCST90018832	Diabetic Nephropathy	SERPINA10	Inverse variance weighted	17.4903976	17	0.421649211
13122_19_FLRT2_FLRT2	ebi-a-GCST90018832	Diabetic Nephropathy	FLRT2	MR Egger	11.01406716	8	0.200903407
13122_19_FLRT2_FLRT2	ebi-a-GCST90018832	Diabetic Nephropathy	FLRT2	Inverse variance weighted	11.29844702	9	0.255805344
13123_3_FLRT3_FLRT3	ebi-a-GCST90018832	Diabetic Nephropathy	FLRT3	MR Egger	8.419093435	16	0.935399741
13123_3_FLRT3_FLRT3	ebi-a-GCST90018832	Diabetic Nephropathy	FLRT3	Inverse variance weighted	9.392274837	17	0.92714594
13124_20_ISLR2_ISLR2	ebi-a-GCST90018832	Diabetic Nephropathy	ISLR2	MR Egger	14.25785825	17	0.648772495
13124_20_ISLR2_ISLR2	ebi-a-GCST90018832	Diabetic Nephropathy	ISLR2	Inverse variance weighted	14.65856552	18	0.685262337
13125_45_VTN_Vitronectin	ebi-a-GCST90018832	Diabetic Nephropathy	VTN	MR Egger	15.61764851	19	0.682616586
13125_45_VTN_Vitronectin	ebi-a-GCST90018832	Diabetic Nephropathy	VTN	Inverse variance weighted	15.88282592	20	0.723866422
13126_52_DSC2_DSC2	ebi-a-GCST90018832	Diabetic Nephropathy	DSC2	MR Egger	4.7625928	4	0.312535501
13126_52_DSC2_DSC2	ebi-a-GCST90018832	Diabetic Nephropathy	DSC2	Inverse variance weighted	5.332989311	5	0.376606798
13131_5_HK1_HXK1	ebi-a-GCST90018832	Diabetic Nephropathy	HK1	MR Egger	1.08982515	4	0.895883182
13131_5_HK1_HXK1	ebi-a-GCST90018832	Diabetic Nephropathy	HK1	Inverse variance weighted	1.331868007	5	0.931618575
13132_14_SEMA5A_SEM5A	ebi-a-GCST90018832	Diabetic Nephropathy	SEMA5A	MR Egger	4.466383474	9	0.878129113
13132_14_SEMA5A_SEM5A	ebi-a-GCST90018832	Diabetic Nephropathy	SEMA5A	Inverse variance weighted	4.490526286	10	0.922518057
13133_73_LTBP4_LTBP4	ebi-a-GCST90018832	Diabetic Nephropathy	LTBP4	MR Egger	1.659084645	7	0.976286006
13133_73_LTBP4_LTBP4	ebi-a-GCST90018832	Diabetic Nephropathy	LTBP4	Inverse variance weighted	1.92581758	8	0.983202214
13228_75_MDM2_MDM2	ebi-a-GCST90018832	Diabetic Nephropathy	MDM2	Inverse variance weighted	0.000612589	1	0.98025395
13229_20_MDM4_MDM4	ebi-a-GCST90018832	Diabetic Nephropathy	MDM4	MR Egger	2.508851525	2	0.285239596
13229_20_MDM4_MDM4	ebi-a-GCST90018832	Diabetic Nephropathy	MDM4	Inverse variance weighted	2.964043193	3	0.397202297
13231_90_IGHG4_IgG4__Kappa	ebi-a-GCST90018832	Diabetic Nephropathy	IGHG4	MR Egger	0.193034443	1	0.660402986
13231_90_IGHG4_IgG4__Kappa	ebi-a-GCST90018832	Diabetic Nephropathy	IGHG4	Inverse variance weighted	0.230386796	2	0.891193772
13236_25_WNT3A_WNT3A	ebi-a-GCST90018832	Diabetic Nephropathy	WNT3A	MR Egger	6.310203316	13	0.934130886
13236_25_WNT3A_WNT3A	ebi-a-GCST90018832	Diabetic Nephropathy	WNT3A	Inverse variance weighted	6.600687992	14	0.949011593
13242_134_SHANK3_SHAN3	ebi-a-GCST90018832	Diabetic Nephropathy	SHANK3	MR Egger	9.088239016	10	0.523750382
13242_134_SHANK3_SHAN3	ebi-a-GCST90018832	Diabetic Nephropathy	SHANK3	Inverse variance weighted	9.270145303	11	0.596972062
13268_45_WNT5A_WNT5A	ebi-a-GCST90018832	Diabetic Nephropathy	WNT5A	MR Egger	10.94021095	17	0.859655164
13268_45_WNT5A_WNT5A	ebi-a-GCST90018832	Diabetic Nephropathy	WNT5A	Inverse variance weighted	14.13130998	18	0.720492077
13374_4_DEFB113_DB113	ebi-a-GCST90018832	Diabetic Nephropathy	DEFB113	MR Egger	0.066937504	2	0.96708513
13374_4_DEFB113_DB113	ebi-a-GCST90018832	Diabetic Nephropathy	DEFB113	Inverse variance weighted	0.476566389	3	0.924008674
13377_3_CYB561D1_C56D1	ebi-a-GCST90018832	Diabetic Nephropathy	CYB561D1	MR Egger	1.930885921	2	0.380814477
13377_3_CYB561D1_C56D1	ebi-a-GCST90018832	Diabetic Nephropathy	CYB561D1	Inverse variance weighted	1.96392423	3	0.579928027
13378_80_C5orf63_YD286	ebi-a-GCST90018832	Diabetic Nephropathy	C5orf63	MR Egger	3.163405172	3	0.367110979
13378_80_C5orf63_YD286	ebi-a-GCST90018832	Diabetic Nephropathy	C5orf63	Inverse variance weighted	3.553344137	4	0.469813742
13381_49_B4GALT1_B4GT1	ebi-a-GCST90018832	Diabetic Nephropathy	B4GALT1	MR Egger	10.27838274	10	0.416418747
13381_49_B4GALT1_B4GT1	ebi-a-GCST90018832	Diabetic Nephropathy	B4GALT1	Inverse variance weighted	11.89561363	11	0.371540589
13386_248_RNF34_RNF34	ebi-a-GCST90018832	Diabetic Nephropathy	RNF34	MR Egger	4.151706105	2	0.125449367
13386_248_RNF34_RNF34	ebi-a-GCST90018832	Diabetic Nephropathy	RNF34	Inverse variance weighted	4.164315501	3	0.244258952
13387_55_EHF_EHF	ebi-a-GCST90018832	Diabetic Nephropathy	EHF	Inverse variance weighted	0.015223551	1	0.901803219
13388_57_PCSK1_NEC1	ebi-a-GCST90018832	Diabetic Nephropathy	PCSK1	MR Egger	14.53850342	10	0.14981481
13388_57_PCSK1_NEC1	ebi-a-GCST90018832	Diabetic Nephropathy	PCSK1	Inverse variance weighted	14.75919405	11	0.193788697
13392_13_ATP1B1_AT1B1	ebi-a-GCST90018832	Diabetic Nephropathy	ATP1B1	MR Egger	1.155289965	5	0.949094093
13392_13_ATP1B1_AT1B1	ebi-a-GCST90018832	Diabetic Nephropathy	ATP1B1	Inverse variance weighted	1.202109563	6	0.976780386
13397_88_DEFB4A_HBD_2	ebi-a-GCST90018832	Diabetic Nephropathy	DEFB4A	MR Egger	7.662640902	7	0.363279346
13397_88_DEFB4A_HBD_2	ebi-a-GCST90018832	Diabetic Nephropathy	DEFB4A	Inverse variance weighted	7.696529993	8	0.46366118
13399_33_RELL1_RELL1	ebi-a-GCST90018832	Diabetic Nephropathy	RELL1	MR Egger	0.369990681	3	0.946369506
13399_33_RELL1_RELL1	ebi-a-GCST90018832	Diabetic Nephropathy	RELL1	Inverse variance weighted	1.462355853	4	0.833288076
13405_61_SPINK2_ISK2	ebi-a-GCST90018832	Diabetic Nephropathy	SPINK2	MR Egger	5.307463284	5	0.379520162
13405_61_SPINK2_ISK2	ebi-a-GCST90018832	Diabetic Nephropathy	SPINK2	Inverse variance weighted	5.382783389	6	0.495735565
13416_8_TMEM132D_T132D	ebi-a-GCST90018832	Diabetic Nephropathy	TMEM132D	MR Egger	8.460659875	11	0.671540402
13416_8_TMEM132D_T132D	ebi-a-GCST90018832	Diabetic Nephropathy	TMEM132D	Inverse variance weighted	9.076851889	12	0.696352617
13422_66_ENOX2_ENOX2	ebi-a-GCST90018832	Diabetic Nephropathy	ENOX2	MR Egger	0.165256798	2	0.920693214
13422_66_ENOX2_ENOX2	ebi-a-GCST90018832	Diabetic Nephropathy	ENOX2	Inverse variance weighted	2.169686427	3	0.537943854
13427_66_MAN1C1_MA1C1	ebi-a-GCST90018832	Diabetic Nephropathy	MAN1C1	MR Egger	10.21458703	13	0.676299722
13427_66_MAN1C1_MA1C1	ebi-a-GCST90018832	Diabetic Nephropathy	MAN1C1	Inverse variance weighted	10.34665215	14	0.73642553
13429_3_WFDC10A_WF10A	ebi-a-GCST90018832	Diabetic Nephropathy	WFDC10A	MR Egger	1.989468849	1	0.158396427
13429_3_WFDC10A_WF10A	ebi-a-GCST90018832	Diabetic Nephropathy	WFDC10A	Inverse variance weighted	2.494483567	2	0.28729613
13430_50_SLC14A1_UT1	ebi-a-GCST90018832	Diabetic Nephropathy	SLC14A1	Inverse variance weighted	0.581381649	1	0.445771268
13434_172_PARVA_PARVA	ebi-a-GCST90018832	Diabetic Nephropathy	PARVA	MR Egger	1.822957781	1	0.176961607
13434_172_PARVA_PARVA	ebi-a-GCST90018832	Diabetic Nephropathy	PARVA	Inverse variance weighted	1.822958387	2	0.401929253
13435_31_IL20RB_IL_20_Rb	ebi-a-GCST90018832	Diabetic Nephropathy	IL20RB	MR Egger	3.126250303	3	0.372566487
13435_31_IL20RB_IL_20_Rb	ebi-a-GCST90018832	Diabetic Nephropathy	IL20RB	Inverse variance weighted	3.61765028	4	0.460216226
13436_54_MAZ_MAZ	ebi-a-GCST90018832	Diabetic Nephropathy	MAZ	Inverse variance weighted	0.005037466	1	0.943417565
13438_115_CHRD_CHRD	ebi-a-GCST90018832	Diabetic Nephropathy	CHRD	Inverse variance weighted	0.005832235	1	0.939125478
13439_6_IQCF3_IQCF3	ebi-a-GCST90018832	Diabetic Nephropathy	IQCF3	MR Egger	0.69552728	2	0.706265789
13439_6_IQCF3_IQCF3	ebi-a-GCST90018832	Diabetic Nephropathy	IQCF3	Inverse variance weighted	0.707252006	3	0.871496893
13441_30_DIXDC1_DIXC1	ebi-a-GCST90018832	Diabetic Nephropathy	DIXDC1	MR Egger	3.984146067	2	0.136412345
13441_30_DIXDC1_DIXC1	ebi-a-GCST90018832	Diabetic Nephropathy	DIXDC1	Inverse variance weighted	3.984274423	3	0.263167223
13447_42_SPRN_SPRN	ebi-a-GCST90018832	Diabetic Nephropathy	SPRN	MR Egger	1.180542132	5	0.946730408
13447_42_SPRN_SPRN	ebi-a-GCST90018832	Diabetic Nephropathy	SPRN	Inverse variance weighted	1.521359452	6	0.95806312
13450_49_USP8_UBP8	ebi-a-GCST90018832	Diabetic Nephropathy	USP8	MR Egger	8.113703226	5	0.150079549
13450_49_USP8_UBP8	ebi-a-GCST90018832	Diabetic Nephropathy	USP8	Inverse variance weighted	8.172403817	6	0.225742764
13451_2_FNDC4_FNDC4	ebi-a-GCST90018832	Diabetic Nephropathy	FNDC4	MR Egger	1.277805619	1	0.258307442
13451_2_FNDC4_FNDC4	ebi-a-GCST90018832	Diabetic Nephropathy	FNDC4	Inverse variance weighted	1.587442812	2	0.452158993
13452_113_SMIM13_SIM13	ebi-a-GCST90018832	Diabetic Nephropathy	SMIM13	MR Egger	1.941635669	1	0.163491046
13452_113_SMIM13_SIM13	ebi-a-GCST90018832	Diabetic Nephropathy	SMIM13	Inverse variance weighted	2.011383631	2	0.365791487
13453_2_MRPL33_RM33	ebi-a-GCST90018832	Diabetic Nephropathy	MRPL33	MR Egger	2.830460607	9	0.970638829
13453_2_MRPL33_RM33	ebi-a-GCST90018832	Diabetic Nephropathy	MRPL33	Inverse variance weighted	2.859313173	10	0.984543625
13460_4_CHAD_CHAD	ebi-a-GCST90018832	Diabetic Nephropathy	CHAD	MR Egger	3.293720704	11	0.986247007
13460_4_CHAD_CHAD	ebi-a-GCST90018832	Diabetic Nephropathy	CHAD	Inverse variance weighted	3.298214463	12	0.993047266
13463_1_PXDN_PXDN	ebi-a-GCST90018832	Diabetic Nephropathy	PXDN	MR Egger	3.246245677	2	0.197281657
13463_1_PXDN_PXDN	ebi-a-GCST90018832	Diabetic Nephropathy	PXDN	Inverse variance weighted	3.316748779	3	0.345318321
13465_5_RCAN1_CCP1	ebi-a-GCST90018832	Diabetic Nephropathy	RCAN1	MR Egger	4.518689075	5	0.477386805
13465_5_RCAN1_CCP1	ebi-a-GCST90018832	Diabetic Nephropathy	RCAN1	Inverse variance weighted	6.481673954	6	0.371446344
13468_5_NEURL4_NEUL4	ebi-a-GCST90018832	Diabetic Nephropathy	NEURL4	MR Egger	1.578201781	1	0.209019903
13468_5_NEURL4_NEUL4	ebi-a-GCST90018832	Diabetic Nephropathy	NEURL4	Inverse variance weighted	2.100752222	2	0.349806158
13470_43_PTH1R_PTH1R	ebi-a-GCST90018832	Diabetic Nephropathy	PTH1R	MR Egger	5.39935561	3	0.144783732
13470_43_PTH1R_PTH1R	ebi-a-GCST90018832	Diabetic Nephropathy	PTH1R	Inverse variance weighted	5.869310829	4	0.209123121
13473_55_ITPKA_IP3KA	ebi-a-GCST90018832	Diabetic Nephropathy	ITPKA	MR Egger	0.225913149	1	0.634570866
13473_55_ITPKA_IP3KA	ebi-a-GCST90018832	Diabetic Nephropathy	ITPKA	Inverse variance weighted	0.234397917	2	0.88940822
13477_65_LTB4R_LT4R1	ebi-a-GCST90018832	Diabetic Nephropathy	LTB4R	MR Egger	3.911746181	4	0.418081445
13477_65_LTB4R_LT4R1	ebi-a-GCST90018832	Diabetic Nephropathy	LTB4R	Inverse variance weighted	3.918052435	5	0.561273802
13479_8_FAM171A2_F1712	ebi-a-GCST90018832	Diabetic Nephropathy	FAM171A2	MR Egger	4.348421362	3	0.226215841
13479_8_FAM171A2_F1712	ebi-a-GCST90018832	Diabetic Nephropathy	FAM171A2	Inverse variance weighted	4.349755403	4	0.360736109
13481_24_TCEA2_TCEA2	ebi-a-GCST90018832	Diabetic Nephropathy	TCEA2	Inverse variance weighted	0.095455094	1	0.757353416
13482_14_CNOT1_CNOT1	ebi-a-GCST90018832	Diabetic Nephropathy	CNOT1	MR Egger	6.153138203	1	0.013117913
13482_14_CNOT1_CNOT1	ebi-a-GCST90018832	Diabetic Nephropathy	CNOT1	Inverse variance weighted	6.201558164	2	0.045014119
13484_69_COL1A1_CO1A1	ebi-a-GCST90018832	Diabetic Nephropathy	COL1A1	Inverse variance weighted	1.625992279	1	0.20225827
13485_20_TMEM87B_TM87B	ebi-a-GCST90018832	Diabetic Nephropathy	TMEM87B	Inverse variance weighted	0.236068771	1	0.627059986
13488_3_ARFIP1_ARFP1	ebi-a-GCST90018832	Diabetic Nephropathy	ARFIP1	MR Egger	6.842063119	3	0.077105809
13488_3_ARFIP1_ARFP1	ebi-a-GCST90018832	Diabetic Nephropathy	ARFIP1	Inverse variance weighted	7.921918427	4	0.094480662
13491_40_PDE6D_PDE6D	ebi-a-GCST90018832	Diabetic Nephropathy	PDE6D	MR Egger	0.902430127	1	0.342130939
13491_40_PDE6D_PDE6D	ebi-a-GCST90018832	Diabetic Nephropathy	PDE6D	Inverse variance weighted	0.964872342	2	0.617277764
13493_5_GRID1_GRID1	ebi-a-GCST90018832	Diabetic Nephropathy	GRID1	MR Egger	0.511283578	2	0.774419325
13493_5_GRID1_GRID1	ebi-a-GCST90018832	Diabetic Nephropathy	GRID1	Inverse variance weighted	2.19139566	3	0.533645146
13495_48_HCAR2_HCAR2	ebi-a-GCST90018832	Diabetic Nephropathy	HCAR2	Inverse variance weighted	0.062013606	1	0.803341202
13497_34_EIF3J_EIF3J	ebi-a-GCST90018832	Diabetic Nephropathy	EIF3J	MR Egger	0.072847122	1	0.787235602
13497_34_EIF3J_EIF3J	ebi-a-GCST90018832	Diabetic Nephropathy	EIF3J	Inverse variance weighted	2.052876934	2	0.35828072
13498_1_MIOX_MIOX	ebi-a-GCST90018832	Diabetic Nephropathy	MIOX	MR Egger	1.48925639	3	0.684752161
13498_1_MIOX_MIOX	ebi-a-GCST90018832	Diabetic Nephropathy	MIOX	Inverse variance weighted	1.518209765	4	0.823411015
13499_30_F8_Coagulation_Factor_VIII	ebi-a-GCST90018832	Diabetic Nephropathy	F8	MR Egger	22.4610207	15	0.096273223
13499_30_F8_Coagulation_Factor_VIII	ebi-a-GCST90018832	Diabetic Nephropathy	F8	Inverse variance weighted	22.47969988	16	0.128366901
13501_10_SLC35G2_S35G2	ebi-a-GCST90018832	Diabetic Nephropathy	SLC35G2	MR Egger	14.96661239	13	0.30944173
13501_10_SLC35G2_S35G2	ebi-a-GCST90018832	Diabetic Nephropathy	SLC35G2	Inverse variance weighted	14.96661959	14	0.380440351
13502_2_SLC26A11_S2611	ebi-a-GCST90018832	Diabetic Nephropathy	SLC26A11	MR Egger	1.569975179	2	0.456125363
13502_2_SLC26A11_S2611	ebi-a-GCST90018832	Diabetic Nephropathy	SLC26A11	Inverse variance weighted	3.111072724	3	0.374814963
13506_10_DUS2_DUS2L	ebi-a-GCST90018832	Diabetic Nephropathy	DUS2	MR Egger	0.798567923	2	0.670800193
13506_10_DUS2_DUS2L	ebi-a-GCST90018832	Diabetic Nephropathy	DUS2	Inverse variance weighted	0.824160305	3	0.843679905
13507_51_TRADD_TRADD	ebi-a-GCST90018832	Diabetic Nephropathy	TRADD	MR Egger	2.091666052	5	0.836321453
13507_51_TRADD_TRADD	ebi-a-GCST90018832	Diabetic Nephropathy	TRADD	Inverse variance weighted	2.092356233	6	0.911011547
13509_5_SCAMP5_SCAM5	ebi-a-GCST90018832	Diabetic Nephropathy	SCAMP5	Inverse variance weighted	1.608207247	1	0.204743991
13510_7_ATP2A3_AT2A3	ebi-a-GCST90018832	Diabetic Nephropathy	ATP2A3	MR Egger	0.423491615	4	0.980508787
13510_7_ATP2A3_AT2A3	ebi-a-GCST90018832	Diabetic Nephropathy	ATP2A3	Inverse variance weighted	0.490804373	5	0.992456131
13512_28_HNRNPR_HNRPR	ebi-a-GCST90018832	Diabetic Nephropathy	HNRNPR	MR Egger	2.304720562	1	0.128981475
13512_28_HNRNPR_HNRPR	ebi-a-GCST90018832	Diabetic Nephropathy	HNRNPR	Inverse variance weighted	5.152908388	2	0.076043161
13514_121_RAB35_Rab_1C	ebi-a-GCST90018832	Diabetic Nephropathy	RAB35	MR Egger	1.477884438	3	0.687383916
13514_121_RAB35_Rab_1C	ebi-a-GCST90018832	Diabetic Nephropathy	RAB35	Inverse variance weighted	2.392512973	4	0.663980716
13515_8_RPRD1A_RPR1A	ebi-a-GCST90018832	Diabetic Nephropathy	RPRD1A	MR Egger	1.733461552	2	0.420323437
13515_8_RPRD1A_RPR1A	ebi-a-GCST90018832	Diabetic Nephropathy	RPRD1A	Inverse variance weighted	1.992966146	3	0.57386789
13516_46_EMC4_TMM85	ebi-a-GCST90018832	Diabetic Nephropathy	EMC4	MR Egger	2.613989355	8	0.956203342
13516_46_EMC4_TMM85	ebi-a-GCST90018832	Diabetic Nephropathy	EMC4	Inverse variance weighted	3.271788419	9	0.952537944
13517_3_PTCHD3_PTHD3	ebi-a-GCST90018832	Diabetic Nephropathy	PTCHD3	Inverse variance weighted	0.587954641	1	0.443211138
13518_5_ASAP2_ASAP2	ebi-a-GCST90018832	Diabetic Nephropathy	ASAP2	MR Egger	5.133675221	5	0.399785225
13518_5_ASAP2_ASAP2	ebi-a-GCST90018832	Diabetic Nephropathy	ASAP2	Inverse variance weighted	7.772654247	6	0.255236919
13519_112_ARHGEF25_ARHGP	ebi-a-GCST90018832	Diabetic Nephropathy	ARHGEF25	MR Egger	1.691801803	3	0.638757978
13519_112_ARHGEF25_ARHGP	ebi-a-GCST90018832	Diabetic Nephropathy	ARHGEF25	Inverse variance weighted	1.748846786	4	0.781826598
13524_25_HS6ST2_H6ST2	ebi-a-GCST90018832	Diabetic Nephropathy	HS6ST2	MR Egger	1.771518415	4	0.777688901
13524_25_HS6ST2_H6ST2	ebi-a-GCST90018832	Diabetic Nephropathy	HS6ST2	Inverse variance weighted	2.701780363	5	0.745846125
13525_17_KCNG4_KCNG4	ebi-a-GCST90018832	Diabetic Nephropathy	KCNG4	MR Egger	5.319362319	5	0.378160071
13525_17_KCNG4_KCNG4	ebi-a-GCST90018832	Diabetic Nephropathy	KCNG4	Inverse variance weighted	5.427943407	6	0.490208147
13529_39_NAP1L2_NP1L2	ebi-a-GCST90018832	Diabetic Nephropathy	NAP1L2	MR Egger	3.171867214	3	0.365878131
13529_39_NAP1L2_NP1L2	ebi-a-GCST90018832	Diabetic Nephropathy	NAP1L2	Inverse variance weighted	3.968269246	4	0.410317173
13530_5_UTS2R_UR2R	ebi-a-GCST90018832	Diabetic Nephropathy	UTS2R	MR Egger	1.878300259	1	0.17052746
13530_5_UTS2R_UR2R	ebi-a-GCST90018832	Diabetic Nephropathy	UTS2R	Inverse variance weighted	2.951862279	2	0.228565801
13532_25_CNEP1R1_NEPR1	ebi-a-GCST90018832	Diabetic Nephropathy	CNEP1R1	Inverse variance weighted	0.045894905	1	0.830366953
13534_20_MYOM2_MYOM2	ebi-a-GCST90018832	Diabetic Nephropathy	MYOM2	MR Egger	4.722192165	7	0.69382251
13534_20_MYOM2_MYOM2	ebi-a-GCST90018832	Diabetic Nephropathy	MYOM2	Inverse variance weighted	5.872312011	8	0.661532339
13536_56_POLI_POLI	ebi-a-GCST90018832	Diabetic Nephropathy	POLI	MR Egger	0.125940414	1	0.722678859
13536_56_POLI_POLI	ebi-a-GCST90018832	Diabetic Nephropathy	POLI	Inverse variance weighted	0.33081803	2	0.847546974
13539_131_KCNN1_KCNN1	ebi-a-GCST90018832	Diabetic Nephropathy	KCNN1	MR Egger	0.859701373	3	0.835140259
13539_131_KCNN1_KCNN1	ebi-a-GCST90018832	Diabetic Nephropathy	KCNN1	Inverse variance weighted	0.881900202	4	0.927143048
13540_1_GPR26_GPR26	ebi-a-GCST90018832	Diabetic Nephropathy	GPR26	MR Egger	0.766325654	2	0.681701891
13540_1_GPR26_GPR26	ebi-a-GCST90018832	Diabetic Nephropathy	GPR26	Inverse variance weighted	0.83354434	3	0.841427979
13541_1_MYCT1_MYCT1	ebi-a-GCST90018832	Diabetic Nephropathy	MYCT1	MR Egger	6.081607679	4	0.193136092
13541_1_MYCT1_MYCT1	ebi-a-GCST90018832	Diabetic Nephropathy	MYCT1	Inverse variance weighted	7.181212106	5	0.207508418
13545_97_EIF1AD_EIF1A	ebi-a-GCST90018832	Diabetic Nephropathy	EIF1AD	MR Egger	2.417225845	3	0.490436093
13545_97_EIF1AD_EIF1A	ebi-a-GCST90018832	Diabetic Nephropathy	EIF1AD	Inverse variance weighted	2.459800778	4	0.651848261
13549_15_ADAM29_ADA29	ebi-a-GCST90018832	Diabetic Nephropathy	ADAM29	MR Egger	1.461048352	1	0.226763391
13549_15_ADAM29_ADA29	ebi-a-GCST90018832	Diabetic Nephropathy	ADAM29	Inverse variance weighted	1.564426351	2	0.4573926
13552_7_SWAP70_SWP70	ebi-a-GCST90018832	Diabetic Nephropathy	SWAP70	MR Egger	2.760592443	7	0.906231211
13552_7_SWAP70_SWP70	ebi-a-GCST90018832	Diabetic Nephropathy	SWAP70	Inverse variance weighted	3.107658508	8	0.927420699
13554_78_REPIN1_REPI1	ebi-a-GCST90018832	Diabetic Nephropathy	REPIN1	MR Egger	2.932266472	2	0.230816274
13554_78_REPIN1_REPI1	ebi-a-GCST90018832	Diabetic Nephropathy	REPIN1	Inverse variance weighted	2.939312291	3	0.401076982
13561_5_HTR6_5HT6R	ebi-a-GCST90018832	Diabetic Nephropathy	HTR6	Inverse variance weighted	1.479440242	1	0.223862122
13563_259_ACBD7_ACBD7	ebi-a-GCST90018832	Diabetic Nephropathy	ACBD7	Inverse variance weighted	0.031472731	1	0.859189844
13565_2_RBL2_p130	ebi-a-GCST90018832	Diabetic Nephropathy	RBL2	MR Egger	4.601346604	7	0.708481568
13565_2_RBL2_p130	ebi-a-GCST90018832	Diabetic Nephropathy	RBL2	Inverse variance weighted	4.658039722	8	0.793421413
13566_2_SSU72_SSU72	ebi-a-GCST90018832	Diabetic Nephropathy	SSU72	MR Egger	2.101866876	5	0.834877871
13566_2_SSU72_SSU72	ebi-a-GCST90018832	Diabetic Nephropathy	SSU72	Inverse variance weighted	4.89888993	6	0.556845255
13568_30_PSMD4_PSMD4	ebi-a-GCST90018832	Diabetic Nephropathy	PSMD4	MR Egger	0.057757627	1	0.810075862
13568_30_PSMD4_PSMD4	ebi-a-GCST90018832	Diabetic Nephropathy	PSMD4	Inverse variance weighted	0.820899533	2	0.663351829
13570_43_HDLBP_VIGLN	ebi-a-GCST90018832	Diabetic Nephropathy	HDLBP	MR Egger	4.946122685	1	0.026149251
13570_43_HDLBP_VIGLN	ebi-a-GCST90018832	Diabetic Nephropathy	HDLBP	Inverse variance weighted	5.947439372	2	0.051112833
13572_43_PSMD11_PSD11	ebi-a-GCST90018832	Diabetic Nephropathy	PSMD11	MR Egger	1.106918492	1	0.292752782
13572_43_PSMD11_PSD11	ebi-a-GCST90018832	Diabetic Nephropathy	PSMD11	Inverse variance weighted	1.499741776	2	0.472427545
13573_5_ARPC3_p21_ARC	ebi-a-GCST90018832	Diabetic Nephropathy	ARPC3	Inverse variance weighted	1.620681862	1	0.202996738
13574_50_RND1_RND1	ebi-a-GCST90018832	Diabetic Nephropathy	RND1	MR Egger	0.306961687	2	0.857717195
13574_50_RND1_RND1	ebi-a-GCST90018832	Diabetic Nephropathy	RND1	Inverse variance weighted	4.257023214	3	0.23501443
13575_40_DVL2_DVL2	ebi-a-GCST90018832	Diabetic Nephropathy	DVL2	MR Egger	5.091062664	5	0.404868252
13575_40_DVL2_DVL2	ebi-a-GCST90018832	Diabetic Nephropathy	DVL2	Inverse variance weighted	5.351051694	6	0.499638675
13580_2_UAP1_Sperm_associated_antigen_2	ebi-a-GCST90018832	Diabetic Nephropathy	UAP1	Inverse variance weighted	0.059037271	1	0.808024094
13587_10_RACGAP1_RGAP1	ebi-a-GCST90018832	Diabetic Nephropathy	RACGAP1	MR Egger	4.373744269	7	0.735862375
13587_10_RACGAP1_RGAP1	ebi-a-GCST90018832	Diabetic Nephropathy	RACGAP1	Inverse variance weighted	4.654073663	8	0.793827943
13588_11_ANXA9_ANXA9	ebi-a-GCST90018832	Diabetic Nephropathy	ANXA9	MR Egger	2.046118376	1	0.152594807
13588_11_ANXA9_ANXA9	ebi-a-GCST90018832	Diabetic Nephropathy	ANXA9	Inverse variance weighted	2.628626271	2	0.268658792
13589_10_APBB3_APBB3	ebi-a-GCST90018832	Diabetic Nephropathy	APBB3	Inverse variance weighted	1.590203638	1	0.207297042
13590_1_REXO2_ORN	ebi-a-GCST90018832	Diabetic Nephropathy	REXO2	MR Egger	1.723866265	1	0.189196132
13590_1_REXO2_ORN	ebi-a-GCST90018832	Diabetic Nephropathy	REXO2	Inverse variance weighted	2.20503434	2	0.332034244
13595_20_THTPA_THTPA	ebi-a-GCST90018832	Diabetic Nephropathy	THTPA	MR Egger	3.808522511	3	0.282896375
13595_20_THTPA_THTPA	ebi-a-GCST90018832	Diabetic Nephropathy	THTPA	Inverse variance weighted	4.257553936	4	0.372270408
13596_3_RAB27B_RB27B	ebi-a-GCST90018832	Diabetic Nephropathy	RAB27B	MR Egger	0.892074724	1	0.344915696
13596_3_RAB27B_RB27B	ebi-a-GCST90018832	Diabetic Nephropathy	RAB27B	Inverse variance weighted	2.230538014	2	0.327827079
13597_20_RAB31_RAB31	ebi-a-GCST90018832	Diabetic Nephropathy	RAB31	MR Egger	1.462680408	1	0.226504121
13597_20_RAB31_RAB31	ebi-a-GCST90018832	Diabetic Nephropathy	RAB31	Inverse variance weighted	1.462967728	2	0.481194433
13599_15_RABEPK_RABEK	ebi-a-GCST90018832	Diabetic Nephropathy	RABEPK	MR Egger	3.690835168	6	0.718430794
13599_15_RABEPK_RABEK	ebi-a-GCST90018832	Diabetic Nephropathy	RABEPK	Inverse variance weighted	3.755871451	7	0.807427664
13603_7_RFESD_RFESD	ebi-a-GCST90018832	Diabetic Nephropathy	RFESD	MR Egger	0.044601418	2	0.977946114
13603_7_RFESD_RFESD	ebi-a-GCST90018832	Diabetic Nephropathy	RFESD	Inverse variance weighted	0.751769179	3	0.860964919
13604_27_NEURL1_NEUL1	ebi-a-GCST90018832	Diabetic Nephropathy	NEURL1	MR Egger	0.885686194	3	0.828880614
13604_27_NEURL1_NEUL1	ebi-a-GCST90018832	Diabetic Nephropathy	NEURL1	Inverse variance weighted	0.886303428	4	0.92651754
13605_16_ANXA10_ANX10	ebi-a-GCST90018832	Diabetic Nephropathy	ANXA10	MR Egger	1.358341304	2	0.507037328
13605_16_ANXA10_ANX10	ebi-a-GCST90018832	Diabetic Nephropathy	ANXA10	Inverse variance weighted	2.139482639	3	0.543966545
13610_9_MAGEA10_MAGE_10	ebi-a-GCST90018832	Diabetic Nephropathy	MAGEA10	Inverse variance weighted	0.203826003	1	0.65165017
13613_23_AK5_Adenylate_kinase_isoenzyme_5	ebi-a-GCST90018832	Diabetic Nephropathy	AK5	MR Egger	4.082292146	2	0.129879774
13613_23_AK5_Adenylate_kinase_isoenzyme_5	ebi-a-GCST90018832	Diabetic Nephropathy	AK5	Inverse variance weighted	4.161850433	3	0.244509243
13614_6_CREBBP_CREB_binding_protein	ebi-a-GCST90018832	Diabetic Nephropathy	CREBBP	MR Egger	6.492499738	9	0.689792545
13614_6_CREBBP_CREB_binding_protein	ebi-a-GCST90018832	Diabetic Nephropathy	CREBBP	Inverse variance weighted	6.66062861	10	0.757048037
13618_15_MAD1L1_MD1L1	ebi-a-GCST90018832	Diabetic Nephropathy	MAD1L1	MR Egger	0.001468508	1	0.969431657
13618_15_MAD1L1_MD1L1	ebi-a-GCST90018832	Diabetic Nephropathy	MAD1L1	Inverse variance weighted	0.040368299	2	0.980018187
13621_31_AP2A2_AP2A2	ebi-a-GCST90018832	Diabetic Nephropathy	AP2A2	MR Egger	1.606959195	2	0.447768197
13621_31_AP2A2_AP2A2	ebi-a-GCST90018832	Diabetic Nephropathy	AP2A2	Inverse variance weighted	2.415817539	3	0.490696985
13622_16_PPP2R5A_2A5A	ebi-a-GCST90018832	Diabetic Nephropathy	PPP2R5A	MR Egger	0.255743942	1	0.613059318
13622_16_PPP2R5A_2A5A	ebi-a-GCST90018832	Diabetic Nephropathy	PPP2R5A	Inverse variance weighted	1.166845643	2	0.55798521
13624_17_NADK_NADK	ebi-a-GCST90018832	Diabetic Nephropathy	NADK	MR Egger	2.030014552	3	0.566200501
13624_17_NADK_NADK	ebi-a-GCST90018832	Diabetic Nephropathy	NADK	Inverse variance weighted	2.398208205	4	0.662951097
13628_58_GRB14_GRB14	ebi-a-GCST90018832	Diabetic Nephropathy	GRB14	MR Egger	2.292604406	5	0.807352469
13628_58_GRB14_GRB14	ebi-a-GCST90018832	Diabetic Nephropathy	GRB14	Inverse variance weighted	2.703767935	6	0.845002044
13629_25_ATG4B_ATG4B	ebi-a-GCST90018832	Diabetic Nephropathy	ATG4B	MR Egger	1.150977342	1	0.283344651
13629_25_ATG4B_ATG4B	ebi-a-GCST90018832	Diabetic Nephropathy	ATG4B	Inverse variance weighted	2.901413005	2	0.234404622
13631_1_RBBP5_RB_binding_protein_5	ebi-a-GCST90018832	Diabetic Nephropathy	RBBP5	MR Egger	1.69042576	1	0.193544854
13631_1_RBBP5_RB_binding_protein_5	ebi-a-GCST90018832	Diabetic Nephropathy	RBBP5	Inverse variance weighted	1.697475082	2	0.427954867
13632_10_ZYX_Zyxin	ebi-a-GCST90018832	Diabetic Nephropathy	ZYX	MR Egger	1.722767397	2	0.422576958
13632_10_ZYX_Zyxin	ebi-a-GCST90018832	Diabetic Nephropathy	ZYX	Inverse variance weighted	2.986850892	3	0.393656956
13634_209_PIR_PIR	ebi-a-GCST90018832	Diabetic Nephropathy	PIR	MR Egger	1.714472861	3	0.633720956
13634_209_PIR_PIR	ebi-a-GCST90018832	Diabetic Nephropathy	PIR	Inverse variance weighted	1.828627251	4	0.767240869
13639_101_USO1_USO1	ebi-a-GCST90018832	Diabetic Nephropathy	USO1	MR Egger	2.159879628	1	0.141655787
13639_101_USO1_USO1	ebi-a-GCST90018832	Diabetic Nephropathy	USO1	Inverse variance weighted	4.421069337	2	0.109642011
13642_90_IFIT3_CIG49	ebi-a-GCST90018832	Diabetic Nephropathy	IFIT3	MR Egger	0.145669436	1	0.702708636
13642_90_IFIT3_CIG49	ebi-a-GCST90018832	Diabetic Nephropathy	IFIT3	Inverse variance weighted	0.36078725	2	0.834941493
13645_14_DHX38_PRP16	ebi-a-GCST90018832	Diabetic Nephropathy	DHX38	MR Egger	3.374069437	2	0.185067488
13645_14_DHX38_PRP16	ebi-a-GCST90018832	Diabetic Nephropathy	DHX38	Inverse variance weighted	3.420896232	3	0.33116746
13650_11_KCNIP1_KCIP1	ebi-a-GCST90018832	Diabetic Nephropathy	KCNIP1	MR Egger	0.863888925	4	0.929683403
13650_11_KCNIP1_KCIP1	ebi-a-GCST90018832	Diabetic Nephropathy	KCNIP1	Inverse variance weighted	0.919712674	5	0.968778137
13652_2_TOM1L1_TM1L1	ebi-a-GCST90018832	Diabetic Nephropathy	TOM1L1	MR Egger	3.458256202	5	0.629713196
13652_2_TOM1L1_TM1L1	ebi-a-GCST90018832	Diabetic Nephropathy	TOM1L1	Inverse variance weighted	3.702279467	6	0.71689134
13653_335_MACROD1_MACD1	ebi-a-GCST90018832	Diabetic Nephropathy	MACROD1	MR Egger	1.363526179	4	0.850508912
13653_335_MACROD1_MACD1	ebi-a-GCST90018832	Diabetic Nephropathy	MACROD1	Inverse variance weighted	1.365620677	5	0.928036737
13654_1_ROCK2_ROCK2	ebi-a-GCST90018832	Diabetic Nephropathy	ROCK2	Inverse variance weighted	0.265348504	1	0.606469243
13657_2_PNKP_PNKP	ebi-a-GCST90018832	Diabetic Nephropathy	PNKP	MR Egger	0.434246519	1	0.509912569
13657_2_PNKP_PNKP	ebi-a-GCST90018832	Diabetic Nephropathy	PNKP	Inverse variance weighted	1.459889582	2	0.481935597
13658_31_PDGFC_PDGF_CC	ebi-a-GCST90018832	Diabetic Nephropathy	PDGFC	MR Egger	1.594429642	1	0.206694401
13658_31_PDGFC_PDGF_CC	ebi-a-GCST90018832	Diabetic Nephropathy	PDGFC	Inverse variance weighted	1.603095941	2	0.448633954
13659_36_ATP13A1_AT131	ebi-a-GCST90018832	Diabetic Nephropathy	ATP13A1	MR Egger	4.074109205	6	0.666647963
13659_36_ATP13A1_AT131	ebi-a-GCST90018832	Diabetic Nephropathy	ATP13A1	Inverse variance weighted	4.292462803	7	0.745542285
13665_35_PPP2R3A_PP2A__subunit_B	ebi-a-GCST90018832	Diabetic Nephropathy	PPP2R3A	MR Egger	3.188481978	4	0.526793312
13665_35_PPP2R3A_PP2A__subunit_B	ebi-a-GCST90018832	Diabetic Nephropathy	PPP2R3A	Inverse variance weighted	3.216835487	5	0.666596172
13666_222_CA10_Carbonic_Anhydrase_X	ebi-a-GCST90018832	Diabetic Nephropathy	CA10	MR Egger	14.59667463	13	0.333203254
13666_222_CA10_Carbonic_Anhydrase_X	ebi-a-GCST90018832	Diabetic Nephropathy	CA10	Inverse variance weighted	14.89065346	14	0.385670143
13669_6_FGFR3_FGFR_3	ebi-a-GCST90018832	Diabetic Nephropathy	FGFR3	MR Egger	3.489355441	5	0.624998894
13669_6_FGFR3_FGFR_3	ebi-a-GCST90018832	Diabetic Nephropathy	FGFR3	Inverse variance weighted	4.062331361	6	0.668241461
13671_40_ELANE_Elastase	ebi-a-GCST90018832	Diabetic Nephropathy	ELANE	MR Egger	9.185862098	13	0.758765758
13671_40_ELANE_Elastase	ebi-a-GCST90018832	Diabetic Nephropathy	ELANE	Inverse variance weighted	9.570243938	14	0.792880622
13672_3_HSPA6_HSP76	ebi-a-GCST90018832	Diabetic Nephropathy	HSPA6	MR Egger	1.353477851	1	0.244671033
13672_3_HSPA6_HSP76	ebi-a-GCST90018832	Diabetic Nephropathy	HSPA6	Inverse variance weighted	1.886923144	2	0.389277987
13673_21_CCT7_TCPH	ebi-a-GCST90018832	Diabetic Nephropathy	CCT7	MR Egger	1.614921885	1	0.203801315
13673_21_CCT7_TCPH	ebi-a-GCST90018832	Diabetic Nephropathy	CCT7	Inverse variance weighted	1.645649303	2	0.439189344
13676_46_INHBB_Inhibin_bB_chain	ebi-a-GCST90018832	Diabetic Nephropathy	INHBB	MR Egger	3.176591678	4	0.528720069
13676_46_INHBB_Inhibin_bB_chain	ebi-a-GCST90018832	Diabetic Nephropathy	INHBB	Inverse variance weighted	3.810622848	5	0.576991056
13681_173_CSNK2A2_CSK22	ebi-a-GCST90018832	Diabetic Nephropathy	CSNK2A2	MR Egger	0.786443219	2	0.674879171
13681_173_CSNK2A2_CSK22	ebi-a-GCST90018832	Diabetic Nephropathy	CSNK2A2	Inverse variance weighted	0.824948075	3	0.843490946
13682_47_CSF1R_M_CSF_R	ebi-a-GCST90018832	Diabetic Nephropathy	CSF1R	MR Egger	17.301256	23	0.79421127
13682_47_CSF1R_M_CSF_R	ebi-a-GCST90018832	Diabetic Nephropathy	CSF1R	Inverse variance weighted	19.17568367	24	0.742556497
13686_2_IL5RA_IL_5_Ra	ebi-a-GCST90018832	Diabetic Nephropathy	IL5RA	MR Egger	17.52328623	20	0.618779655
13686_2_IL5RA_IL_5_Ra	ebi-a-GCST90018832	Diabetic Nephropathy	IL5RA	Inverse variance weighted	17.53443111	21	0.678245837
13689_2_ODC1_Ornithine_decarboxylase	ebi-a-GCST90018832	Diabetic Nephropathy	ODC1	MR Egger	5.424382289	8	0.711402628
13689_2_ODC1_Ornithine_decarboxylase	ebi-a-GCST90018832	Diabetic Nephropathy	ODC1	Inverse variance weighted	7.417728873	9	0.593713162
13691_10_SLC5A8_SC5A8	ebi-a-GCST90018832	Diabetic Nephropathy	SLC5A8	MR Egger	16.3460039	23	0.840061483
13691_10_SLC5A8_SC5A8	ebi-a-GCST90018832	Diabetic Nephropathy	SLC5A8	Inverse variance weighted	20.65593288	24	0.658930045
13698_28_KIAA0319L_K319L	ebi-a-GCST90018832	Diabetic Nephropathy	KIAA0319L	MR Egger	1.572455263	1	0.209850808
13698_28_KIAA0319L_K319L	ebi-a-GCST90018832	Diabetic Nephropathy	KIAA0319L	Inverse variance weighted	1.650303896	2	0.438168409
13700_10_ANXA2_annexin_II	ebi-a-GCST90018832	Diabetic Nephropathy	ANXA2	MR Egger	0.291954303	5	0.997791671
13700_10_ANXA2_annexin_II	ebi-a-GCST90018832	Diabetic Nephropathy	ANXA2	Inverse variance weighted	0.294842708	6	0.999521711
13704_5_HMGCS2_HMCS2	ebi-a-GCST90018832	Diabetic Nephropathy	HMGCS2	MR Egger	0.102391735	2	0.95009256
13704_5_HMGCS2_HMCS2	ebi-a-GCST90018832	Diabetic Nephropathy	HMGCS2	Inverse variance weighted	1.290348208	3	0.731426256
13711_10_CLTC_CLH1	ebi-a-GCST90018832	Diabetic Nephropathy	CLTC	Inverse variance weighted	0.002441879	1	0.960588278
13713_164_SEC22A_SC22A	ebi-a-GCST90018832	Diabetic Nephropathy	SEC22A	Inverse variance weighted	0.180123291	1	0.671267308
13717_15_FCN2_FCN2	ebi-a-GCST90018832	Diabetic Nephropathy	FCN2	MR Egger	7.881187616	15	0.928457577
13717_15_FCN2_FCN2	ebi-a-GCST90018832	Diabetic Nephropathy	FCN2	Inverse variance weighted	8.076764031	16	0.946548144
13719_19_PAK4_PAK4	ebi-a-GCST90018832	Diabetic Nephropathy	PAK4	MR Egger	0.875830866	1	0.34934612
13719_19_PAK4_PAK4	ebi-a-GCST90018832	Diabetic Nephropathy	PAK4	Inverse variance weighted	5.944485851	2	0.05118837
13720_95_PRTN3_Proteinase_3	ebi-a-GCST90018832	Diabetic Nephropathy	PRTN3	MR Egger	18.80360146	19	0.469498892
13720_95_PRTN3_Proteinase_3	ebi-a-GCST90018832	Diabetic Nephropathy	PRTN3	Inverse variance weighted	21.44604787	20	0.371309309
13724_27_FGF19_FGF_19	ebi-a-GCST90018832	Diabetic Nephropathy	FGF19	MR Egger	3.4915379	5	0.624668437
13724_27_FGF19_FGF_19	ebi-a-GCST90018832	Diabetic Nephropathy	FGF19	Inverse variance weighted	5.000094147	6	0.543801041
13727_44_SPOP_SPOP	ebi-a-GCST90018832	Diabetic Nephropathy	SPOP	MR Egger	1.981524531	2	0.371293559
13727_44_SPOP_SPOP	ebi-a-GCST90018832	Diabetic Nephropathy	SPOP	Inverse variance weighted	2.089723823	3	0.5539945
13729_26_SFXN5_SFXN5	ebi-a-GCST90018832	Diabetic Nephropathy	SFXN5	MR Egger	2.139422857	3	0.543978513
13729_26_SFXN5_SFXN5	ebi-a-GCST90018832	Diabetic Nephropathy	SFXN5	Inverse variance weighted	3.326928172	4	0.504677069
13733_5_IL12B_IL_12_p40	ebi-a-GCST90018832	Diabetic Nephropathy	IL12B	MR Egger	9.778129424	15	0.833459176
13733_5_IL12B_IL_12_p40	ebi-a-GCST90018832	Diabetic Nephropathy	IL12B	Inverse variance weighted	10.6048963	16	0.833191735
13738_8_INHBA_Inhibin_bA_chain	ebi-a-GCST90018832	Diabetic Nephropathy	INHBA	MR Egger	9.140695561	4	0.057677375
13738_8_INHBA_Inhibin_bA_chain	ebi-a-GCST90018832	Diabetic Nephropathy	INHBA	Inverse variance weighted	9.257866234	5	0.099210338
13740_51_FRZB_sFRP_3	ebi-a-GCST90018832	Diabetic Nephropathy	FRZB	MR Egger	18.19036677	15	0.25278973
13740_51_FRZB_sFRP_3	ebi-a-GCST90018832	Diabetic Nephropathy	FRZB	Inverse variance weighted	19.73434281	16	0.232424784
13744_37_IL3RA_IL_3_Ra	ebi-a-GCST90018832	Diabetic Nephropathy	IL3RA	MR Egger	13.1228816	17	0.727921763
13744_37_IL3RA_IL_3_Ra	ebi-a-GCST90018832	Diabetic Nephropathy	IL3RA	Inverse variance weighted	15.15777235	18	0.651106851
13745_10_PKD2_PKD2	ebi-a-GCST90018832	Diabetic Nephropathy	PKD2	Inverse variance weighted	3.749433884	1	0.0528254
13748_4_CCL8_MCP_2	ebi-a-GCST90018832	Diabetic Nephropathy	CCL8	MR Egger	12.91172289	14	0.533486183
13748_4_CCL8_MCP_2	ebi-a-GCST90018832	Diabetic Nephropathy	CCL8	Inverse variance weighted	14.74178337	15	0.470172045
13926_1_RMI1_RMI1	ebi-a-GCST90018832	Diabetic Nephropathy	RMI1	MR Egger	1.973021739	1	0.160127486
13926_1_RMI1_RMI1	ebi-a-GCST90018832	Diabetic Nephropathy	RMI1	Inverse variance weighted	2.756876862	2	0.251971717
13929_27_CROT_OCTC	ebi-a-GCST90018832	Diabetic Nephropathy	CROT	MR Egger	4.900192418	10	0.897744683
13929_27_CROT_OCTC	ebi-a-GCST90018832	Diabetic Nephropathy	CROT	Inverse variance weighted	7.822843063	11	0.729079953
13930_3_APOBEC3G_ABC3G	ebi-a-GCST90018832	Diabetic Nephropathy	APOBEC3G	MR Egger	6.206933737	4	0.184218141
13930_3_APOBEC3G_ABC3G	ebi-a-GCST90018832	Diabetic Nephropathy	APOBEC3G	Inverse variance weighted	6.223289174	5	0.28509429
13932_45_ARHGEF7_COOL_1	ebi-a-GCST90018832	Diabetic Nephropathy	ARHGEF7	MR Egger	1.253066739	4	0.869286615
13932_45_ARHGEF7_COOL_1	ebi-a-GCST90018832	Diabetic Nephropathy	ARHGEF7	Inverse variance weighted	1.384020015	5	0.926053298
13933_276_NAB1_NAB1	ebi-a-GCST90018832	Diabetic Nephropathy	NAB1	MR Egger	6.17509806	3	0.103395226
13933_276_NAB1_NAB1	ebi-a-GCST90018832	Diabetic Nephropathy	NAB1	Inverse variance weighted	7.950292962	4	0.093416091
13934_3_MCF2L_MCF2L	ebi-a-GCST90018832	Diabetic Nephropathy	MCF2L	MR Egger	2.15750474	3	0.540367039
13934_3_MCF2L_MCF2L	ebi-a-GCST90018832	Diabetic Nephropathy	MCF2L	Inverse variance weighted	2.157806365	4	0.706760982
13936_24_PGK2_PGK2	ebi-a-GCST90018832	Diabetic Nephropathy	PGK2	Inverse variance weighted	0.18198197	1	0.66967547
13939_14_UGP2_UGPA1	ebi-a-GCST90018832	Diabetic Nephropathy	UGP2	MR Egger	0.464079079	3	0.926709162
13939_14_UGP2_UGPA1	ebi-a-GCST90018832	Diabetic Nephropathy	UGP2	Inverse variance weighted	0.676480772	4	0.954197334
13941_82_FARS2_SYFM	ebi-a-GCST90018832	Diabetic Nephropathy	FARS2	MR Egger	1.549013444	1	0.213281142
13941_82_FARS2_SYFM	ebi-a-GCST90018832	Diabetic Nephropathy	FARS2	Inverse variance weighted	1.62771278	2	0.443145824
13942_140_SPSB1_SPSB1	ebi-a-GCST90018832	Diabetic Nephropathy	SPSB1	MR Egger	2.964045203	2	0.227177733
13942_140_SPSB1_SPSB1	ebi-a-GCST90018832	Diabetic Nephropathy	SPSB1	Inverse variance weighted	2.972368402	3	0.395905075
13943_38_DPY30_DPY30	ebi-a-GCST90018832	Diabetic Nephropathy	DPY30	MR Egger	1.849864098	5	0.869504647
13943_38_DPY30_DPY30	ebi-a-GCST90018832	Diabetic Nephropathy	DPY30	Inverse variance weighted	1.963798691	6	0.922997719
13944_3_SULT1A3_SULT_1A3	ebi-a-GCST90018832	Diabetic Nephropathy	SULT1A3	MR Egger	8.326815057	5	0.139120253
13944_3_SULT1A3_SULT_1A3	ebi-a-GCST90018832	Diabetic Nephropathy	SULT1A3	Inverse variance weighted	10.34680219	6	0.11078681
13946_8_DDX23_DDX23	ebi-a-GCST90018832	Diabetic Nephropathy	DDX23	MR Egger	4.033362301	3	0.257884066
13946_8_DDX23_DDX23	ebi-a-GCST90018832	Diabetic Nephropathy	DDX23	Inverse variance weighted	4.524233691	4	0.339683655
13947_371_NUDT12_NUD12	ebi-a-GCST90018832	Diabetic Nephropathy	NUDT12	MR Egger	0.383880432	4	0.983775259
13947_371_NUDT12_NUD12	ebi-a-GCST90018832	Diabetic Nephropathy	NUDT12	Inverse variance weighted	1.098290694	5	0.954254863
13948_50_GABBR2_GABR2	ebi-a-GCST90018832	Diabetic Nephropathy	GABBR2	Inverse variance weighted	0.801048335	1	0.370780119
13955_33_DAPK1_DAPK1	ebi-a-GCST90018832	Diabetic Nephropathy	DAPK1	MR Egger	1.952923328	5	0.855619909
13955_33_DAPK1_DAPK1	ebi-a-GCST90018832	Diabetic Nephropathy	DAPK1	Inverse variance weighted	1.960611747	6	0.923285231
13959_7_LAP3_LAP	ebi-a-GCST90018832	Diabetic Nephropathy	LAP3	MR Egger	0.907713594	5	0.969660688
13959_7_LAP3_LAP	ebi-a-GCST90018832	Diabetic Nephropathy	LAP3	Inverse variance weighted	1.251539299	6	0.974262539
13960_15_AGAP3_AGAP3	ebi-a-GCST90018832	Diabetic Nephropathy	AGAP3	MR Egger	2.071675905	2	0.354928843
13960_15_AGAP3_AGAP3	ebi-a-GCST90018832	Diabetic Nephropathy	AGAP3	Inverse variance weighted	2.090915792	3	0.553752746
13961_18_KIF3A_KIF3A	ebi-a-GCST90018832	Diabetic Nephropathy	KIF3A	MR Egger	6.713433959	6	0.34816346
13961_18_KIF3A_KIF3A	ebi-a-GCST90018832	Diabetic Nephropathy	KIF3A	Inverse variance weighted	8.740817221	7	0.271803829
13966_30_MYOM3_MYOM3	ebi-a-GCST90018832	Diabetic Nephropathy	MYOM3	MR Egger	0.692224977	4	0.952284268
13966_30_MYOM3_MYOM3	ebi-a-GCST90018832	Diabetic Nephropathy	MYOM3	Inverse variance weighted	0.765557792	5	0.979177965
13969_24_KPNA6_IMA7	ebi-a-GCST90018832	Diabetic Nephropathy	KPNA6	MR Egger	1.141651173	1	0.285303697
13969_24_KPNA6_IMA7	ebi-a-GCST90018832	Diabetic Nephropathy	KPNA6	Inverse variance weighted	4.952825523	2	0.084044172
13972_4_HSD17B14_DHB14	ebi-a-GCST90018832	Diabetic Nephropathy	HSD17B14	MR Egger	1.587534208	3	0.662219646
13972_4_HSD17B14_DHB14	ebi-a-GCST90018832	Diabetic Nephropathy	HSD17B14	Inverse variance weighted	1.838302963	4	0.765467646
13973_62_TTL_TTL	ebi-a-GCST90018832	Diabetic Nephropathy	TTL	MR Egger	4.870152861	2	0.087591052
13973_62_TTL_TTL	ebi-a-GCST90018832	Diabetic Nephropathy	TTL	Inverse variance weighted	6.331432374	3	0.096552787
13975_56_PPFIA1_LIPA1	ebi-a-GCST90018832	Diabetic Nephropathy	PPFIA1	Inverse variance weighted	3.706339303	1	0.054206152
13976_9_ARHGEF1_ARHG1	ebi-a-GCST90018832	Diabetic Nephropathy	ARHGEF1	MR Egger	2.60979057	1	0.106205788
13976_9_ARHGEF1_ARHG1	ebi-a-GCST90018832	Diabetic Nephropathy	ARHGEF1	Inverse variance weighted	6.370362829	2	0.04137074
13977_28_BARD1_BARD1	ebi-a-GCST90018832	Diabetic Nephropathy	BARD1	MR Egger	2.762397771	3	0.429727378
13977_28_BARD1_BARD1	ebi-a-GCST90018832	Diabetic Nephropathy	BARD1	Inverse variance weighted	2.933665106	4	0.568987057
13982_33_RGS18_RGS18	ebi-a-GCST90018832	Diabetic Nephropathy	RGS18	MR Egger	6.176099633	1	0.012948741
13982_33_RGS18_RGS18	ebi-a-GCST90018832	Diabetic Nephropathy	RGS18	Inverse variance weighted	6.516611892	2	0.038453485
13983_27_CRYZ_QOR	ebi-a-GCST90018832	Diabetic Nephropathy	CRYZ	MR Egger	7.31605896	15	0.948278589
13983_27_CRYZ_QOR	ebi-a-GCST90018832	Diabetic Nephropathy	CRYZ	Inverse variance weighted	7.365446897	16	0.965557625
13984_23_DDX25_DDX25	ebi-a-GCST90018832	Diabetic Nephropathy	DDX25	MR Egger	1.178753467	2	0.554672886
13984_23_DDX25_DDX25	ebi-a-GCST90018832	Diabetic Nephropathy	DDX25	Inverse variance weighted	1.179297291	3	0.757973838
13985_12_SMURF2_SMUF2	ebi-a-GCST90018832	Diabetic Nephropathy	SMURF2	Inverse variance weighted	1.695885391	1	0.192826959
13988_67_NMRAL1_NMRL1	ebi-a-GCST90018832	Diabetic Nephropathy	NMRAL1	MR Egger	7.566525425	10	0.671095164
13988_67_NMRAL1_NMRL1	ebi-a-GCST90018832	Diabetic Nephropathy	NMRAL1	Inverse variance weighted	9.677654737	11	0.559594112
13992_12_NSF_NSF	ebi-a-GCST90018832	Diabetic Nephropathy	NSF	Inverse variance weighted	0.332988765	1	0.563904472
13993_20_EPB41L1_E41L1	ebi-a-GCST90018832	Diabetic Nephropathy	EPB41L1	MR Egger	3.718877681	2	0.155760012
13993_20_EPB41L1_E41L1	ebi-a-GCST90018832	Diabetic Nephropathy	EPB41L1	Inverse variance weighted	3.718921204	3	0.293458853
13994_1_FBL_FBRL	ebi-a-GCST90018832	Diabetic Nephropathy	FBL	MR Egger	0.936280769	3	0.816664758
13994_1_FBL_FBRL	ebi-a-GCST90018832	Diabetic Nephropathy	FBL	Inverse variance weighted	0.939716656	4	0.918794947
14002_18_DOCK9_DOCK9	ebi-a-GCST90018832	Diabetic Nephropathy	DOCK9	Inverse variance weighted	0.162491069	1	0.686873329
14006_36_GNMT_GNMT	ebi-a-GCST90018832	Diabetic Nephropathy	GNMT	MR Egger	0.387429378	3	0.942826873
14006_36_GNMT_GNMT	ebi-a-GCST90018832	Diabetic Nephropathy	GNMT	Inverse variance weighted	0.48519627	4	0.97492603
14007_22_PAPSS1_PAPS1	ebi-a-GCST90018832	Diabetic Nephropathy	PAPSS1	MR Egger	3.634964119	3	0.303674951
14007_22_PAPSS1_PAPS1	ebi-a-GCST90018832	Diabetic Nephropathy	PAPSS1	Inverse variance weighted	4.226813852	4	0.376179324
14008_22_DCP1A_DCP1A	ebi-a-GCST90018832	Diabetic Nephropathy	DCP1A	MR Egger	4.124630771	5	0.531615409
14008_22_DCP1A_DCP1A	ebi-a-GCST90018832	Diabetic Nephropathy	DCP1A	Inverse variance weighted	4.563103697	6	0.600936778
14009_65_TNFAIP3_TNFAIP3	ebi-a-GCST90018832	Diabetic Nephropathy	TNFAIP3	MR Egger	0.180597298	1	0.670860434
14009_65_TNFAIP3_TNFAIP3	ebi-a-GCST90018832	Diabetic Nephropathy	TNFAIP3	Inverse variance weighted	2.410404916	2	0.299631331
14011_17_S100A11_S100A11	ebi-a-GCST90018832	Diabetic Nephropathy	S100A11	MR Egger	1.161625667	4	0.884375381
14011_17_S100A11_S100A11	ebi-a-GCST90018832	Diabetic Nephropathy	S100A11	Inverse variance weighted	1.648205164	5	0.895359324
14012_17_DHX58_LGP2	ebi-a-GCST90018832	Diabetic Nephropathy	DHX58	MR Egger	0.976322813	5	0.964452805
14012_17_DHX58_LGP2	ebi-a-GCST90018832	Diabetic Nephropathy	DHX58	Inverse variance weighted	0.985389421	6	0.986160118
14021_81_MED4_MED4	ebi-a-GCST90018832	Diabetic Nephropathy	MED4	MR Egger	1.65962984	3	0.64594598
14021_81_MED4_MED4	ebi-a-GCST90018832	Diabetic Nephropathy	MED4	Inverse variance weighted	3.942316205	4	0.413868788
14024_196_EDA_EDA	ebi-a-GCST90018832	Diabetic Nephropathy	EDA	MR Egger	0.585963715	2	0.746035676
14024_196_EDA_EDA	ebi-a-GCST90018832	Diabetic Nephropathy	EDA	Inverse variance weighted	0.748718078	3	0.861689446
14025_18_TNFRSF9_4_1BB	ebi-a-GCST90018832	Diabetic Nephropathy	TNFRSF9	MR Egger	2.25550942	2	0.323759375
14025_18_TNFRSF9_4_1BB	ebi-a-GCST90018832	Diabetic Nephropathy	TNFRSF9	Inverse variance weighted	2.422074326	3	0.489538722
14026_24_IL17F_IL_17F	ebi-a-GCST90018832	Diabetic Nephropathy	IL17F	MR Egger	2.204299317	3	0.531102036
14026_24_IL17F_IL_17F	ebi-a-GCST90018832	Diabetic Nephropathy	IL17F	Inverse variance weighted	2.239416423	4	0.691819796
14028_22_PIK3C2A_P3C2A	ebi-a-GCST90018832	Diabetic Nephropathy	PIK3C2A	MR Egger	4.386078653	3	0.222679696
14028_22_PIK3C2A_P3C2A	ebi-a-GCST90018832	Diabetic Nephropathy	PIK3C2A	Inverse variance weighted	4.597904373	4	0.331095877
14029_42_COPS2_CSN2	ebi-a-GCST90018832	Diabetic Nephropathy	COPS2	MR Egger	2.780295892	5	0.733812788
14029_42_COPS2_CSN2	ebi-a-GCST90018832	Diabetic Nephropathy	COPS2	Inverse variance weighted	3.468373702	6	0.748172574
14034_22_TACSTD2_GA733_1_protein	ebi-a-GCST90018832	Diabetic Nephropathy	TACSTD2	MR Egger	2.055085802	1	0.151698709
14034_22_TACSTD2_GA733_1_protein	ebi-a-GCST90018832	Diabetic Nephropathy	TACSTD2	Inverse variance weighted	5.435131119	2	0.066035318
14039_33_KLK5_kallikrein_5	ebi-a-GCST90018832	Diabetic Nephropathy	KLK5	Inverse variance weighted	0.092271658	1	0.761308836
14043_12_EEA1_EEA1	ebi-a-GCST90018832	Diabetic Nephropathy	EEA1	MR Egger	1.344745423	4	0.853739379
14043_12_EEA1_EEA1	ebi-a-GCST90018832	Diabetic Nephropathy	EEA1	Inverse variance weighted	1.350250818	5	0.929676962
14045_12_NCOA2_NCOA2	ebi-a-GCST90018832	Diabetic Nephropathy	NCOA2	MR Egger	6.713182796	7	0.459341469
14045_12_NCOA2_NCOA2	ebi-a-GCST90018832	Diabetic Nephropathy	NCOA2	Inverse variance weighted	6.952587963	8	0.541756636
14047_78_BDNF_BDNF	ebi-a-GCST90018832	Diabetic Nephropathy	BDNF	MR Egger	5.53403876	8	0.699265937
14047_78_BDNF_BDNF	ebi-a-GCST90018832	Diabetic Nephropathy	BDNF	Inverse variance weighted	5.777031461	9	0.762009886
14048_7_IL1RAP_IL_1_R_AcP	ebi-a-GCST90018832	Diabetic Nephropathy	IL1RAP	MR Egger	5.567434285	7	0.591062973
14048_7_IL1RAP_IL_1_R_AcP	ebi-a-GCST90018832	Diabetic Nephropathy	IL1RAP	Inverse variance weighted	8.618250984	8	0.375515436
14054_17_IL15RA_IL_15_Ra	ebi-a-GCST90018832	Diabetic Nephropathy	IL15RA	MR Egger	5.815506221	9	0.758231814
14054_17_IL15RA_IL_15_Ra	ebi-a-GCST90018832	Diabetic Nephropathy	IL15RA	Inverse variance weighted	8.486058607	10	0.581470254
14056_4_CGA_Glycoprotein_hormones_a_chain	ebi-a-GCST90018832	Diabetic Nephropathy	CGA	Inverse variance weighted	2.661707669	1	0.102790325
14060_67_NCF4_NCF4	ebi-a-GCST90018832	Diabetic Nephropathy	NCF4	MR Egger	2.985480516	2	0.224755922
14060_67_NCF4_NCF4	ebi-a-GCST90018832	Diabetic Nephropathy	NCF4	Inverse variance weighted	3.285982007	3	0.349598459
14061_48_TNFSF11_sRANKL	ebi-a-GCST90018832	Diabetic Nephropathy	TNFSF11	MR Egger	1.496942475	1	0.221142412
14061_48_TNFSF11_sRANKL	ebi-a-GCST90018832	Diabetic Nephropathy	TNFSF11	Inverse variance weighted	1.695768024	2	0.428320294
14066_49_MAGI2_MAGI2	ebi-a-GCST90018832	Diabetic Nephropathy	MAGI2	MR Egger	8.230722521	6	0.221682666
14066_49_MAGI2_MAGI2	ebi-a-GCST90018832	Diabetic Nephropathy	MAGI2	Inverse variance weighted	8.403460649	7	0.298364189
14067_6_PKP2_PKP2	ebi-a-GCST90018832	Diabetic Nephropathy	PKP2	MR Egger	2.694194475	3	0.441214784
14067_6_PKP2_PKP2	ebi-a-GCST90018832	Diabetic Nephropathy	PKP2	Inverse variance weighted	2.756581571	4	0.599350498
14069_61_CA4_Carbonic_Anhydrase_IV	ebi-a-GCST90018832	Diabetic Nephropathy	CA4	MR Egger	3.785759298	5	0.580655005
14069_61_CA4_Carbonic_Anhydrase_IV	ebi-a-GCST90018832	Diabetic Nephropathy	CA4	Inverse variance weighted	4.792973345	6	0.570626934
14074_2_SHC2_SHC2	ebi-a-GCST90018832	Diabetic Nephropathy	SHC2	Inverse variance weighted	0.053830357	1	0.816527374
14076_74_CST4_Cystatin_S	ebi-a-GCST90018832	Diabetic Nephropathy	CST4	MR Egger	5.275008912	14	0.98160521
14076_74_CST4_Cystatin_S	ebi-a-GCST90018832	Diabetic Nephropathy	CST4	Inverse variance weighted	5.375385829	15	0.988442678
14079_14_IL18R1_IL_18_Ra	ebi-a-GCST90018832	Diabetic Nephropathy	IL18R1	MR Egger	21.43738765	18	0.257923108
14079_14_IL18R1_IL_18_Ra	ebi-a-GCST90018832	Diabetic Nephropathy	IL18R1	Inverse variance weighted	21.50676534	19	0.30948641
14082_56_TLN2_TLN2	ebi-a-GCST90018832	Diabetic Nephropathy	TLN2	MR Egger	0.308377598	1	0.578677467
14082_56_TLN2_TLN2	ebi-a-GCST90018832	Diabetic Nephropathy	TLN2	Inverse variance weighted	0.359031557	2	0.835674765
14088_38_IGFBP6_IGFBP_6	ebi-a-GCST90018832	Diabetic Nephropathy	IGFBP6	MR Egger	1.91009778	2	0.384793331
14088_38_IGFBP6_IGFBP_6	ebi-a-GCST90018832	Diabetic Nephropathy	IGFBP6	Inverse variance weighted	2.257170416	3	0.520775535
14090_23_DEF6_DEFI6	ebi-a-GCST90018832	Diabetic Nephropathy	DEF6	Inverse variance weighted	0.98873954	1	0.320050637
14091_42_CBR3_Carbonyl_reductase_3	ebi-a-GCST90018832	Diabetic Nephropathy	CBR3	MR Egger	8.256831786	6	0.219884564
14091_42_CBR3_Carbonyl_reductase_3	ebi-a-GCST90018832	Diabetic Nephropathy	CBR3	Inverse variance weighted	8.523191848	7	0.288723841
14093_10_FLT3LG_Flt3_ligand	ebi-a-GCST90018832	Diabetic Nephropathy	FLT3LG	MR Egger	1.55325006	1	0.212656285
14093_10_FLT3LG_Flt3_ligand	ebi-a-GCST90018832	Diabetic Nephropathy	FLT3LG	Inverse variance weighted	1.978418477	2	0.371870636
14094_29_HBEGF_HB_EGF	ebi-a-GCST90018832	Diabetic Nephropathy	HBEGF	MR Egger	6.50970844	11	0.837286541
14094_29_HBEGF_HB_EGF	ebi-a-GCST90018832	Diabetic Nephropathy	HBEGF	Inverse variance weighted	6.73784766	12	0.874440332
14100_63_C1QC_C1QC	ebi-a-GCST90018832	Diabetic Nephropathy	C1QC	MR Egger	7.879304715	14	0.895518654
14100_63_C1QC_C1QC	ebi-a-GCST90018832	Diabetic Nephropathy	C1QC	Inverse variance weighted	7.880391855	15	0.928488291
14101_2_CNTFR_CNTFR_alpha	ebi-a-GCST90018832	Diabetic Nephropathy	CNTFR	MR Egger	10.53042309	8	0.229750905
14101_2_CNTFR_CNTFR_alpha	ebi-a-GCST90018832	Diabetic Nephropathy	CNTFR	Inverse variance weighted	11.06874239	9	0.271026423
14106_46_RAP1GDS1_GDP_GTP_exchange_protein	ebi-a-GCST90018832	Diabetic Nephropathy	RAP1GDS1	MR Egger	1.35315516	2	0.508353819
14106_46_RAP1GDS1_GDP_GTP_exchange_protein	ebi-a-GCST90018832	Diabetic Nephropathy	RAP1GDS1	Inverse variance weighted	3.015650539	3	0.38921846
14107_1_MTHFS_MTHFS	ebi-a-GCST90018832	Diabetic Nephropathy	MTHFS	MR Egger	2.517973762	6	0.866450717
14107_1_MTHFS_MTHFS	ebi-a-GCST90018832	Diabetic Nephropathy	MTHFS	Inverse variance weighted	2.603470128	7	0.919106256
14111_15_THBS2_TSP2	ebi-a-GCST90018832	Diabetic Nephropathy	THBS2	MR Egger	0.020031457	1	0.887449264
14111_15_THBS2_TSP2	ebi-a-GCST90018832	Diabetic Nephropathy	THBS2	Inverse variance weighted	0.07913216	2	0.961206436
14112_40_RELT_RELT	ebi-a-GCST90018832	Diabetic Nephropathy	RELT	MR Egger	4.944120216	3	0.175934965
14112_40_RELT_RELT	ebi-a-GCST90018832	Diabetic Nephropathy	RELT	Inverse variance weighted	5.538731999	4	0.236345826
14114_18_PIANP_PIANP	ebi-a-GCST90018832	Diabetic Nephropathy	PIANP	Inverse variance weighted	1.954227889	1	0.162131983
14115_34_ADM_Adrenomedullin	ebi-a-GCST90018832	Diabetic Nephropathy	ADM	Inverse variance weighted	0.115823971	1	0.733608622
14116_129_S100A4_S100A4	ebi-a-GCST90018832	Diabetic Nephropathy	S100A4	MR Egger	1.90898401	4	0.752494426
14116_129_S100A4_S100A4	ebi-a-GCST90018832	Diabetic Nephropathy	S100A4	Inverse variance weighted	3.867584966	5	0.568633802
14120_2_RNF43_RNF43	ebi-a-GCST90018832	Diabetic Nephropathy	RNF43	MR Egger	1.416592829	4	0.841306036
14120_2_RNF43_RNF43	ebi-a-GCST90018832	Diabetic Nephropathy	RNF43	Inverse variance weighted	1.873875355	5	0.866307046
14121_24_TNFRSF10D_TRAIL_R4	ebi-a-GCST90018832	Diabetic Nephropathy	TNFRSF10D	MR Egger	4.277603172	3	0.233006274
14121_24_TNFRSF10D_TRAIL_R4	ebi-a-GCST90018832	Diabetic Nephropathy	TNFRSF10D	Inverse variance weighted	4.334576429	4	0.362615424
14122_132_ZNRF3_ZNRF3	ebi-a-GCST90018832	Diabetic Nephropathy	ZNRF3	MR Egger	0.038219979	1	0.845002081
14122_132_ZNRF3_ZNRF3	ebi-a-GCST90018832	Diabetic Nephropathy	ZNRF3	Inverse variance weighted	1.151986062	2	0.562146363
14124_6_EFNA2_Ephrin_A2	ebi-a-GCST90018832	Diabetic Nephropathy	EFNA2	Inverse variance weighted	0.207071451	1	0.649072518
14128_121_IFNA10_IFN10	ebi-a-GCST90018832	Diabetic Nephropathy	IFNA10	Inverse variance weighted	0.047732895	1	0.827056236
14131_37_EFNB2_EFNB2	ebi-a-GCST90018832	Diabetic Nephropathy	EFNB2	MR Egger	1.433605307	8	0.993756275
14131_37_EFNB2_EFNB2	ebi-a-GCST90018832	Diabetic Nephropathy	EFNB2	Inverse variance weighted	7.637574847	9	0.57104137
14132_21_HHLA2_HHLA2	ebi-a-GCST90018832	Diabetic Nephropathy	HHLA2	Inverse variance weighted	0.19840794	1	0.656008992
14133_93_IL1R2_IL_1_sRII	ebi-a-GCST90018832	Diabetic Nephropathy	IL1R2	MR Egger	9.555192481	16	0.888802787
14133_93_IL1R2_IL_1_sRII	ebi-a-GCST90018832	Diabetic Nephropathy	IL1R2	Inverse variance weighted	9.960252323	17	0.905268826
14134_49_AMIGO2_AMGO2	ebi-a-GCST90018832	Diabetic Nephropathy	AMIGO2	MR Egger	6.336255458	11	0.850012921
14134_49_AMIGO2_AMGO2	ebi-a-GCST90018832	Diabetic Nephropathy	AMIGO2	Inverse variance weighted	13.71645928	12	0.31917998
14135_3_RXFP1_RXFP1	ebi-a-GCST90018832	Diabetic Nephropathy	RXFP1	MR Egger	4.420639737	3	0.219479218
14135_3_RXFP1_RXFP1	ebi-a-GCST90018832	Diabetic Nephropathy	RXFP1	Inverse variance weighted	4.644875931	4	0.325712846
14136_234_CD93_C1QR1	ebi-a-GCST90018832	Diabetic Nephropathy	CD93	MR Egger	6.425951416	4	0.169516249
14136_234_CD93_C1QR1	ebi-a-GCST90018832	Diabetic Nephropathy	CD93	Inverse variance weighted	6.472611017	5	0.262907429
14149_9_IL36B_IL_1F8	ebi-a-GCST90018832	Diabetic Nephropathy	IL36B	MR Egger	3.073205989	1	0.079592363
14149_9_IL36B_IL_1F8	ebi-a-GCST90018832	Diabetic Nephropathy	IL36B	Inverse variance weighted	3.160947693	2	0.205877521
14150_7_IL36A_IL_1F6	ebi-a-GCST90018832	Diabetic Nephropathy	IL36A	MR Egger	1.873726519	3	0.599024102
14150_7_IL36A_IL_1F6	ebi-a-GCST90018832	Diabetic Nephropathy	IL36A	Inverse variance weighted	1.87374208	4	0.758966807
14151_4_ISG15_UCRP	ebi-a-GCST90018832	Diabetic Nephropathy	ISG15	MR Egger	5.089742602	5	0.405026429
14151_4_ISG15_UCRP	ebi-a-GCST90018832	Diabetic Nephropathy	ISG15	Inverse variance weighted	5.111155297	6	0.529637826
14153_8_EFNA3_Ephrin_A3	ebi-a-GCST90018832	Diabetic Nephropathy	EFNA3	MR Egger	1.009289487	3	0.799004189
14153_8_EFNA3_Ephrin_A3	ebi-a-GCST90018832	Diabetic Nephropathy	EFNA3	Inverse variance weighted	1.070993694	4	0.898846648
14156_33_YWHAB_14_3_3_protein_beta_alpha	ebi-a-GCST90018832	Diabetic Nephropathy	YWHAB	Inverse variance weighted	0.193891113	1	0.659697619
14157_21_YWHAE_14_3_3E	ebi-a-GCST90018832	Diabetic Nephropathy	YWHAE	MR Egger	4.017337259	2	0.134167182
14157_21_YWHAE_14_3_3E	ebi-a-GCST90018832	Diabetic Nephropathy	YWHAE	Inverse variance weighted	4.109453374	3	0.249885119
14158_17_ANXA5_Annexin_V	ebi-a-GCST90018832	Diabetic Nephropathy	ANXA5	MR Egger	0.938482708	2	0.625476604
14158_17_ANXA5_Annexin_V	ebi-a-GCST90018832	Diabetic Nephropathy	ANXA5	Inverse variance weighted	1.20370458	3	0.752115938
14175_78_SCP2D1_SCP2D	ebi-a-GCST90018832	Diabetic Nephropathy	SCP2D1	MR Egger	8.423375145	10	0.587555325
14175_78_SCP2D1_SCP2D	ebi-a-GCST90018832	Diabetic Nephropathy	SCP2D1	Inverse variance weighted	8.727972759	11	0.646985454
14192_31_PDCL2_PDCL2	ebi-a-GCST90018832	Diabetic Nephropathy	PDCL2	Inverse variance weighted	0.009858716	1	0.92090717
14197_2_PRDM1_PRDM1	ebi-a-GCST90018832	Diabetic Nephropathy	PRDM1	MR Egger	1.442986367	2	0.486025988
14197_2_PRDM1_PRDM1	ebi-a-GCST90018832	Diabetic Nephropathy	PRDM1	Inverse variance weighted	1.515703816	3	0.67865067
14203_3_ANXA7_ANXA7	ebi-a-GCST90018832	Diabetic Nephropathy	ANXA7	MR Egger	0.25312685	1	0.614881921
14203_3_ANXA7_ANXA7	ebi-a-GCST90018832	Diabetic Nephropathy	ANXA7	Inverse variance weighted	0.974856705	2	0.614203881
14204_55_FOXJ2_FOXJ2	ebi-a-GCST90018832	Diabetic Nephropathy	FOXJ2	MR Egger	0.288866063	1	0.590948102
14204_55_FOXJ2_FOXJ2	ebi-a-GCST90018832	Diabetic Nephropathy	FOXJ2	Inverse variance weighted	0.394605737	2	0.820941958
14206_28_APBB1_APBB1	ebi-a-GCST90018832	Diabetic Nephropathy	APBB1	Inverse variance weighted	0.000301955	1	0.986135968
14208_3_RBP7_RET7	ebi-a-GCST90018832	Diabetic Nephropathy	RBP7	MR Egger	4.274388479	4	0.370143173
14208_3_RBP7_RET7	ebi-a-GCST90018832	Diabetic Nephropathy	RBP7	Inverse variance weighted	5.054835114	5	0.409224787
14216_35_DDX46_DDX46	ebi-a-GCST90018832	Diabetic Nephropathy	DDX46	MR Egger	3.199881714	7	0.865916376
14216_35_DDX46_DDX46	ebi-a-GCST90018832	Diabetic Nephropathy	DDX46	Inverse variance weighted	3.267278273	8	0.916482224
14226_120_BHMT2_BHMT2	ebi-a-GCST90018832	Diabetic Nephropathy	BHMT2	MR Egger	4.816364555	5	0.438700057
14226_120_BHMT2_BHMT2	ebi-a-GCST90018832	Diabetic Nephropathy	BHMT2	Inverse variance weighted	5.033386718	6	0.539538212
14227_21_MYL6B_MYL6B	ebi-a-GCST90018832	Diabetic Nephropathy	MYL6B	MR Egger	0.075415768	1	0.783608726
14227_21_MYL6B_MYL6B	ebi-a-GCST90018832	Diabetic Nephropathy	MYL6B	Inverse variance weighted	0.086713723	2	0.957569609
14229_5_MOCS3_MOCS3	ebi-a-GCST90018832	Diabetic Nephropathy	MOCS3	MR Egger	6.882178616	7	0.441249738
14229_5_MOCS3_MOCS3	ebi-a-GCST90018832	Diabetic Nephropathy	MOCS3	Inverse variance weighted	7.818069342	8	0.451440615
14245_195_SNX7_SNX7	ebi-a-GCST90018832	Diabetic Nephropathy	SNX7	MR Egger	3.375327952	5	0.642330212
14245_195_SNX7_SNX7	ebi-a-GCST90018832	Diabetic Nephropathy	SNX7	Inverse variance weighted	3.721741491	6	0.714271755
14246_50_DOK2_DOK2	ebi-a-GCST90018832	Diabetic Nephropathy	DOK2	MR Egger	0.664318638	2	0.717373023
14246_50_DOK2_DOK2	ebi-a-GCST90018832	Diabetic Nephropathy	DOK2	Inverse variance weighted	6.042235584	3	0.109573356
14250_115_BLMH_BLMH	ebi-a-GCST90018832	Diabetic Nephropathy	BLMH	MR Egger	1.467761717	3	0.689730644
14250_115_BLMH_BLMH	ebi-a-GCST90018832	Diabetic Nephropathy	BLMH	Inverse variance weighted	1.830338197	4	0.766927368
14254_27_PTPN4_PTN4	ebi-a-GCST90018832	Diabetic Nephropathy	PTPN4	MR Egger	1.806472559	5	0.87522239
14254_27_PTPN4_PTN4	ebi-a-GCST90018832	Diabetic Nephropathy	PTPN4	Inverse variance weighted	4.700563235	6	0.582750634
14260_112_NET1_ARHG8	ebi-a-GCST90018832	Diabetic Nephropathy	NET1	MR Egger	5.250723568	2	0.072413554
14260_112_NET1_ARHG8	ebi-a-GCST90018832	Diabetic Nephropathy	NET1	Inverse variance weighted	6.206389066	3	0.101989499
14268_4_SRXN1_SRXN1	ebi-a-GCST90018832	Diabetic Nephropathy	SRXN1	MR Egger	3.643416852	4	0.456409019
14268_4_SRXN1_SRXN1	ebi-a-GCST90018832	Diabetic Nephropathy	SRXN1	Inverse variance weighted	4.340774128	5	0.501465586
14271_23_RAB6B_RAB6B	ebi-a-GCST90018832	Diabetic Nephropathy	RAB6B	MR Egger	0.849953726	3	0.83748516
14271_23_RAB6B_RAB6B	ebi-a-GCST90018832	Diabetic Nephropathy	RAB6B	Inverse variance weighted	1.0004812	4	0.909723015
14273_19_PREP_PPCE	ebi-a-GCST90018832	Diabetic Nephropathy	PREP	MR Egger	1.366882767	2	0.504876526
14273_19_PREP_PPCE	ebi-a-GCST90018832	Diabetic Nephropathy	PREP	Inverse variance weighted	2.632190822	3	0.451874008
14283_12_RAB14_RAB14	ebi-a-GCST90018832	Diabetic Nephropathy	RAB14	MR Egger	0.00966551	1	0.921683495
14283_12_RAB14_RAB14	ebi-a-GCST90018832	Diabetic Nephropathy	RAB14	Inverse variance weighted	0.221947411	2	0.894962281
14286_2_NFATC1_NF_ATc1	ebi-a-GCST90018832	Diabetic Nephropathy	NFATC1	MR Egger	1.244052625	4	0.870793743
14286_2_NFATC1_NF_ATc1	ebi-a-GCST90018832	Diabetic Nephropathy	NFATC1	Inverse variance weighted	1.257956866	5	0.93919784
14287_6_RAB5C_RAB5C	ebi-a-GCST90018832	Diabetic Nephropathy	RAB5C	MR Egger	3.185596649	3	0.363885453
14287_6_RAB5C_RAB5C	ebi-a-GCST90018832	Diabetic Nephropathy	RAB5C	Inverse variance weighted	3.524627395	4	0.474143589
14294_61_MBD1_MBD1	ebi-a-GCST90018832	Diabetic Nephropathy	MBD1	MR Egger	5.22738526	15	0.990019827
14294_61_MBD1_MBD1	ebi-a-GCST90018832	Diabetic Nephropathy	MBD1	Inverse variance weighted	6.124135073	16	0.986698245
14309_8_HNRNPH1_HNRH1	ebi-a-GCST90018832	Diabetic Nephropathy	HNRNPH1	MR Egger	5.966979534	4	0.20162787
14309_8_HNRNPH1_HNRH1	ebi-a-GCST90018832	Diabetic Nephropathy	HNRNPH1	Inverse variance weighted	6.764105338	5	0.238783486
14314_6_PPIL2_PPIL2	ebi-a-GCST90018832	Diabetic Nephropathy	PPIL2	MR Egger	1.724000076	4	0.786353503
14314_6_PPIL2_PPIL2	ebi-a-GCST90018832	Diabetic Nephropathy	PPIL2	Inverse variance weighted	1.773151238	5	0.87955812
14318_1_VPS29_VPS29	ebi-a-GCST90018832	Diabetic Nephropathy	VPS29	MR Egger	4.49677388	9	0.87578865
14318_1_VPS29_VPS29	ebi-a-GCST90018832	Diabetic Nephropathy	VPS29	Inverse variance weighted	4.934024963	10	0.895541378
14326_4_UBE2E1_UB2E1	ebi-a-GCST90018832	Diabetic Nephropathy	UBE2E1	MR Egger	5.08466434	1	0.024138349
14326_4_UBE2E1_UB2E1	ebi-a-GCST90018832	Diabetic Nephropathy	UBE2E1	Inverse variance weighted	5.58294968	2	0.061330694
14329_4_DIDO1_DIDO1	ebi-a-GCST90018832	Diabetic Nephropathy	DIDO1	MR Egger	3.96006167	1	0.046591996
14329_4_DIDO1_DIDO1	ebi-a-GCST90018832	Diabetic Nephropathy	DIDO1	Inverse variance weighted	5.072335406	2	0.079169219
14331_262_DYNLT1_DYLT1	ebi-a-GCST90018832	Diabetic Nephropathy	DYNLT1	MR Egger	2.048839801	3	0.562331948
14331_262_DYNLT1_DYLT1	ebi-a-GCST90018832	Diabetic Nephropathy	DYNLT1	Inverse variance weighted	2.089357443	4	0.719327847
14334_3_RCVRN_RECO	ebi-a-GCST90018832	Diabetic Nephropathy	RCVRN	MR Egger	6.353611192	4	0.174250937
14334_3_RCVRN_RECO	ebi-a-GCST90018832	Diabetic Nephropathy	RCVRN	Inverse variance weighted	6.57789779	5	0.253971795
14337_1_TRAPPC3_TPPC3	ebi-a-GCST90018832	Diabetic Nephropathy	TRAPPC3	MR Egger	12.34148964	7	0.089873413
14337_1_TRAPPC3_TPPC3	ebi-a-GCST90018832	Diabetic Nephropathy	TRAPPC3	Inverse variance weighted	12.71441694	8	0.122060701
14583_49_MSTN_Myostatin	ebi-a-GCST90018832	Diabetic Nephropathy	MSTN	MR Egger	0.644589421	1	0.422053771
14583_49_MSTN_Myostatin	ebi-a-GCST90018832	Diabetic Nephropathy	MSTN	Inverse variance weighted	0.996965055	2	0.607451752
14593_152_FAM210A_F210A	ebi-a-GCST90018832	Diabetic Nephropathy	FAM210A	MR Egger	2.277945667	2	0.320147698
14593_152_FAM210A_F210A	ebi-a-GCST90018832	Diabetic Nephropathy	FAM210A	Inverse variance weighted	2.29575785	3	0.513334078
14599_18_STAB1_STAB1	ebi-a-GCST90018832	Diabetic Nephropathy	STAB1	MR Egger	4.703785979	5	0.453088729
14599_18_STAB1_STAB1	ebi-a-GCST90018832	Diabetic Nephropathy	STAB1	Inverse variance weighted	4.858057573	6	0.562143146
14603_51_KIAA0040_KIAA0040	ebi-a-GCST90018832	Diabetic Nephropathy	KIAA0040	MR Egger	3.027806333	2	0.22004941
14603_51_KIAA0040_KIAA0040	ebi-a-GCST90018832	Diabetic Nephropathy	KIAA0040	Inverse variance weighted	3.142292641	3	0.370202485
14614_41_NCMAP_CA130	ebi-a-GCST90018832	Diabetic Nephropathy	NCMAP	MR Egger	6.586466044	13	0.922187684
14614_41_NCMAP_CA130	ebi-a-GCST90018832	Diabetic Nephropathy	NCMAP	Inverse variance weighted	6.625904169	14	0.948172933
14616_16_ZNF382_ZN382	ebi-a-GCST90018832	Diabetic Nephropathy	ZNF382	Inverse variance weighted	0.006645678	1	0.935027603
14618_26_VOPP1_ECOP	ebi-a-GCST90018832	Diabetic Nephropathy	VOPP1	MR Egger	15.29475769	22	0.849280898
14618_26_VOPP1_ECOP	ebi-a-GCST90018832	Diabetic Nephropathy	VOPP1	Inverse variance weighted	15.37153149	23	0.880825268
14619_8_ZNF526_ZN526	ebi-a-GCST90018832	Diabetic Nephropathy	ZNF526	MR Egger	0.249669569	1	0.61730784
14619_8_ZNF526_ZN526	ebi-a-GCST90018832	Diabetic Nephropathy	ZNF526	Inverse variance weighted	1.280680848	2	0.527112952
14624_51_CTCF_CTCF	ebi-a-GCST90018832	Diabetic Nephropathy	CTCF	Inverse variance weighted	1.594609544	1	0.206668793
14628_72_FBXO3_FBX3	ebi-a-GCST90018832	Diabetic Nephropathy	FBXO3	MR Egger	1.484355273	2	0.476076065
14628_72_FBXO3_FBX3	ebi-a-GCST90018832	Diabetic Nephropathy	FBXO3	Inverse variance weighted	3.173272065	3	0.365673802
14631_22_DUSP16_DUS16	ebi-a-GCST90018832	Diabetic Nephropathy	DUSP16	MR Egger	1.077595803	1	0.299236014
14631_22_DUSP16_DUS16	ebi-a-GCST90018832	Diabetic Nephropathy	DUSP16	Inverse variance weighted	1.398260757	2	0.497017333
14633_26_TMEM185A_T185A	ebi-a-GCST90018832	Diabetic Nephropathy	TMEM185A	MR Egger	2.159369461	6	0.904473235
14633_26_TMEM185A_T185A	ebi-a-GCST90018832	Diabetic Nephropathy	TMEM185A	Inverse variance weighted	3.199972557	7	0.865907441
14634_13_LHCGR_LSHR	ebi-a-GCST90018832	Diabetic Nephropathy	LHCGR	MR Egger	5.30670739	7	0.622589065
14634_13_LHCGR_LSHR	ebi-a-GCST90018832	Diabetic Nephropathy	LHCGR	Inverse variance weighted	6.856348683	8	0.552208067
14645_253_GSTA4_GSTA4	ebi-a-GCST90018832	Diabetic Nephropathy	GSTA4	MR Egger	5.401577121	9	0.797991689
14645_253_GSTA4_GSTA4	ebi-a-GCST90018832	Diabetic Nephropathy	GSTA4	Inverse variance weighted	6.001618338	10	0.81512726
14655_1_DNAJC17_DJC17	ebi-a-GCST90018832	Diabetic Nephropathy	DNAJC17	MR Egger	0.578604138	1	0.446859975
14655_1_DNAJC17_DJC17	ebi-a-GCST90018832	Diabetic Nephropathy	DNAJC17	Inverse variance weighted	1.775441874	2	0.41159273
14662_6_MZF1_MZF1	ebi-a-GCST90018832	Diabetic Nephropathy	MZF1	MR Egger	3.491655315	6	0.745079587
14662_6_MZF1_MZF1	ebi-a-GCST90018832	Diabetic Nephropathy	MZF1	Inverse variance weighted	3.653487661	7	0.818710984
14663_44_RNF8_RNF8	ebi-a-GCST90018832	Diabetic Nephropathy	RNF8	MR Egger	2.765505469	4	0.597801629
14663_44_RNF8_RNF8	ebi-a-GCST90018832	Diabetic Nephropathy	RNF8	Inverse variance weighted	2.772985874	5	0.734934927
14670_1_SKIL_SKIL	ebi-a-GCST90018832	Diabetic Nephropathy	SKIL	Inverse variance weighted	0.004217004	1	0.948222998
14675_20_EIF4B_IF4B	ebi-a-GCST90018832	Diabetic Nephropathy	EIF4B	MR Egger	3.229663584	1	0.072315543
14675_20_EIF4B_IF4B	ebi-a-GCST90018832	Diabetic Nephropathy	EIF4B	Inverse variance weighted	3.229663899	2	0.198924097
14684_17_CAPN2_CAN2	ebi-a-GCST90018832	Diabetic Nephropathy	CAPN2	MR Egger	3.929072173	6	0.686274439
14684_17_CAPN2_CAN2	ebi-a-GCST90018832	Diabetic Nephropathy	CAPN2	Inverse variance weighted	4.466442193	7	0.724754343
14685_17_AKT2_PKB_beta	ebi-a-GCST90018832	Diabetic Nephropathy	AKT2	MR Egger	1.7846163	4	0.775295662
14685_17_AKT2_PKB_beta	ebi-a-GCST90018832	Diabetic Nephropathy	AKT2	Inverse variance weighted	1.899072522	5	0.862926629
14687_6_PLIN3_M6PBP	ebi-a-GCST90018832	Diabetic Nephropathy	PLIN3	Inverse variance weighted	0.031916454	1	0.858211145
14689_3_SEC13_SEC13	ebi-a-GCST90018832	Diabetic Nephropathy	SEC13	MR Egger	4.46780674	10	0.923786258
14689_3_SEC13_SEC13	ebi-a-GCST90018832	Diabetic Nephropathy	SEC13	Inverse variance weighted	7.137241477	11	0.787862958
14692_3_ZNF276_ZN276	ebi-a-GCST90018832	Diabetic Nephropathy	ZNF276	MR Egger	3.409603245	6	0.755955152
14692_3_ZNF276_ZN276	ebi-a-GCST90018832	Diabetic Nephropathy	ZNF276	Inverse variance weighted	4.669024461	7	0.700279829
14708_59_C8G_CO8G	ebi-a-GCST90018832	Diabetic Nephropathy	C8G	MR Egger	2.90863159	11	0.991879045
14708_59_C8G_CO8G	ebi-a-GCST90018832	Diabetic Nephropathy	C8G	Inverse variance weighted	4.172750174	12	0.980113437
14711_27_CST6_Cystatin_M	ebi-a-GCST90018832	Diabetic Nephropathy	CST6	MR Egger	8.228237976	13	0.828419514
14711_27_CST6_Cystatin_M	ebi-a-GCST90018832	Diabetic Nephropathy	CST6	Inverse variance weighted	9.892701447	14	0.769985374
14713_46_AZU1_Azurocidin	ebi-a-GCST90018832	Diabetic Nephropathy	AZU1	MR Egger	0.128014602	2	0.937998151
14713_46_AZU1_Azurocidin	ebi-a-GCST90018832	Diabetic Nephropathy	AZU1	Inverse variance weighted	2.18434459	3	0.535038578
14747_9_CRLF1_CRLF1	ebi-a-GCST90018832	Diabetic Nephropathy	CRLF1	MR Egger	1.69641322	2	0.428182141
14747_9_CRLF1_CRLF1	ebi-a-GCST90018832	Diabetic Nephropathy	CRLF1	Inverse variance weighted	1.696543589	3	0.637702508
14748_31_ARHGAP5_RHG05	ebi-a-GCST90018832	Diabetic Nephropathy	ARHGAP5	MR Egger	2.27693369	2	0.32030973
14748_31_ARHGAP5_RHG05	ebi-a-GCST90018832	Diabetic Nephropathy	ARHGAP5	Inverse variance weighted	3.276521007	3	0.350923875
15295_81_IGF2_IGF_II	ebi-a-GCST90018832	Diabetic Nephropathy	IGF2	MR Egger	1.259249755	6	0.97385711
15295_81_IGF2_IGF_II	ebi-a-GCST90018832	Diabetic Nephropathy	IGF2	Inverse variance weighted	1.260147026	7	0.989475458
15297_3_S100A3_S100A3	ebi-a-GCST90018832	Diabetic Nephropathy	S100A3	MR Egger	2.833716077	2	0.242474667
15297_3_S100A3_S100A3	ebi-a-GCST90018832	Diabetic Nephropathy	S100A3	Inverse variance weighted	3.520946735	3	0.318055544
15300_66_CCDC134_CC134	ebi-a-GCST90018832	Diabetic Nephropathy	CCDC134	MR Egger	0.049996738	1	0.82306895
15300_66_CCDC134_CC134	ebi-a-GCST90018832	Diabetic Nephropathy	CCDC134	Inverse variance weighted	1.121128715	2	0.570886789
15304_1_REG3A_PAP1	ebi-a-GCST90018832	Diabetic Nephropathy	REG3A	MR Egger	7.184983799	16	0.96952857
15304_1_REG3A_PAP1	ebi-a-GCST90018832	Diabetic Nephropathy	REG3A	Inverse variance weighted	7.289882573	17	0.979475148
15305_7_SCGN_Secretagogin	ebi-a-GCST90018832	Diabetic Nephropathy	SCGN	MR Egger	7.417487119	6	0.283956389
15305_7_SCGN_Secretagogin	ebi-a-GCST90018832	Diabetic Nephropathy	SCGN	Inverse variance weighted	7.75306302	7	0.354871467
15308_108_VWC2_VWC2	ebi-a-GCST90018832	Diabetic Nephropathy	VWC2	MR Egger	13.04483659	12	0.365790209
15308_108_VWC2_VWC2	ebi-a-GCST90018832	Diabetic Nephropathy	VWC2	Inverse variance weighted	18.70611847	13	0.132501148
15310_61_PRC1_PRC1	ebi-a-GCST90018832	Diabetic Nephropathy	PRC1	MR Egger	0.31403726	1	0.575213264
15310_61_PRC1_PRC1	ebi-a-GCST90018832	Diabetic Nephropathy	PRC1	Inverse variance weighted	4.681574326	2	0.096251843
15312_14_AGO1_AGO1	ebi-a-GCST90018832	Diabetic Nephropathy	AGO1	MR Egger	1.18139248	1	0.277072697
15312_14_AGO1_AGO1	ebi-a-GCST90018832	Diabetic Nephropathy	AGO1	Inverse variance weighted	1.182580673	2	0.553612477
15313_28_MAD2L1_MD2L1	ebi-a-GCST90018832	Diabetic Nephropathy	MAD2L1	MR Egger	0.446161255	1	0.504163573
15313_28_MAD2L1_MD2L1	ebi-a-GCST90018832	Diabetic Nephropathy	MAD2L1	Inverse variance weighted	1.672657114	2	0.433298437
15315_64_CUTC_CUTC	ebi-a-GCST90018832	Diabetic Nephropathy	CUTC	Inverse variance weighted	0.356753404	1	0.550314864
15316_262_TXNL4B_TXN4B	ebi-a-GCST90018832	Diabetic Nephropathy	TXNL4B	MR Egger	2.972174009	5	0.704275964
15316_262_TXNL4B_TXN4B	ebi-a-GCST90018832	Diabetic Nephropathy	TXNL4B	Inverse variance weighted	4.817731241	6	0.567394167
15318_75_S100A10_Calpactin_I_light_chain	ebi-a-GCST90018832	Diabetic Nephropathy	S100A10	MR Egger	1.624417991	2	0.443876461
15318_75_S100A10_Calpactin_I_light_chain	ebi-a-GCST90018832	Diabetic Nephropathy	S100A10	Inverse variance weighted	1.762671741	3	0.623091472
15319_226_CCNA1_CCNA1	ebi-a-GCST90018832	Diabetic Nephropathy	CCNA1	Inverse variance weighted	0.005870144	1	0.93892834
15321_8_CPLX2_CPLX2	ebi-a-GCST90018832	Diabetic Nephropathy	CPLX2	Inverse variance weighted	0.059499756	1	0.807288351
15322_35_CRADD_CRADD	ebi-a-GCST90018832	Diabetic Nephropathy	CRADD	MR Egger	1.832539805	1	0.175827851
15322_35_CRADD_CRADD	ebi-a-GCST90018832	Diabetic Nephropathy	CRADD	Inverse variance weighted	1.839589112	2	0.398600923
15324_58_FTL_Ferritin_light_chain	ebi-a-GCST90018832	Diabetic Nephropathy	FTL	MR Egger	2.494859652	4	0.645556488
15324_58_FTL_Ferritin_light_chain	ebi-a-GCST90018832	Diabetic Nephropathy	FTL	Inverse variance weighted	4.240875811	5	0.515282363
15326_64_GBP1_GBP1	ebi-a-GCST90018832	Diabetic Nephropathy	GBP1	MR Egger	7.353785015	10	0.691676346
15326_64_GBP1_GBP1	ebi-a-GCST90018832	Diabetic Nephropathy	GBP1	Inverse variance weighted	7.422063362	11	0.763946937
15331_47_RBBP4_RBBP4	ebi-a-GCST90018832	Diabetic Nephropathy	RBBP4	MR Egger	0.010830098	1	0.917115579
15331_47_RBBP4_RBBP4	ebi-a-GCST90018832	Diabetic Nephropathy	RBBP4	Inverse variance weighted	0.559634765	2	0.755921773
15333_11_SDF2_SDF2	ebi-a-GCST90018832	Diabetic Nephropathy	SDF2	MR Egger	12.27814818	16	0.724620893
15333_11_SDF2_SDF2	ebi-a-GCST90018832	Diabetic Nephropathy	SDF2	Inverse variance weighted	12.4739073	17	0.770630441
15343_337_KNG1_Kininogen__HMW__Two_Chain	ebi-a-GCST90018832	Diabetic Nephropathy	KNG1	MR Egger	4.069335647	5	0.539477162
15343_337_KNG1_Kininogen__HMW__Two_Chain	ebi-a-GCST90018832	Diabetic Nephropathy	KNG1	Inverse variance weighted	4.630593143	6	0.591986514
15346_31_IFNG_IFN_g	ebi-a-GCST90018832	Diabetic Nephropathy	IFNG	MR Egger	2.762610611	2	0.25125038
15346_31_IFNG_IFN_g	ebi-a-GCST90018832	Diabetic Nephropathy	IFNG	Inverse variance weighted	2.762862646	3	0.42964993
15358_28_SCG5_7B2	ebi-a-GCST90018832	Diabetic Nephropathy	SCG5	MR Egger	6.071578364	8	0.639214183
15358_28_SCG5_7B2	ebi-a-GCST90018832	Diabetic Nephropathy	SCG5	Inverse variance weighted	6.636772996	9	0.674877619
15361_37_ANKRD1_ANKR1	ebi-a-GCST90018832	Diabetic Nephropathy	ANKRD1	MR Egger	3.009802057	1	0.082762397
15361_37_ANKRD1_ANKR1	ebi-a-GCST90018832	Diabetic Nephropathy	ANKRD1	Inverse variance weighted	3.057099137	2	0.216849965
15363_32_APOA5_Apo_A_V	ebi-a-GCST90018832	Diabetic Nephropathy	APOA5	MR Egger	16.75345671	16	0.401721609
15363_32_APOA5_Apo_A_V	ebi-a-GCST90018832	Diabetic Nephropathy	APOA5	Inverse variance weighted	16.77151491	17	0.469947116
15364_101_APOC1_Apo_C_I	ebi-a-GCST90018832	Diabetic Nephropathy	APOC1	MR Egger	4.860030452	5	0.433200162
15364_101_APOC1_Apo_C_I	ebi-a-GCST90018832	Diabetic Nephropathy	APOC1	Inverse variance weighted	5.146919132	6	0.525112623
15367_38_BPIFB1_LPLC1	ebi-a-GCST90018832	Diabetic Nephropathy	BPIFB1	MR Egger	23.43196119	21	0.321386543
15367_38_BPIFB1_LPLC1	ebi-a-GCST90018832	Diabetic Nephropathy	BPIFB1	Inverse variance weighted	23.91428981	22	0.351738215
15368_3_BMPER_BMPER	ebi-a-GCST90018832	Diabetic Nephropathy	BMPER	MR Egger	2.815386622	1	0.093364399
15368_3_BMPER_BMPER	ebi-a-GCST90018832	Diabetic Nephropathy	BMPER	Inverse variance weighted	3.435731769	2	0.179448704
15370_5_BOLA1_BOLA1	ebi-a-GCST90018832	Diabetic Nephropathy	BOLA1	MR Egger	15.76932249	15	0.39754614
15370_5_BOLA1_BOLA1	ebi-a-GCST90018832	Diabetic Nephropathy	BOLA1	Inverse variance weighted	16.17634653	16	0.440722307
15372_43_BRD2_BRD2	ebi-a-GCST90018832	Diabetic Nephropathy	BRD2	MR Egger	0.493763941	1	0.482253084
15372_43_BRD2_BRD2	ebi-a-GCST90018832	Diabetic Nephropathy	BRD2	Inverse variance weighted	0.529689524	2	0.767325059
15374_15_GKN1_CA11_protein	ebi-a-GCST90018832	Diabetic Nephropathy	GKN1	MR Egger	0.331143221	1	0.564986692
15374_15_GKN1_CA11_protein	ebi-a-GCST90018832	Diabetic Nephropathy	GKN1	Inverse variance weighted	0.437598028	2	0.803483191
15375_49_CPB1_Carboxypeptidase_B1	ebi-a-GCST90018832	Diabetic Nephropathy	CPB1	MR Egger	9.336166857	17	0.929121537
15375_49_CPB1_Carboxypeptidase_B1	ebi-a-GCST90018832	Diabetic Nephropathy	CPB1	Inverse variance weighted	11.36451276	18	0.878253208
15376_134_CTSE_CATE	ebi-a-GCST90018832	Diabetic Nephropathy	CTSE	MR Egger	5.960607404	7	0.54435651
15376_134_CTSE_CATE	ebi-a-GCST90018832	Diabetic Nephropathy	CTSE	Inverse variance weighted	6.182174797	8	0.626833766
15383_200_EDN3_Endothelin_3	ebi-a-GCST90018832	Diabetic Nephropathy	EDN3	MR Egger	0.150667623	1	0.697898168
15383_200_EDN3_Endothelin_3	ebi-a-GCST90018832	Diabetic Nephropathy	EDN3	Inverse variance weighted	1.127304814	2	0.569126581
15384_15_KL_KLOTHO	ebi-a-GCST90018832	Diabetic Nephropathy	KL	MR Egger	28.7255363	26	0.323710162
15384_15_KL_KLOTHO	ebi-a-GCST90018832	Diabetic Nephropathy	KL	Inverse variance weighted	29.45554346	27	0.33916353
15385_116_FABP2_FABP2	ebi-a-GCST90018832	Diabetic Nephropathy	FABP2	MR Egger	4.689854457	11	0.945251722
15385_116_FABP2_FABP2	ebi-a-GCST90018832	Diabetic Nephropathy	FABP2	Inverse variance weighted	5.059223265	12	0.955971533
15386_7_FABP4_FABPA	ebi-a-GCST90018832	Diabetic Nephropathy	FABP4	Inverse variance weighted	0.212720031	1	0.644643774
15387_44_NRP2_Neuropilin_2	ebi-a-GCST90018832	Diabetic Nephropathy	NRP2	MR Egger	8.043775749	19	0.986224957
15387_44_NRP2_Neuropilin_2	ebi-a-GCST90018832	Diabetic Nephropathy	NRP2	Inverse variance weighted	9.593931519	20	0.974951784
15388_24_FCGR3A_FcRIIIa	ebi-a-GCST90018832	Diabetic Nephropathy	FCGR3A	MR Egger	10.52799855	15	0.785280159
15388_24_FCGR3A_FcRIIIa	ebi-a-GCST90018832	Diabetic Nephropathy	FCGR3A	Inverse variance weighted	12.36357913	16	0.718595495
15390_3_GAL_Galanin	ebi-a-GCST90018832	Diabetic Nephropathy	GAL	MR Egger	2.053917295	4	0.725842535
15390_3_GAL_Galanin	ebi-a-GCST90018832	Diabetic Nephropathy	GAL	Inverse variance weighted	2.067040238	5	0.839793157
15391_114_GAS6_GAS_6	ebi-a-GCST90018832	Diabetic Nephropathy	GAS6	MR Egger	8.526882839	13	0.807663871
15391_114_GAS6_GAS_6	ebi-a-GCST90018832	Diabetic Nephropathy	GAS6	Inverse variance weighted	11.83127483	14	0.619850669
15394_79_UNC5B_UNC5B	ebi-a-GCST90018832	Diabetic Nephropathy	UNC5B	MR Egger	6.957631816	7	0.433304533
15394_79_UNC5B_UNC5B	ebi-a-GCST90018832	Diabetic Nephropathy	UNC5B	Inverse variance weighted	8.740284903	8	0.364676786
15395_15_GSTM1_GST_M1_1	ebi-a-GCST90018832	Diabetic Nephropathy	GSTM1	MR Egger	10.13708211	14	0.752094078
15395_15_GSTM1_GST_M1_1	ebi-a-GCST90018832	Diabetic Nephropathy	GSTM1	Inverse variance weighted	11.10864341	15	0.744855473
15405_23_IFNA4_IFNA4	ebi-a-GCST90018832	Diabetic Nephropathy	IFNA4	Inverse variance weighted	0.002378262	1	0.961104639
15413_3_LCAT_LCAT	ebi-a-GCST90018832	Diabetic Nephropathy	LCAT	MR Egger	0.179608635	2	0.914110043
15413_3_LCAT_LCAT	ebi-a-GCST90018832	Diabetic Nephropathy	LCAT	Inverse variance weighted	0.202580509	3	0.977171644
15414_316_LDHA_LDHA	ebi-a-GCST90018832	Diabetic Nephropathy	LDHA	MR Egger	0.36469611	4	0.985263938
15414_316_LDHA_LDHA	ebi-a-GCST90018832	Diabetic Nephropathy	LDHA	Inverse variance weighted	1.862891126	5	0.867772737
15416_54_LYG2_LYG2	ebi-a-GCST90018832	Diabetic Nephropathy	LYG2	MR Egger	2.400808047	4	0.662481244
15416_54_LYG2_LYG2	ebi-a-GCST90018832	Diabetic Nephropathy	LYG2	Inverse variance weighted	3.297561712	5	0.654215004
15418_25_MAPK10_MK10	ebi-a-GCST90018832	Diabetic Nephropathy	MAPK10	MR Egger	4.153443716	3	0.245364583
15418_25_MAPK10_MK10	ebi-a-GCST90018832	Diabetic Nephropathy	MAPK10	Inverse variance weighted	5.951363179	4	0.202810063
15419_15_MMP20_MMP20	ebi-a-GCST90018832	Diabetic Nephropathy	MMP20	MR Egger	5.215209398	4	0.265919761
15419_15_MMP20_MMP20	ebi-a-GCST90018832	Diabetic Nephropathy	MMP20	Inverse variance weighted	5.284591026	5	0.382144413
15426_5_NEU1_NEUR1	ebi-a-GCST90018832	Diabetic Nephropathy	NEU1	MR Egger	4.814456803	4	0.306870567
15426_5_NEU1_NEUR1	ebi-a-GCST90018832	Diabetic Nephropathy	NEU1	Inverse variance weighted	5.199275194	5	0.392047787
15427_35_LOXL3_LOXL3	ebi-a-GCST90018832	Diabetic Nephropathy	LOXL3	MR Egger	6.655305562	15	0.966518739
15427_35_LOXL3_LOXL3	ebi-a-GCST90018832	Diabetic Nephropathy	LOXL3	Inverse variance weighted	6.656148342	16	0.979333465
15430_165_OPTC_OPT	ebi-a-GCST90018832	Diabetic Nephropathy	OPTC	MR Egger	2.023701451	3	0.567501982
15430_165_OPTC_OPT	ebi-a-GCST90018832	Diabetic Nephropathy	OPTC	Inverse variance weighted	2.08737178	4	0.719692743
15431_31_OTC_OTCase	ebi-a-GCST90018832	Diabetic Nephropathy	OTC	MR Egger	3.797877398	7	0.80274149
15431_31_OTC_OTCase	ebi-a-GCST90018832	Diabetic Nephropathy	OTC	Inverse variance weighted	3.8595878	8	0.869564437
15432_1_OTOR_Otoraplin	ebi-a-GCST90018832	Diabetic Nephropathy	OTOR	MR Egger	6.8136046	6	0.338429579
[truncated: 4,662 more rows]
