# Supplementary material for: Multi-Omics Integration Identifies TNFRSF1A as a Causal Mediator of Immune Microenvironment Reprogramming in Diabetic Kidney Disease
Source: Int J Mol Sci. 2025 Dec 26;27(1):279. doi: 10.3390/ijms27010279 (PMC12785335; doi:10.3390/ijms27010279)
Supplement: Supplementary file 1 [file ijms-27-00279-s001.zip › Table S4 Plasma protein pleiotropy test results.csv]

id.exposure	id.outcome	outcome	exposure	egger_intercept	se	pval
10000_28_CRYBB2_CRBB2	ebi-a-GCST90018832	Diabetic Nephropathy	CRYBB2	0.017303182	0.14296024	0.914727116
10001_7_RAF1_c_Raf	ebi-a-GCST90018832	Diabetic Nephropathy	RAF1	0.086944628	0.14086934	0.647967714
10003_15_ZNF41_ZNF41	ebi-a-GCST90018832	Diabetic Nephropathy	ZNF41	-0.019737429	0.080955647	0.83010964
10008_43_GUCA1A_GUC1A	ebi-a-GCST90018832	Diabetic Nephropathy	GUCA1A	-0.001804262	0.027226116	0.949016244
10011_65_OCRL_OCRL	ebi-a-GCST90018832	Diabetic Nephropathy	OCRL	-0.02001495	0.062094385	0.763345554
10012_5_SPDEF_SPDEF	ebi-a-GCST90018832	Diabetic Nephropathy	SPDEF	0.019015287	0.056916821	0.760303891
10014_31_SNAI2_SLUG	ebi-a-GCST90018832	Diabetic Nephropathy	SNAI2	0.000525419	0.083877889	0.996012208
10015_119_KCNAB2_KCAB2	ebi-a-GCST90018832	Diabetic Nephropathy	KCNAB2	0.161489129	0.10346363	0.362745213
10023_32_VDR_VDR	ebi-a-GCST90018832	Diabetic Nephropathy	VDR	0.041904636	0.160199303	0.837123564
10024_44_HOGA1_HOGA1	ebi-a-GCST90018832	Diabetic Nephropathy	HOGA1	0.023856495	0.113444457	0.868046467
10035_6_DUSP4_DUS4	ebi-a-GCST90018832	Diabetic Nephropathy	DUSP4	0.211911481	0.185112717	0.370824871
10036_201_ZHX3_ZHX3	ebi-a-GCST90018832	Diabetic Nephropathy	ZHX3	0.108057234	0.087609196	0.433710939
10037_98_SIGLEC12_SIG12	ebi-a-GCST90018832	Diabetic Nephropathy	SIGLEC12	-0.025862195	0.03902759	0.524151187
10041_3_HNF4A_HNF4A	ebi-a-GCST90018832	Diabetic Nephropathy	HNF4A	0.021435695	0.101294491	0.84076076
10044_12_WNT10A_WN10A	ebi-a-GCST90018832	Diabetic Nephropathy	WNT10A	0.009594074	0.044137618	0.841866477
10046_55_BIRC2_cIAP_1	ebi-a-GCST90018832	Diabetic Nephropathy	BIRC2	-0.030502519	0.048239552	0.550501792
10047_12_NCF2_NCF_2	ebi-a-GCST90018832	Diabetic Nephropathy	NCF2	0.128230257	0.08403495	0.170863176
10048_7_CBFB_PEBB	ebi-a-GCST90018832	Diabetic Nephropathy	CBFB	0.431230987	0.19981014	0.11977812
10053_5_ILK_ILK1	ebi-a-GCST90018832	Diabetic Nephropathy	ILK	-0.071335815	0.057495491	0.431869352
10056_5_FOXM1_FOXM1	ebi-a-GCST90018832	Diabetic Nephropathy	FOXM1	0.103071254	0.090734538	0.459530544
10063_10_FANCL_FANCL	ebi-a-GCST90018832	Diabetic Nephropathy	FANCL	-0.012544544	0.169004361	0.947586328
10064_12_RBBP9_RBBP9	ebi-a-GCST90018832	Diabetic Nephropathy	RBBP9	0.158101975	0.131660837	0.352744029
10074_128_BRD2_BRD2	ebi-a-GCST90018832	Diabetic Nephropathy	BRD2	-0.421111634	0.307066146	0.401097552
10075_75_ACBD6_ACBD6	ebi-a-GCST90018832	Diabetic Nephropathy	ACBD6	0.028387846	0.198448714	0.909545973
10078_5_BAG3_BAG3	ebi-a-GCST90018832	Diabetic Nephropathy	BAG3	0.664975226	0.61124275	0.473212283
10081_17_SATB2_SATB2	ebi-a-GCST90018832	Diabetic Nephropathy	SATB2	0.046313152	0.0526952	0.444169577
10082_251_NEFL_NFL	ebi-a-GCST90018832	Diabetic Nephropathy	NEFL	-0.013181529	0.026546154	0.631407192
10085_25_STAR_STAR	ebi-a-GCST90018832	Diabetic Nephropathy	STAR	-0.110850968	0.129355801	0.481765902
10088_37_APRT_APT	ebi-a-GCST90018832	Diabetic Nephropathy	APRT	-0.070035099	0.109274597	0.556457195
10089_7_ASMTL_ASML	ebi-a-GCST90018832	Diabetic Nephropathy	ASMTL	NA	NA	NA
10339_48_ENO2_NSE	ebi-a-GCST90018832	Diabetic Nephropathy	ENO2	-0.08146639	0.06111369	0.2533789
10342_55_PIAS4_PIAS4	ebi-a-GCST90018832	Diabetic Nephropathy	PIAS4	0.130079119	0.178969755	0.599883652
10344_334_IL10RA_IL_10_Ra	ebi-a-GCST90018832	Diabetic Nephropathy	IL10RA	-0.050700964	0.040442482	0.256601497
10346_5_STAT3_STAT3	ebi-a-GCST90018832	Diabetic Nephropathy	STAT3	0.199523329	0.113347101	0.153165657
10356_21_JUN_c_Jun	ebi-a-GCST90018832	Diabetic Nephropathy	JUN	-0.031937913	0.055504553	0.595833801
10363_13_SMAD3_SMAD3	ebi-a-GCST90018832	Diabetic Nephropathy	SMAD3	0.053674861	0.143522713	0.74434318
10364_6_SMAD2_SMAD2	ebi-a-GCST90018832	Diabetic Nephropathy	SMAD2	0.080607908	0.174880121	0.725038826
10366_11_PDGFRA_PDGFRA	ebi-a-GCST90018832	Diabetic Nephropathy	PDGFRA	-0.026807171	0.034226054	0.450021633
10370_21_STAT1_STAT1	ebi-a-GCST90018832	Diabetic Nephropathy	STAT1	-0.000373307	0.136569555	0.998067158
10372_18_STAT6_STAT6	ebi-a-GCST90018832	Diabetic Nephropathy	STAT6	-0.040583249	0.037748001	0.313678147
10390_21_ZNRF3_ZNRF3	ebi-a-GCST90018832	Diabetic Nephropathy	ZNRF3	-0.007163439	0.073705996	0.927251067
10391_1_ANGPTL3_ANGL3	ebi-a-GCST90018832	Diabetic Nephropathy	ANGPTL3	-0.022271098	0.042173876	0.610216495
10418_36_STX12_STX12	ebi-a-GCST90018832	Diabetic Nephropathy	STX12	-0.03643473	0.123945548	0.817987803
10419_1_SCARA5_SCAR5	ebi-a-GCST90018832	Diabetic Nephropathy	SCARA5	0.051983674	0.032904947	0.152804087
10424_31_NPDC1_NPDC1	ebi-a-GCST90018832	Diabetic Nephropathy	NPDC1	0.064988863	0.220889473	0.817837309
10425_3_B4GALT5_B4GT5	ebi-a-GCST90018832	Diabetic Nephropathy	B4GALT5	NA	NA	NA
10426_21_GOSR2_GOSR2	ebi-a-GCST90018832	Diabetic Nephropathy	GOSR2	0.009316465	0.070588328	0.90707766
10430_31_SLC3A2_4F2	ebi-a-GCST90018832	Diabetic Nephropathy	SLC3A2	0.019288157	0.066427023	0.798875711
10435_2_AGA_ASPG	ebi-a-GCST90018832	Diabetic Nephropathy	AGA	0.041588274	0.063508666	0.548313545
10438_19_CSF2RA_CSF2R	ebi-a-GCST90018832	Diabetic Nephropathy	CSF2RA	0.045470928	0.098272585	0.689040746
10440_26_CLMP_ACAM	ebi-a-GCST90018832	Diabetic Nephropathy	CLMP	0.037227964	0.047853086	0.51801169
10442_1_TMEM190_TM190	ebi-a-GCST90018832	Diabetic Nephropathy	TMEM190	-0.002711035	0.033799385	0.937825814
10445_20_APOM_ApoM	ebi-a-GCST90018832	Diabetic Nephropathy	APOM	-0.056984815	0.029221122	0.079731906
10447_18_PABPC3_PABP3	ebi-a-GCST90018832	Diabetic Nephropathy	PABPC3	NA	NA	NA
10449_31_SHISA2_TMM46	ebi-a-GCST90018832	Diabetic Nephropathy	SHISA2	-0.017519098	0.052398146	0.754914226
10451_11_NUCB1_NUCB1	ebi-a-GCST90018832	Diabetic Nephropathy	NUCB1	-0.006425553	0.053045302	0.911243356
10453_7_CEACAM20_CEA20	ebi-a-GCST90018832	Diabetic Nephropathy	CEACAM20	0.032089785	0.088081728	0.777582139
10455_196_IL31_IL_31	ebi-a-GCST90018832	Diabetic Nephropathy	IL31	0.004028946	0.045003934	0.934307141
10464_6_ANTXR1_ANTR1	ebi-a-GCST90018832	Diabetic Nephropathy	ANTXR1	-0.028305541	0.05166975	0.607375626
10499_1_TMEM106A_T106A	ebi-a-GCST90018832	Diabetic Nephropathy	TMEM106A	0.045605804	0.0450455	0.368593911
10506_53_PGRMC2_PGRC2	ebi-a-GCST90018832	Diabetic Nephropathy	PGRMC2	0.030160137	0.103883266	0.798901579
10507_166_ACRV1_sperm_protein_10	ebi-a-GCST90018832	Diabetic Nephropathy	ACRV1	0.050797169	0.071251527	0.507771391
10511_10_COL6A3_Collagen_alpha_3_VI_	ebi-a-GCST90018832	Diabetic Nephropathy	COL6A3	-0.017144174	0.114409862	0.905307893
10512_13_CSF2RB_IL3RB	ebi-a-GCST90018832	Diabetic Nephropathy	CSF2RB	0.045471424	0.033549767	0.246788432
10513_13_KCNIP3_CSEN	ebi-a-GCST90018832	Diabetic Nephropathy	KCNIP3	NA	NA	NA
10514_5_PTGDS_PGD2_synthase	ebi-a-GCST90018832	Diabetic Nephropathy	PTGDS	-0.021325523	0.073017217	0.789272301
10521_10_MXRA8_MXRA8	ebi-a-GCST90018832	Diabetic Nephropathy	MXRA8	0.047594812	0.040952965	0.272147439
10527_22_DHX9_DHX9	ebi-a-GCST90018832	Diabetic Nephropathy	DHX9	-0.01413819	0.0734567	0.865146526
10530_8_PSMB6_PSB6	ebi-a-GCST90018832	Diabetic Nephropathy	PSMB6	-0.006947683	0.089448905	0.945160188
10535_25_COX6A2_CX6A2	ebi-a-GCST90018832	Diabetic Nephropathy	COX6A2	-0.218832444	0.575348439	0.740282566
10539_30_CD99L2_C99L2	ebi-a-GCST90018832	Diabetic Nephropathy	CD99L2	-0.011129364	0.118173408	0.933553102
10546_2_TSPEAR_TSEAR	ebi-a-GCST90018832	Diabetic Nephropathy	TSPEAR	0.039170817	0.06739505	0.619871652
10550_37_BMPR1B_BMP_RIB	ebi-a-GCST90018832	Diabetic Nephropathy	BMPR1B	-0.011184567	0.094524133	0.925020596
10551_7_LAT_LAT	ebi-a-GCST90018832	Diabetic Nephropathy	LAT	0.047568738	0.123762483	0.766394252
10552_88_KLRC4_NKG2F	ebi-a-GCST90018832	Diabetic Nephropathy	KLRC4	-0.134154065	0.229528319	0.663274319
10557_6_TEX29_TEX29	ebi-a-GCST90018832	Diabetic Nephropathy	TEX29	-0.027664412	0.058852129	0.658096175
10558_26_PCDH9_PCDH9	ebi-a-GCST90018832	Diabetic Nephropathy	PCDH9	0.034114853	0.022077011	0.141829895
10560_1_ITM2C_ITM2C	ebi-a-GCST90018832	Diabetic Nephropathy	ITM2C	-0.082684354	0.132041789	0.595125845
10561_5_PGLYRP3_PGRP_I_alpha	ebi-a-GCST90018832	Diabetic Nephropathy	PGLYRP3	-0.045543915	0.058314958	0.4917661
10565_19_SLITRK3_SLIK3	ebi-a-GCST90018832	Diabetic Nephropathy	SLITRK3	-0.00972275	0.028999569	0.741093205
10569_28_SCGB1A1_Urinary_protein_1	ebi-a-GCST90018832	Diabetic Nephropathy	SCGB1A1	-0.023617273	0.033920374	0.508719763
10571_14_MGAT1_MGAT1	ebi-a-GCST90018832	Diabetic Nephropathy	MGAT1	-0.086302365	0.327465754	0.816798661
10572_65_CST8_CST8	ebi-a-GCST90018832	Diabetic Nephropathy	CST8	0.031335778	0.037834402	0.428953139
10574_10_AXL_AXL	ebi-a-GCST90018832	Diabetic Nephropathy	AXL	0.083912263	0.047843292	0.139818279
10575_31_PUF60_PUF60	ebi-a-GCST90018832	Diabetic Nephropathy	PUF60	0.1518469	0.074648049	0.178931734
10580_14_SFTA2_SFTA2	ebi-a-GCST90018832	Diabetic Nephropathy	SFTA2	0.042793031	0.504581815	0.940138591
10582_36_POMK_SG196	ebi-a-GCST90018832	Diabetic Nephropathy	POMK	-0.030623459	0.061765914	0.646041153
10584_7_NDUFS4_NDUS4	ebi-a-GCST90018832	Diabetic Nephropathy	NDUFS4	0.027853922	0.03013166	0.366294065
10600_24_CLGN_CLGN	ebi-a-GCST90018832	Diabetic Nephropathy	CLGN	0.025508592	0.032342862	0.44858519
10603_1_HTN3_HIS3	ebi-a-GCST90018832	Diabetic Nephropathy	HTN3	0.022121749	0.030614419	0.483775705
10605_22_APMAP_APMAP	ebi-a-GCST90018832	Diabetic Nephropathy	APMAP	0.089942889	0.078282134	0.36943728
10606_34_TOR1AIP1_TOIP1	ebi-a-GCST90018832	Diabetic Nephropathy	TOR1AIP1	-0.003534835	0.069616013	0.962695538
10608_9_HTN1_HIS1	ebi-a-GCST90018832	Diabetic Nephropathy	HTN1	0.056696672	0.084504472	0.571370873
10612_18_PLOD3_PLOD3	ebi-a-GCST90018832	Diabetic Nephropathy	PLOD3	-0.044716449	0.045433613	0.353835798
10615_18_MPZ_MYP0	ebi-a-GCST90018832	Diabetic Nephropathy	MPZ	0.004503735	0.02544802	0.861617235
10618_190_LRP2_megalin	ebi-a-GCST90018832	Diabetic Nephropathy	LRP2	0.027596596	0.079925841	0.788348418
10620_21_MSMB_PSP_94	ebi-a-GCST90018832	Diabetic Nephropathy	MSMB	0.003811634	0.023919401	0.875516443
10621_26_PRR16_PRR16	ebi-a-GCST90018832	Diabetic Nephropathy	PRR16	-0.034534202	0.075214487	0.691203768
10624_45_SPINK13_ISK13	ebi-a-GCST90018832	Diabetic Nephropathy	SPINK13	0.062331526	0.247365616	0.842855115
10627_87_APLP2_APLP2	ebi-a-GCST90018832	Diabetic Nephropathy	APLP2	-0.009884451	0.0419426	0.828863682
10630_5_HTATIP2_HTAI2	ebi-a-GCST90018832	Diabetic Nephropathy	HTATIP2	0.001587192	0.032748298	0.962917578
10643_16_OLFM3_NOE3	ebi-a-GCST90018832	Diabetic Nephropathy	OLFM3	0.020487443	0.067498688	0.776623353
10647_18_ASCC1_ASCC1	ebi-a-GCST90018832	Diabetic Nephropathy	ASCC1	-0.04697895	0.12227231	0.737821974
10666_7_GNPTG_GNPTG	ebi-a-GCST90018832	Diabetic Nephropathy	GNPTG	-0.017173457	0.051545625	0.746636203
10672_75_SFTPB_SP_B	ebi-a-GCST90018832	Diabetic Nephropathy	SFTPB	-0.023243772	0.045560883	0.625621434
10675_223_TMX2_TMX2	ebi-a-GCST90018832	Diabetic Nephropathy	TMX2	-0.003597451	0.064361834	0.958106639
10677_9_NDUFB4_NDUB4	ebi-a-GCST90018832	Diabetic Nephropathy	NDUFB4	-0.013211231	0.029976059	0.667947412
10693_43_KLRG2_KLRG2	ebi-a-GCST90018832	Diabetic Nephropathy	KLRG2	-0.014657652	0.104421472	0.901228704
10695_12_WFDC10B_WF10B	ebi-a-GCST90018832	Diabetic Nephropathy	WFDC10B	NA	NA	NA
10700_10_IGSF11_IGS11	ebi-a-GCST90018832	Diabetic Nephropathy	IGSF11	NA	NA	NA
10702_1_COL28A1_COSA1	ebi-a-GCST90018832	Diabetic Nephropathy	COL28A1	0.078636355	0.140196635	0.631322242
10703_203_SUDS3_SDS3	ebi-a-GCST90018832	Diabetic Nephropathy	SUDS3	-0.016370575	0.085655492	0.879778304
10708_3_GNRH2_GON2	ebi-a-GCST90018832	Diabetic Nephropathy	GNRH2	-0.025430476	0.043791471	0.620148395
10710_23_ZPBP2_ZPBP2	ebi-a-GCST90018832	Diabetic Nephropathy	ZPBP2	0.023884381	0.313687438	0.951620672
10714_7_ACE_ACE	ebi-a-GCST90018832	Diabetic Nephropathy	ACE	0.058732314	0.03755235	0.135225278
10716_35_PSMD5_PSMD5	ebi-a-GCST90018832	Diabetic Nephropathy	PSMD5	0.060743815	0.069501639	0.474286706
10731_10_HS3ST5_HS3S5	ebi-a-GCST90018832	Diabetic Nephropathy	HS3ST5	-0.014963157	0.083382646	0.869019115
10734_339_GAL3ST2_G3ST2	ebi-a-GCST90018832	Diabetic Nephropathy	GAL3ST2	-0.04442234	0.045382467	0.360266757
10737_96_SERPINB1_Serpin_B1	ebi-a-GCST90018832	Diabetic Nephropathy	SERPINB1	0.317732106	0.374069569	0.551729526
10748_216_PCDHB2_PCDB2	ebi-a-GCST90018832	Diabetic Nephropathy	PCDHB2	0.020583852	0.058717652	0.743603656
10752_8_CDYL2_CDYL2	ebi-a-GCST90018832	Diabetic Nephropathy	CDYL2	0.123331029	0.085686401	0.286696944
10753_31_ADAM7_ADAM7	ebi-a-GCST90018832	Diabetic Nephropathy	ADAM7	NA	NA	NA
10754_113_PROK2_Prokineticin_2	ebi-a-GCST90018832	Diabetic Nephropathy	PROK2	0.007059377	0.020382855	0.735622026
10758_2_KERA_KERA	ebi-a-GCST90018832	Diabetic Nephropathy	KERA	0.032296375	0.035916715	0.409757581
10760_107_GRIA4_GRIA4	ebi-a-GCST90018832	Diabetic Nephropathy	GRIA4	-0.067166572	0.12326443	0.605469152
10761_5_TMED2_TMED2	ebi-a-GCST90018832	Diabetic Nephropathy	TMED2	NA	NA	NA
10762_2_KLRG2_KLRG2	ebi-a-GCST90018832	Diabetic Nephropathy	KLRG2	0.025819732	0.04665743	0.635599738
10772_21_CSGALNACT2_CGAT2	ebi-a-GCST90018832	Diabetic Nephropathy	CSGALNACT2	-0.065144924	0.069279155	0.416420851
10781_19_CLEC4G_CLC4G	ebi-a-GCST90018832	Diabetic Nephropathy	CLEC4G	0.08873136	0.052878021	0.191932324
10798_4_CD300E_CLM2	ebi-a-GCST90018832	Diabetic Nephropathy	CD300E	0.33598303	0.142903211	0.256015999
10800_15_SERPINH1_Collagen_binding_protein	ebi-a-GCST90018832	Diabetic Nephropathy	SERPINH1	0.000731176	0.056911931	0.990246332
10809_14_KLRB1_KLRB1	ebi-a-GCST90018832	Diabetic Nephropathy	KLRB1	-0.024281668	0.04824031	0.632660448
10814_7_CD1A_CD1A	ebi-a-GCST90018832	Diabetic Nephropathy	CD1A	-0.008218975	0.059671175	0.895822623
10815_2_HABP4_HABP4	ebi-a-GCST90018832	Diabetic Nephropathy	HABP4	0.022731467	0.044244691	0.634492854
10816_150_PILRA_PILRA_isoform_FDF03_M14	ebi-a-GCST90018832	Diabetic Nephropathy	PILRA	0.035080503	0.032860073	0.296791382
10817_26_TOMM20L_TO20L	ebi-a-GCST90018832	Diabetic Nephropathy	TOMM20L	-0.047574014	0.04535526	0.342246918
10818_36_SMPD1_ASM	ebi-a-GCST90018832	Diabetic Nephropathy	SMPD1	0.000101319	0.023260236	0.996555391
10825_12_VSIG10_VSI10	ebi-a-GCST90018832	Diabetic Nephropathy	VSIG10	NA	NA	NA
10832_24_B4GALT6_B4GT6	ebi-a-GCST90018832	Diabetic Nephropathy	B4GALT6	0.019302493	0.0234159	0.420540184
10833_64_HHIP_HHIP	ebi-a-GCST90018832	Diabetic Nephropathy	HHIP	0.026429204	0.045583927	0.593144091
10835_25_A4GNT_A4GCT	ebi-a-GCST90018832	Diabetic Nephropathy	A4GNT	-0.068743604	0.079988321	0.54803956
10842_7_GCNT4_GCNT4	ebi-a-GCST90018832	Diabetic Nephropathy	GCNT4	0.209024987	0.116713628	0.215187122
10847_1_SIGLEC15_SIG15	ebi-a-GCST90018832	Diabetic Nephropathy	SIGLEC15	-0.0058252	0.053910704	0.919156958
10848_137_BTNL3_BTNL3	ebi-a-GCST90018832	Diabetic Nephropathy	BTNL3	0.3494937	0.614393303	0.670743261
10851_77_EBI3_IL27B	ebi-a-GCST90018832	Diabetic Nephropathy	EBI3	0.012757175	0.022099021	0.572318173
10852_114_HNRNPDL_HNRDL	ebi-a-GCST90018832	Diabetic Nephropathy	HNRNPDL	-0.066232979	0.084841257	0.516726329
10876_300_BRAT1_BRAT1	ebi-a-GCST90018832	Diabetic Nephropathy	BRAT1	NA	NA	NA
10880_38_FAM163B_F163B	ebi-a-GCST90018832	Diabetic Nephropathy	FAM163B	0.034157562	0.040733005	0.463264833
10882_12_DSC1_Desmocollin_1	ebi-a-GCST90018832	Diabetic Nephropathy	DSC1	0.055911754	0.055431215	0.387433084
10885_36_C6orf89_CF089	ebi-a-GCST90018832	Diabetic Nephropathy	C6orf89	0.024432113	0.049352712	0.669604194
10889_2_MRAP2_MRAP2	ebi-a-GCST90018832	Diabetic Nephropathy	MRAP2	0.117940128	0.100001471	0.359535974
10890_135_LCTL_LCTL	ebi-a-GCST90018832	Diabetic Nephropathy	LCTL	NA	NA	NA
10892_8_OSMR_OSMR	ebi-a-GCST90018832	Diabetic Nephropathy	OSMR	-0.031500546	0.068954759	0.666954688
10895_28_TMPRSS11B_TM11B	ebi-a-GCST90018832	Diabetic Nephropathy	TMPRSS11B	0.044795475	0.148953644	0.814024037
10900_272_STMN2_STMN2	ebi-a-GCST90018832	Diabetic Nephropathy	STMN2	0.434008944	0.232239784	0.312793328
10902_53_ASPRV1_APRV1	ebi-a-GCST90018832	Diabetic Nephropathy	ASPRV1	-0.069148329	0.045777817	0.165193982
10903_50_STX8_STX8	ebi-a-GCST90018832	Diabetic Nephropathy	STX8	-0.095988088	0.124397947	0.581616249
10907_116_NTM_NTRI	ebi-a-GCST90018832	Diabetic Nephropathy	NTM	-0.001863785	0.025206912	0.942675857
10908_2_GALNT13_GLT13	ebi-a-GCST90018832	Diabetic Nephropathy	GALNT13	0.001258931	0.103653286	0.991412085
10910_6_CEACAM4_CEAM4	ebi-a-GCST90018832	Diabetic Nephropathy	CEACAM4	0.037161145	0.186184346	0.874583069
10916_44_PLA2R1_PLA2R	ebi-a-GCST90018832	Diabetic Nephropathy	PLA2R1	0.008892672	0.0175541	0.617484543
10917_40_GNGT2_GBGT2	ebi-a-GCST90018832	Diabetic Nephropathy	GNGT2	NA	NA	NA
10924_258_CYB5D2_NEUFC	ebi-a-GCST90018832	Diabetic Nephropathy	CYB5D2	-0.015697843	0.034960305	0.672210433
10933_107_CALN1_CABP8	ebi-a-GCST90018832	Diabetic Nephropathy	CALN1	-0.028388085	0.064455388	0.735887432
10938_13_CD58_sLFA_3	ebi-a-GCST90018832	Diabetic Nephropathy	CD58	-0.024616036	0.079018832	0.784878608
10939_16_PLEKHA4_PKHA4	ebi-a-GCST90018832	Diabetic Nephropathy	PLEKHA4	0.03943801	0.075990837	0.639627187
10940_25_SRL_SRCA	ebi-a-GCST90018832	Diabetic Nephropathy	SRL	-0.012785973	0.042642304	0.779233194
10945_11_STX6_Syntaxin_6	ebi-a-GCST90018832	Diabetic Nephropathy	STX6	-0.020108287	0.165048496	0.914169257
10948_14_PLD3_PLD3	ebi-a-GCST90018832	Diabetic Nephropathy	PLD3	-0.12548488	0.104762892	0.317001681
10953_14_CLEC2A_CLC2A	ebi-a-GCST90018832	Diabetic Nephropathy	CLEC2A	0.034799806	0.041099632	0.435793182
10955_4_CLEC10A_CLC10	ebi-a-GCST90018832	Diabetic Nephropathy	CLEC10A	-0.035491022	0.114968643	0.786736602
10959_125_BET1L_BET1L	ebi-a-GCST90018832	Diabetic Nephropathy	BET1L	0.014080734	0.096535895	0.907792823
10974_20_SPINK7_ISK7	ebi-a-GCST90018832	Diabetic Nephropathy	SPINK7	0.051309058	0.046115889	0.302619199
10975_59_MUCL1_MUCL1	ebi-a-GCST90018832	Diabetic Nephropathy	MUCL1	0.000763485	0.156936444	0.996902912
10977_55_UCMA_UCMA	ebi-a-GCST90018832	Diabetic Nephropathy	UCMA	-0.01893094	0.029592433	0.536732774
10981_56_NRG3_NRG3	ebi-a-GCST90018832	Diabetic Nephropathy	NRG3	NA	NA	NA
10990_21_LRRK2_LRRK2	ebi-a-GCST90018832	Diabetic Nephropathy	LRRK2	-0.084590099	0.071981514	0.305105949
11067_13_BGLAP_Osteocalcin	ebi-a-GCST90018832	Diabetic Nephropathy	BGLAP	-0.047674911	0.093480255	0.699760304
11071_1_IL5_IL_5	ebi-a-GCST90018832	Diabetic Nephropathy	IL5	-0.11181427	0.251811853	0.733965722
11094_104_CLC_LPPL	ebi-a-GCST90018832	Diabetic Nephropathy	CLC	-0.026131462	0.296596789	0.944055496
11096_57_N6AMT1_HEMK2	ebi-a-GCST90018832	Diabetic Nephropathy	N6AMT1	-0.155246949	0.088797222	0.33076039
11098_1_PDXK_PDXK	ebi-a-GCST90018832	Diabetic Nephropathy	PDXK	0.153817475	0.078320729	0.144296099
11102_22_REG4_REG4	ebi-a-GCST90018832	Diabetic Nephropathy	REG4	0.020995619	0.049169729	0.682203574
11103_24_HSPB1_HSP_27	ebi-a-GCST90018832	Diabetic Nephropathy	HSPB1	0.00752285	0.037717444	0.848496255
11104_13_CHI3L1_YKL_40	ebi-a-GCST90018832	Diabetic Nephropathy	CHI3L1	0.022264992	0.057757606	0.711321069
11109_56_SVEP1_SVEP1	ebi-a-GCST90018832	Diabetic Nephropathy	SVEP1	-0.014839183	0.024376585	0.550297895
11110_4_TMEM119_TM119	ebi-a-GCST90018832	Diabetic Nephropathy	TMEM119	-0.024430409	0.120664722	0.872825757
11116_16_C11orf87_CK087	ebi-a-GCST90018832	Diabetic Nephropathy	C11orf87	0.038507856	0.038412637	0.342301843
11117_2_SPATA20_SPT20	ebi-a-GCST90018832	Diabetic Nephropathy	SPATA20	-0.05673336	0.041556334	0.243926117
11118_107_RAB17_RAB17	ebi-a-GCST90018832	Diabetic Nephropathy	RAB17	-0.02655	0.039006577	0.517963361
11120_49_NAT14_NAT14	ebi-a-GCST90018832	Diabetic Nephropathy	NAT14	-0.002959672	0.22521012	0.991634135
11128_29_TMEM132C_T132C	ebi-a-GCST90018832	Diabetic Nephropathy	TMEM132C	-0.025234081	0.086586091	0.798166497
11129_66_BMP15_BMP15	ebi-a-GCST90018832	Diabetic Nephropathy	BMP15	0.029539198	0.149961422	0.876184626
11130_158_CACNB4_CACB4	ebi-a-GCST90018832	Diabetic Nephropathy	CACNB4	0.105956194	0.257425298	0.751421615
11134_30_MTRF1L_RF1ML	ebi-a-GCST90018832	Diabetic Nephropathy	MTRF1L	0.093893904	0.05211078	0.32255686
11135_5_MRPL55_RM55	ebi-a-GCST90018832	Diabetic Nephropathy	MRPL55	NA	NA	NA
11137_43_CSF2RB_IL3RB	ebi-a-GCST90018832	Diabetic Nephropathy	CSF2RB	NA	NA	NA
11140_56_COL1A1_CO1A1	ebi-a-GCST90018832	Diabetic Nephropathy	COL1A1	-0.000437385	0.028951284	0.988159512
11142_11_ANGPTL1_ANGL1	ebi-a-GCST90018832	Diabetic Nephropathy	ANGPTL1	0.009913411	0.033943649	0.78197466
11143_32_OLFM3_NOE3	ebi-a-GCST90018832	Diabetic Nephropathy	OLFM3	-0.0245229	0.098406219	0.844520738
11145_72_KIAA1549L_K154L	ebi-a-GCST90018832	Diabetic Nephropathy	KIAA1549L	0.027133182	0.043275865	0.56467929
11146_4_TBX22_TBX22	ebi-a-GCST90018832	Diabetic Nephropathy	TBX22	0.046016556	0.160767237	0.822524893
11149_3_TLR1_TLR1	ebi-a-GCST90018832	Diabetic Nephropathy	TLR1	0.180538517	0.108780519	0.195565879
11152_46_KLK13_kallikrein_13	ebi-a-GCST90018832	Diabetic Nephropathy	KLK13	-0.023299568	0.02193194	0.313055216
11154_3_NFE2L1_NF2L1	ebi-a-GCST90018832	Diabetic Nephropathy	NFE2L1	NA	NA	NA
11155_16_COL6A5_CO6A5	ebi-a-GCST90018832	Diabetic Nephropathy	COL6A5	0.272999869	0.126381056	0.276011619
11160_56_RNF122_RN122	ebi-a-GCST90018832	Diabetic Nephropathy	RNF122	-0.003409711	0.078663679	0.967103929
11163_7_FAM162B_F162B	ebi-a-GCST90018832	Diabetic Nephropathy	FAM162B	0.195992016	0.098775182	0.297188741
11164_7_TENM2_TEN2	ebi-a-GCST90018832	Diabetic Nephropathy	TENM2	-0.023846004	0.163321206	0.907701382
11167_6_MTMR1_MTMR1	ebi-a-GCST90018832	Diabetic Nephropathy	MTMR1	-0.016465623	0.041938129	0.710781666
11168_3_MEGF10_MEG10	ebi-a-GCST90018832	Diabetic Nephropathy	MEGF10	-0.006593758	0.106847389	0.96076273
11173_29_MILR1_MILR1	ebi-a-GCST90018832	Diabetic Nephropathy	MILR1	0.023437325	0.110765132	0.84598265
11174_8_THSD7A_THS7A	ebi-a-GCST90018832	Diabetic Nephropathy	THSD7A	-0.062501512	0.07708496	0.502617025
11177_16_KRT5_K2C5	ebi-a-GCST90018832	Diabetic Nephropathy	KRT5	0.069608804	0.056942672	0.256333104
11178_21_SVEP1_SVEP1	ebi-a-GCST90018832	Diabetic Nephropathy	SVEP1	0.034542727	0.046039296	0.481456778
11180_17_SMARCC1_SMRC1	ebi-a-GCST90018832	Diabetic Nephropathy	SMARCC1	0.011249187	0.068255245	0.87708659
11185_145_GCH1_GCH1	ebi-a-GCST90018832	Diabetic Nephropathy	GCH1	0.004594211	0.172996631	0.983097484
11187_11_CLEC12A_CL12A	ebi-a-GCST90018832	Diabetic Nephropathy	CLEC12A	-0.004878123	0.02259563	0.832188903
11192_168_TINAGL1_TINAL	ebi-a-GCST90018832	Diabetic Nephropathy	TINAGL1	-0.004536015	0.0440116	0.919767063
11198_37_CREB3L1_CR3L1	ebi-a-GCST90018832	Diabetic Nephropathy	CREB3L1	-0.010845317	0.143182409	0.951871293
11201_19_PUS1_TRUA	ebi-a-GCST90018832	Diabetic Nephropathy	PUS1	NA	NA	NA
11202_70_TBX5_TBX5	ebi-a-GCST90018832	Diabetic Nephropathy	TBX5	0.088562197	0.106822346	0.559324565
11205_10_ITGB7_Integrin_beta_7	ebi-a-GCST90018832	Diabetic Nephropathy	ITGB7	0.169341672	0.163776526	0.489365478
11207_3_MSR1_Macrophage_scavenger_receptor	ebi-a-GCST90018832	Diabetic Nephropathy	MSR1	0.017042955	0.059735358	0.8022413
11208_15_NAGPA_NAGPA	ebi-a-GCST90018832	Diabetic Nephropathy	NAGPA	-0.004046443	0.027904948	0.887585538
11211_7_TBCE_TBCE	ebi-a-GCST90018832	Diabetic Nephropathy	TBCE	0.01605207	0.089464422	0.866326923
11212_7_TXNDC5_TXND5	ebi-a-GCST90018832	Diabetic Nephropathy	TXNDC5	-0.024940914	0.050520936	0.636646973
11214_40_DNAJB9_DNJB9	ebi-a-GCST90018832	Diabetic Nephropathy	DNAJB9	-0.010775982	0.033393013	0.753567077
11215_6_CDH15_CAD15	ebi-a-GCST90018832	Diabetic Nephropathy	CDH15	0.028877928	0.047231176	0.554567766
11218_84_TPMT_TPMT	ebi-a-GCST90018832	Diabetic Nephropathy	TPMT	-0.019075087	0.030837495	0.551532936
11219_95_FGFBP3_FGFP3	ebi-a-GCST90018832	Diabetic Nephropathy	FGFBP3	-0.025071287	0.036452199	0.511033197
11223_1_TMEM154_TM154	ebi-a-GCST90018832	Diabetic Nephropathy	TMEM154	0.109261899	0.058033351	0.101754874
11226_16_UBE3A_UBE3A	ebi-a-GCST90018832	Diabetic Nephropathy	UBE3A	0.107675817	0.262241088	0.751966852
11228_37_RIC3_RIC3	ebi-a-GCST90018832	Diabetic Nephropathy	RIC3	0.083676488	0.157236377	0.688660334
11229_16_ERN1_ERN1	ebi-a-GCST90018832	Diabetic Nephropathy	ERN1	NA	NA	NA
11237_49_PCOLCE_PCOC1	ebi-a-GCST90018832	Diabetic Nephropathy	PCOLCE	-0.003107652	0.041118071	0.94221126
11239_49_TMPRSS6_TMPS6	ebi-a-GCST90018832	Diabetic Nephropathy	TMPRSS6	-0.000230142	0.035369	0.994888734
11241_8_ASL_ARLY	ebi-a-GCST90018832	Diabetic Nephropathy	ASL	0.041952884	0.056084354	0.488110334
11242_33_TGM1_TGM1	ebi-a-GCST90018832	Diabetic Nephropathy	TGM1	0.115511562	0.337893208	0.790295405
11243_90_ADGRF1_GPR110	ebi-a-GCST90018832	Diabetic Nephropathy	ADGRF1	0.063217416	0.101708047	0.578265621
11247_20_NAGS_NAGS	ebi-a-GCST90018832	Diabetic Nephropathy	NAGS	0.113955894	0.180143411	0.640924411
11248_43_UROS_HEM4	ebi-a-GCST90018832	Diabetic Nephropathy	UROS	-0.014251104	0.040903457	0.745098076
11252_30_LRCH4_LRCH4	ebi-a-GCST90018832	Diabetic Nephropathy	LRCH4	0.017314773	0.234222409	0.953023655
11254_13_PAPLN_PPN	ebi-a-GCST90018832	Diabetic Nephropathy	PAPLN	0.073032684	0.132114452	0.618923837
11257_1_QDPR_DHPR	ebi-a-GCST90018832	Diabetic Nephropathy	QDPR	-0.04685251	0.04782918	0.399532306
11258_41_MADCAM1_MAdCAM_1	ebi-a-GCST90018832	Diabetic Nephropathy	MADCAM1	0.228122981	0.142288733	0.355036825
11260_47_SUN5_SPA4L	ebi-a-GCST90018832	Diabetic Nephropathy	SUN5	0.076503796	0.069625616	0.313984175
11262_39_TRABD_TRABD	ebi-a-GCST90018832	Diabetic Nephropathy	TRABD	-0.023711915	0.149622589	0.88414721
11263_57_CASQ1_CASQ1	ebi-a-GCST90018832	Diabetic Nephropathy	CASQ1	-0.027898045	0.200277735	0.898041185
11264_33_XDH_XDH	ebi-a-GCST90018832	Diabetic Nephropathy	XDH	0.026819999	0.091226918	0.79646753
11265_8_ALDH1A1_Retinal_dehydrogenase_1	ebi-a-GCST90018832	Diabetic Nephropathy	ALDH1A1	NA	NA	NA
11266_8_SELPLG_SELPL	ebi-a-GCST90018832	Diabetic Nephropathy	SELPLG	0.015356685	0.022127605	0.495661393
11270_17_CHCHD10_CHC10	ebi-a-GCST90018832	Diabetic Nephropathy	CHCHD10	NA	NA	NA
11273_176_GSTT2B_GSTT2	ebi-a-GCST90018832	Diabetic Nephropathy	GSTT2B	-0.002675321	0.048540357	0.959511708
11275_94_LRP1B_LRP1B	ebi-a-GCST90018832	Diabetic Nephropathy	LRP1B	-0.035149185	0.067771845	0.695410469
11277_23_ATF6_ATF6A	ebi-a-GCST90018832	Diabetic Nephropathy	ATF6	-0.004656055	0.018432565	0.803155726
11278_4_COL11A2_COL11A2	ebi-a-GCST90018832	Diabetic Nephropathy	COL11A2	-0.080811219	0.043535134	0.090385796
11280_6_GAD1_DCE1	ebi-a-GCST90018832	Diabetic Nephropathy	GAD1	0.036768598	0.457735855	0.943291559
11281_6_GRB7_GRB7	ebi-a-GCST90018832	Diabetic Nephropathy	GRB7	-0.031575587	0.052584452	0.570160538
11283_13_DCAF5_DCAF5	ebi-a-GCST90018832	Diabetic Nephropathy	DCAF5	-0.027613747	0.066082216	0.716632813
11287_14_CYB5A_Cytochrome_b5	ebi-a-GCST90018832	Diabetic Nephropathy	CYB5A	-0.040146604	0.163636309	0.846836661
11288_26_NT5C2_5NTC	ebi-a-GCST90018832	Diabetic Nephropathy	NT5C2	-0.076161706	0.067319509	0.375313077
11292_13_SCARA3_SCAR3	ebi-a-GCST90018832	Diabetic Nephropathy	SCARA3	0.076864622	0.048756516	0.165982918
11293_14_LRRN1_LRRN1	ebi-a-GCST90018832	Diabetic Nephropathy	LRRN1	0.031242258	0.048349686	0.542077745
11300_32_SORT1_SORT	ebi-a-GCST90018832	Diabetic Nephropathy	SORT1	0.272183372	0.173524151	0.361317733
11302_237_TNR_TENR	ebi-a-GCST90018832	Diabetic Nephropathy	TNR	-0.046051844	0.049556835	0.383673769
11303_7_SAMHD1_SAMH1	ebi-a-GCST90018832	Diabetic Nephropathy	SAMHD1	NA	NA	NA
11307_33_WWP1_WWP1	ebi-a-GCST90018832	Diabetic Nephropathy	WWP1	0.137827268	0.130894706	0.402797655
11308_8_CREB3L4_CR3L4	ebi-a-GCST90018832	Diabetic Nephropathy	CREB3L4	0.046569318	0.039127949	0.25525691
11311_79_RAG1_RAG_1	ebi-a-GCST90018832	Diabetic Nephropathy	RAG1	-0.028891512	0.059666319	0.676067868
11312_40_PMS2_PMS2	ebi-a-GCST90018832	Diabetic Nephropathy	PMS2	NA	NA	NA
11313_100_PCBD1_PHS	ebi-a-GCST90018832	Diabetic Nephropathy	PCBD1	-0.00635078	0.046431045	0.895056512
11315_148_PPM1D_PPM1D	ebi-a-GCST90018832	Diabetic Nephropathy	PPM1D	0.010405616	0.081551891	0.906541922
11320_29_CHFR_CHFR	ebi-a-GCST90018832	Diabetic Nephropathy	CHFR	-0.010129829	0.07416629	0.900011287
11325_8_BTG2_BTG2	ebi-a-GCST90018832	Diabetic Nephropathy	BTG2	0.015939963	0.065908022	0.824484703
11327_56_CLK2_CLK2	ebi-a-GCST90018832	Diabetic Nephropathy	CLK2	-0.026485074	0.039494072	0.523971134
11330_15_CSNK2B_CSK2B	ebi-a-GCST90018832	Diabetic Nephropathy	CSNK2B	0.033467179	0.088146315	0.740709354
11333_82_ARHGAP25_RHG25	ebi-a-GCST90018832	Diabetic Nephropathy	ARHGAP25	0.039074569	0.070128469	0.633434983
11336_9_FANCF_FANCF	ebi-a-GCST90018832	Diabetic Nephropathy	FANCF	NA	NA	NA
11347_9_TALDO1_Transaldolase	ebi-a-GCST90018832	Diabetic Nephropathy	TALDO1	-0.002620094	0.072202088	0.972791207
11348_132_P4HA2_P4HA2	ebi-a-GCST90018832	Diabetic Nephropathy	P4HA2	0.016711438	0.051605981	0.800629094
11351_233_NHEJ1_NHEJ1	ebi-a-GCST90018832	Diabetic Nephropathy	NHEJ1	0.031980173	0.076383758	0.71612895
11354_21_PLCB1_Phospholipase_C_beta_1	ebi-a-GCST90018832	Diabetic Nephropathy	PLCB1	NA	NA	NA
11358_15_GRB10_GRB10	ebi-a-GCST90018832	Diabetic Nephropathy	GRB10	-0.021177963	0.130603519	0.886085747
11360_39_RRM1_RRM1	ebi-a-GCST90018832	Diabetic Nephropathy	RRM1	-0.011714396	0.018519948	0.53256534
11363_58_AQP4_AQP4	ebi-a-GCST90018832	Diabetic Nephropathy	AQP4	NA	NA	NA
11369_23_ADH5_ADHX	ebi-a-GCST90018832	Diabetic Nephropathy	ADH5	-0.035635797	0.157675823	0.832274874
11370_20_INPP5E_INP5E	ebi-a-GCST90018832	Diabetic Nephropathy	INPP5E	0.001452976	0.072849104	0.985339618
11371_1_GPR101_GP101	ebi-a-GCST90018832	Diabetic Nephropathy	GPR101	NA	NA	NA
11372_2_ZNF18_ZNF18	ebi-a-GCST90018832	Diabetic Nephropathy	ZNF18	0.085113626	0.059553262	0.388668303
11377_19_ADH7_ADH7	ebi-a-GCST90018832	Diabetic Nephropathy	ADH7	0.0133208	0.031834698	0.692993209
11378_37_SYK_KSYK	ebi-a-GCST90018832	Diabetic Nephropathy	SYK	-0.089930989	0.086781244	0.488653997
11380_84_RBM24_RBM24	ebi-a-GCST90018832	Diabetic Nephropathy	RBM24	0.004546288	0.048579788	0.929939819
11383_41_KRT7_Keratin_7	ebi-a-GCST90018832	Diabetic Nephropathy	KRT7	0.044798321	0.049739805	0.397698975
11387_3_ATF6B_ATF6B	ebi-a-GCST90018832	Diabetic Nephropathy	ATF6B	0.027207233	0.033385188	0.432391954
11388_75_WFDC2_HE4	ebi-a-GCST90018832	Diabetic Nephropathy	WFDC2	-0.13054775	0.106326662	0.344415021
11390_24_CA8_Carbonic_Anhydrase_VIII	ebi-a-GCST90018832	Diabetic Nephropathy	CA8	-0.025790172	0.069489862	0.725742653
11391_69_MVK_MVK	ebi-a-GCST90018832	Diabetic Nephropathy	MVK	0.028067525	0.060676052	0.675152554
11396_39_DNAI1_DNAI1	ebi-a-GCST90018832	Diabetic Nephropathy	DNAI1	-0.015426838	0.070012043	0.846049656
11401_181_RNF146_RN146	ebi-a-GCST90018832	Diabetic Nephropathy	RNF146	0.058837282	0.055787184	0.369006949
11402_17_KMT2C_KMT2C	ebi-a-GCST90018832	Diabetic Nephropathy	KMT2C	NA	NA	NA
11405_150_CARD9_CARD9	ebi-a-GCST90018832	Diabetic Nephropathy	CARD9	-0.077723285	0.104095924	0.591701331
11406_82_ACAD8_ACAD8	ebi-a-GCST90018832	Diabetic Nephropathy	ACAD8	0.028011504	0.136870344	0.871485811
11407_57_PLSCR3_PLS3	ebi-a-GCST90018832	Diabetic Nephropathy	PLSCR3	NA	NA	NA
11416_23_FBXL4_FBXL4	ebi-a-GCST90018832	Diabetic Nephropathy	FBXL4	0.031138658	0.045981975	0.523521105
11421_10_EHD4_EHD4	ebi-a-GCST90018832	Diabetic Nephropathy	EHD4	-0.010644067	0.149627373	0.954788837
11424_4_FAH_FAAA	ebi-a-GCST90018832	Diabetic Nephropathy	FAH	0.046118305	0.043629624	0.331182873
11425_31_RUFY1_RUFY1	ebi-a-GCST90018832	Diabetic Nephropathy	RUFY1	0.029138275	0.069476101	0.692333652
11429_80_HNRNPC_hnRNP_C1_C2	ebi-a-GCST90018832	Diabetic Nephropathy	HNRNPC	0.065823862	0.088883357	0.512652762
11430_49_DTX1_DTX1	ebi-a-GCST90018832	Diabetic Nephropathy	DTX1	0.026800575	0.046901605	0.580329368
11431_235_RECQL_RECQ1	ebi-a-GCST90018832	Diabetic Nephropathy	RECQL	-0.030920392	0.056993845	0.602240709
11432_11_PQBP1_PQBP1	ebi-a-GCST90018832	Diabetic Nephropathy	PQBP1	0.053661594	0.095003761	0.629089932
11433_11_TCTN2_TECT2	ebi-a-GCST90018832	Diabetic Nephropathy	TCTN2	-0.172857627	0.311571939	0.677542624
11439_88_RHPN2_RHPN2	ebi-a-GCST90018832	Diabetic Nephropathy	RHPN2	-0.001544392	0.057014439	0.980849596
11440_58_SOCS3_SOCS_3	ebi-a-GCST90018832	Diabetic Nephropathy	SOCS3	-0.035222903	0.037386799	0.373706043
11441_11_PYGL_PYGL	ebi-a-GCST90018832	Diabetic Nephropathy	PYGL	0.040939066	0.044891451	0.396952051
11444_49_POLR3F_RPC6	ebi-a-GCST90018832	Diabetic Nephropathy	POLR3F	0.066260272	0.173030689	0.767179856
11448_34_GALK1_GALK1	ebi-a-GCST90018832	Diabetic Nephropathy	GALK1	-0.022643941	0.038901378	0.664410243
11454_87_EIF3G_EIF3G	ebi-a-GCST90018832	Diabetic Nephropathy	EIF3G	0.007988926	0.088246501	0.93357208
11456_2_MAGEB10_MAGBA	ebi-a-GCST90018832	Diabetic Nephropathy	MAGEB10	-0.00836856	0.087345131	0.929712659
11457_53_GALE_GALE	ebi-a-GCST90018832	Diabetic Nephropathy	GALE	-0.059832812	0.07286753	0.457698122
11459_81_ELL_ELL	ebi-a-GCST90018832	Diabetic Nephropathy	ELL	-0.008656382	0.082830832	0.926303507
11464_9_RELB_RELB	ebi-a-GCST90018832	Diabetic Nephropathy	RELB	0.033245734	0.06601342	0.640998736
11465_4_GPR135_GP135	ebi-a-GCST90018832	Diabetic Nephropathy	GPR135	0.08805218	0.138235701	0.589326926
11468_15_RBM19_RBM19	ebi-a-GCST90018832	Diabetic Nephropathy	RBM19	0.009330985	0.03780563	0.812133614
11480_1_ALDH3A1_Aldehyde_dehydrogenase__class_3	ebi-a-GCST90018832	Diabetic Nephropathy	ALDH3A1	NA	NA	NA
11481_25_HAVCR2_TIMD3	ebi-a-GCST90018832	Diabetic Nephropathy	HAVCR2	NA	NA	NA
11490_42_UBL4A_UBL4A	ebi-a-GCST90018832	Diabetic Nephropathy	UBL4A	NA	NA	NA
11510_31_APOL1_Apo_L1	ebi-a-GCST90018832	Diabetic Nephropathy	APOL1	-0.035014001	0.027207074	0.224535733
11513_92_CD38_CD38	ebi-a-GCST90018832	Diabetic Nephropathy	CD38	-0.011397569	0.244785571	0.970379458
11514_196_CD59_CD59	ebi-a-GCST90018832	Diabetic Nephropathy	CD59	0.025753879	0.038231727	0.530427367
11516_7_FABP1_FABPL	ebi-a-GCST90018832	Diabetic Nephropathy	FABP1	0.157542344	1.068177927	0.906778919
11530_37_HMBS_HEM3	ebi-a-GCST90018832	Diabetic Nephropathy	HMBS	0.053681524	0.156587338	0.754348086
11534_6_LRIT3_LRIT3	ebi-a-GCST90018832	Diabetic Nephropathy	LRIT3	0.101406216	0.065368345	0.260994056
11536_9_MYSM1_MYSM1	ebi-a-GCST90018832	Diabetic Nephropathy	MYSM1	NA	NA	NA
11537_12_TFR2_TFR2	ebi-a-GCST90018832	Diabetic Nephropathy	TFR2	-0.036472703	0.094843085	0.72620561
11540_37_FOXO3_FOXO3A	ebi-a-GCST90018832	Diabetic Nephropathy	FOXO3	-0.95720091	0.854410006	0.463916848
11542_11_TMEM230_TM230	ebi-a-GCST90018832	Diabetic Nephropathy	TMEM230	-0.562152677	0.770913111	0.598892573
11543_84_LIMA1_LIMA1	ebi-a-GCST90018832	Diabetic Nephropathy	LIMA1	-0.019218623	0.082778962	0.838000959
11546_7_CYGB_CYGB	ebi-a-GCST90018832	Diabetic Nephropathy	CYGB	-0.132040652	0.233935641	0.672869413
11547_84_MUSK_MUSK	ebi-a-GCST90018832	Diabetic Nephropathy	MUSK	-0.028448626	0.06914071	0.697778408
11549_6_ISL1_ISL1	ebi-a-GCST90018832	Diabetic Nephropathy	ISL1	0.288515243	0.128824971	0.267347161
11551_16_HMG20B_HM20B	ebi-a-GCST90018832	Diabetic Nephropathy	HMG20B	NA	NA	NA
11556_19_ARFGAP1_ARFG1	ebi-a-GCST90018832	Diabetic Nephropathy	ARFGAP1	-0.028562561	0.092011092	0.768760535
11557_3_SMURF1_SMUF1	ebi-a-GCST90018832	Diabetic Nephropathy	SMURF1	NA	NA	NA
11560_76_NFATC4_NFAC4	ebi-a-GCST90018832	Diabetic Nephropathy	NFATC4	-0.001376876	0.242576386	0.996386553
11563_51_SYTL4_SYTL4	ebi-a-GCST90018832	Diabetic Nephropathy	SYTL4	-0.025829887	0.076094494	0.756648414
11565_58_ZNF23_ZNF23	ebi-a-GCST90018832	Diabetic Nephropathy	ZNF23	0.108702217	0.26765831	0.754408819
11567_23_ZNF10_ZNF10	ebi-a-GCST90018832	Diabetic Nephropathy	ZNF10	-0.056199244	0.231137806	0.84815761
11568_2_FKBP1B_FKB1B	ebi-a-GCST90018832	Diabetic Nephropathy	FKBP1B	-0.05094852	0.0525542	0.434590374
11570_94_BCAP29_BAP29	ebi-a-GCST90018832	Diabetic Nephropathy	BCAP29	-0.001368072	0.064994637	0.985117762
11571_75_KLRC3_NKG2E	ebi-a-GCST90018832	Diabetic Nephropathy	KLRC3	0.027199619	0.036263167	0.507682321
11572_4_DNM2_DYN2	ebi-a-GCST90018832	Diabetic Nephropathy	DNM2	-0.238448873	0.211810339	0.462379731
11573_3_SRSF6_SRSF6	ebi-a-GCST90018832	Diabetic Nephropathy	SRSF6	NA	NA	NA
11587_5_MGA_MGAP	ebi-a-GCST90018832	Diabetic Nephropathy	MGA	-0.093579497	0.08392193	0.380836909
11591_43_PRC1_PRC1	ebi-a-GCST90018832	Diabetic Nephropathy	PRC1	0.076415249	0.109732166	0.612749238
11592_1_ELAVL1_ELAV1	ebi-a-GCST90018832	Diabetic Nephropathy	ELAVL1	-0.039327126	0.083434336	0.683802605
11593_21_CXCL9_MIG	ebi-a-GCST90018832	Diabetic Nephropathy	CXCL9	0.048948103	0.134438615	0.777709002
11601_26_DHX8_DHX8	ebi-a-GCST90018832	Diabetic Nephropathy	DHX8	-0.01831403	0.05846222	0.763208828
11608_5_MAP1LC3B_MLP3B	ebi-a-GCST90018832	Diabetic Nephropathy	MAP1LC3B	-0.003260326	0.042463217	0.941294829
11615_16_DAPP1_DAPP1	ebi-a-GCST90018832	Diabetic Nephropathy	DAPP1	0.193413709	0.111833306	0.333742599
11617_1_ITGAL_LFA_1_alpha_L_chain	ebi-a-GCST90018832	Diabetic Nephropathy	ITGAL	0.183411809	0.166460447	0.469179779
11633_89_AHSA1_AHSA1	ebi-a-GCST90018832	Diabetic Nephropathy	AHSA1	-0.187402423	0.113131093	0.23946325
11638_42_B3GALT2_B3GT2	ebi-a-GCST90018832	Diabetic Nephropathy	B3GALT2	-0.053980766	0.039202501	0.205820106
11643_73_DTX3L_DTX3L	ebi-a-GCST90018832	Diabetic Nephropathy	DTX3L	-0.092749721	0.176129505	0.691430319
11645_9_P4HA1_P4HA1	ebi-a-GCST90018832	Diabetic Nephropathy	P4HA1	NA	NA	NA
11646_4_CHST9_Carbohydrate_sulfotransferase_9	ebi-a-GCST90018832	Diabetic Nephropathy	CHST9	-0.024646001	0.027438992	0.390187199
11647_6_FZD10_Frizzled_10	ebi-a-GCST90018832	Diabetic Nephropathy	FZD10	0.015605223	0.054363676	0.78832826
11649_3_SMAP1_SMAP1	ebi-a-GCST90018832	Diabetic Nephropathy	SMAP1	-0.020857838	0.026891669	0.460282141
11654_77_NRSN1_NRSN1	ebi-a-GCST90018832	Diabetic Nephropathy	NRSN1	NA	NA	NA
11656_110_EVL_EVL	ebi-a-GCST90018832	Diabetic Nephropathy	EVL	0.015685989	0.077933176	0.847133702
11657_86_SOCS7_SOCS7	ebi-a-GCST90018832	Diabetic Nephropathy	SOCS7	-0.403108246	0.250552429	0.354034099
11659_31_CLINT1_EPN4	ebi-a-GCST90018832	Diabetic Nephropathy	CLINT1	-0.103599168	0.086951043	0.355690625
11666_72_RGS8_RGS8	ebi-a-GCST90018832	Diabetic Nephropathy	RGS8	-0.008078579	0.05571546	0.889461327
11667_29_TNS2_TENC1	ebi-a-GCST90018832	Diabetic Nephropathy	TNS2	NA	NA	NA
11672_17_KIF16B_KI16B	ebi-a-GCST90018832	Diabetic Nephropathy	KIF16B	0.008739169	0.070441215	0.912609636
11678_105_GJD2_CXD2	ebi-a-GCST90018832	Diabetic Nephropathy	GJD2	0.163916457	0.131316763	0.300485447
11681_8_AGFG1_NUPL	ebi-a-GCST90018832	Diabetic Nephropathy	AGFG1	0.013891607	0.137540239	0.928763434
11682_7_TXNIP_TXNIP	ebi-a-GCST90018832	Diabetic Nephropathy	TXNIP	-0.008652626	0.061802528	0.897527708
11683_19_GGA3_GGA3	ebi-a-GCST90018832	Diabetic Nephropathy	GGA3	0.050652139	0.317324723	0.899231315
11690_47_ANAPC7_APC7	ebi-a-GCST90018832	Diabetic Nephropathy	ANAPC7	NA	NA	NA
11692_21_SHC4_SHC4	ebi-a-GCST90018832	Diabetic Nephropathy	SHC4	0.114539169	0.084706018	0.308918731
11696_7_CRABP2_RABP2	ebi-a-GCST90018832	Diabetic Nephropathy	CRABP2	0.058462133	0.034884562	0.192356237
11708_2_LCN1_LCN1	ebi-a-GCST90018832	Diabetic Nephropathy	LCN1	0.041572998	0.116494513	0.755327016
11709_29_CPT1B_CPT1B	ebi-a-GCST90018832	Diabetic Nephropathy	CPT1B	-0.008020353	0.033837109	0.815467558
11825_27_PPARGC1A_PRGC1	ebi-a-GCST90018832	Diabetic Nephropathy	PPARGC1A	0.275837566	0.248175271	0.466424424
11838_130_PIEZO1_FA38A	ebi-a-GCST90018832	Diabetic Nephropathy	PIEZO1	0.084190168	0.293934474	0.801497312
11872_9_PCDHGB1_PCDGD	ebi-a-GCST90018832	Diabetic Nephropathy	PCDHGB1	0.099251112	0.168274259	0.596789993
11910_27_DLX4_DLX4	ebi-a-GCST90018832	Diabetic Nephropathy	DLX4	0.013784453	0.080539676	0.879854553
11926_23_AAGAB_P34	ebi-a-GCST90018832	Diabetic Nephropathy	AAGAB	-0.014204685	0.030706948	0.65769484
11934_9_INTS3_INT3	ebi-a-GCST90018832	Diabetic Nephropathy	INTS3	0.1333406	0.162989391	0.563484626
11952_1_IGDCC3_IGDC3	ebi-a-GCST90018832	Diabetic Nephropathy	IGDCC3	0.067579222	0.096898195	0.535727132
11955_1_ARHGAP1_RHG01	ebi-a-GCST90018832	Diabetic Nephropathy	ARHGAP1	-0.09782134	0.088612212	0.468578878
11967_23_CRABP1_RABP1	ebi-a-GCST90018832	Diabetic Nephropathy	CRABP1	-0.010178291	0.041917962	0.816236732
11969_5_S100A2_S100A2	ebi-a-GCST90018832	Diabetic Nephropathy	S100A2	-0.038647959	0.149486259	0.838936057
11988_24_PTPRH_PTPRH	ebi-a-GCST90018832	Diabetic Nephropathy	PTPRH	-0.016674387	0.164491652	0.935686053
11989_35_EMC1_EMC1	ebi-a-GCST90018832	Diabetic Nephropathy	EMC1	0.045102466	0.073150212	0.570877689
12001_7_TJP1_ZO1	ebi-a-GCST90018832	Diabetic Nephropathy	TJP1	0.005952413	0.118509238	0.968051082
12008_3_CD7_CD7	ebi-a-GCST90018832	Diabetic Nephropathy	CD7	0.018347858	0.053966313	0.756278713
12014_19_PTS_PTPS	ebi-a-GCST90018832	Diabetic Nephropathy	PTS	-0.000957056	0.16520188	0.995903586
12018_84_TPK1_TPK1	ebi-a-GCST90018832	Diabetic Nephropathy	TPK1	NA	NA	NA
12020_39_BPGM_PMGE	ebi-a-GCST90018832	Diabetic Nephropathy	BPGM	NA	NA	NA
12022_12_SMAD4_SMAD4	ebi-a-GCST90018832	Diabetic Nephropathy	SMAD4	0.20290578	0.262584805	0.520509294
12030_82_DES_Desmin	ebi-a-GCST90018832	Diabetic Nephropathy	DES	-0.033696342	0.045083778	0.483064709
12033_3_BUB1_BUB1	ebi-a-GCST90018832	Diabetic Nephropathy	BUB1	-0.069829315	0.123152998	0.62785848
12041_33_HSPA1L_HS71L	ebi-a-GCST90018832	Diabetic Nephropathy	HSPA1L	0.048076744	0.048155158	0.356644991
12046_51_TARDBP_TADBP	ebi-a-GCST90018832	Diabetic Nephropathy	TARDBP	0.014329491	0.172363537	0.941315791
12329_21_RPS6KA1_KS6A1	ebi-a-GCST90018832	Diabetic Nephropathy	RPS6KA1	0.014668368	0.034798142	0.680822507
12332_7_EEF2K_EF2K	ebi-a-GCST90018832	Diabetic Nephropathy	EEF2K	0.072751545	0.05575275	0.321869139
12333_87_RPIA_RPIA	ebi-a-GCST90018832	Diabetic Nephropathy	RPIA	-0.02549753	0.040446572	0.573180537
12334_25_SHMT1_cSHMT	ebi-a-GCST90018832	Diabetic Nephropathy	SHMT1	-0.040140249	0.03163784	0.225223188
12338_27_EGFLAM_EGFLA	ebi-a-GCST90018832	Diabetic Nephropathy	EGFLAM	-0.005069985	0.02453245	0.839473652
12341_8_DUSP6_DUS6	ebi-a-GCST90018832	Diabetic Nephropathy	DUSP6	-0.004731015	0.08956777	0.961195423
12345_4_ANAPC10_APC10	ebi-a-GCST90018832	Diabetic Nephropathy	ANAPC10	NA	NA	NA
12347_29_CCM2_CCM2	ebi-a-GCST90018832	Diabetic Nephropathy	CCM2	0.194548575	0.134757107	0.244541658
12350_86_ETS2_ETS2	ebi-a-GCST90018832	Diabetic Nephropathy	ETS2	0.023134966	0.041070111	0.59363811
12355_223_MRRF_RRFM	ebi-a-GCST90018832	Diabetic Nephropathy	MRRF	NA	NA	NA
12357_41_SNAP29_SNP29	ebi-a-GCST90018832	Diabetic Nephropathy	SNAP29	-0.033678752	0.078248085	0.741249742
12363_70_TRIB2_TRIB2	ebi-a-GCST90018832	Diabetic Nephropathy	TRIB2	0.109574817	0.386731772	0.824229937
12366_16_CRYGD_CRGD	ebi-a-GCST90018832	Diabetic Nephropathy	CRYGD	-0.030181146	0.183613639	0.89628427
12370_30_APOF_Apo_F	ebi-a-GCST90018832	Diabetic Nephropathy	APOF	0.043807216	0.036820406	0.2682519
12376_85_CDKN2D_p19_INK4d	ebi-a-GCST90018832	Diabetic Nephropathy	CDKN2D	0.04881369	0.068993846	0.510855323
12378_71_TAPBP_TPSN	ebi-a-GCST90018832	Diabetic Nephropathy	TAPBP	0.060325981	0.039943259	0.181713194
12381_26_CBR1_CBR1	ebi-a-GCST90018832	Diabetic Nephropathy	CBR1	NA	NA	NA
12384_92_COPS7B_CSN7B	ebi-a-GCST90018832	Diabetic Nephropathy	COPS7B	0.010811504	0.016328242	0.516273101
12385_4_CAPN3_CAN3	ebi-a-GCST90018832	Diabetic Nephropathy	CAPN3	0.037329586	0.131200147	0.823529744
12386_11_RNPEP_AMPB	ebi-a-GCST90018832	Diabetic Nephropathy	RNPEP	-0.031593419	0.041393988	0.474252516
12391_27_PDZD7_PDZD7	ebi-a-GCST90018832	Diabetic Nephropathy	PDZD7	-0.012913964	0.083501841	0.902317557
12392_30_ARL1_ARL1	ebi-a-GCST90018832	Diabetic Nephropathy	ARL1	0.017942622	0.043461697	0.700895477
12396_19_HIBCH_HIBCH	ebi-a-GCST90018832	Diabetic Nephropathy	HIBCH	-0.002995586	0.089135191	0.976242811
12399_194_CCDC50_CCD50	ebi-a-GCST90018832	Diabetic Nephropathy	CCDC50	0.027368282	0.130212755	0.846991601
12400_25_UBE2T_UBE2T	ebi-a-GCST90018832	Diabetic Nephropathy	UBE2T	0.22866606	0.209008525	0.471426327
12401_3_STAMBPL1_STALP	ebi-a-GCST90018832	Diabetic Nephropathy	STAMBPL1	-0.04898439	0.085700672	0.607626779
12403_30_RAB39B_RB39B	ebi-a-GCST90018832	Diabetic Nephropathy	RAB39B	-0.022336539	0.188912837	0.925075668
12408_333_RAB22A_RB22A	ebi-a-GCST90018832	Diabetic Nephropathy	RAB22A	-0.04337074	0.112007364	0.764810384
12411_60_MAX_MAX	ebi-a-GCST90018832	Diabetic Nephropathy	MAX	0.037481977	0.042495373	0.539854483
12415_122_EDF1_EDF1	ebi-a-GCST90018832	Diabetic Nephropathy	EDF1	-0.034391053	0.074652871	0.690269307
12417_46_TPRKB_TPRKB	ebi-a-GCST90018832	Diabetic Nephropathy	TPRKB	-0.033275458	0.074324164	0.677541227
12420_10_GPD1L_GPD1L	ebi-a-GCST90018832	Diabetic Nephropathy	GPD1L	-0.024639706	0.028609084	0.407479764
12423_38_A1CF_A1CF	ebi-a-GCST90018832	Diabetic Nephropathy	A1CF	NA	NA	NA
12425_104_ARF6_ARF6	ebi-a-GCST90018832	Diabetic Nephropathy	ARF6	-0.978425547	0.590850537	0.345854353
12427_8_CDC25B_MPIP2	ebi-a-GCST90018832	Diabetic Nephropathy	CDC25B	-0.051412684	0.09211112	0.632880603
12431_13_PELO_PELO	ebi-a-GCST90018832	Diabetic Nephropathy	PELO	NA	NA	NA
12432_23_CACYBP_CYBP	ebi-a-GCST90018832	Diabetic Nephropathy	CACYBP	-0.025995414	0.046823961	0.617487138
12433_8_ARL11_ARL11	ebi-a-GCST90018832	Diabetic Nephropathy	ARL11	-0.00847315	0.056878653	0.887400131
12436_84_GSTO1_GST_omega_1	ebi-a-GCST90018832	Diabetic Nephropathy	GSTO1	-0.007031053	0.026632126	0.795621447
12437_18_ULK3_ULK3	ebi-a-GCST90018832	Diabetic Nephropathy	ULK3	-0.1858794	0.108949342	0.230107215
12442_4_RHOD_RHOD	ebi-a-GCST90018832	Diabetic Nephropathy	RHOD	0.114249677	0.08977474	0.423993769
12445_50_ANKRD27_ANR27	ebi-a-GCST90018832	Diabetic Nephropathy	ANKRD27	0.008099089	0.066594607	0.910890689
12449_16_PPIH_PPIH	ebi-a-GCST90018832	Diabetic Nephropathy	PPIH	0.057984987	0.083574638	0.525985742
12450_42_PMVK_PMVK	ebi-a-GCST90018832	Diabetic Nephropathy	PMVK	-0.017697223	0.07002414	0.808912263
12451_62_BACH1_BACH1	ebi-a-GCST90018832	Diabetic Nephropathy	BACH1	-0.029561544	0.054065664	0.61360684
12455_48_MYNN_MYNN	ebi-a-GCST90018832	Diabetic Nephropathy	MYNN	NA	NA	NA
12456_5_PFKFB3_F263	ebi-a-GCST90018832	Diabetic Nephropathy	PFKFB3	-0.013186122	0.062809188	0.853159604
12457_10_ADI1_MTND	ebi-a-GCST90018832	Diabetic Nephropathy	ADI1	NA	NA	NA
12459_13_PLEKHA1_PKHA1	ebi-a-GCST90018832	Diabetic Nephropathy	PLEKHA1	0.042217152	0.068370147	0.647839197
12460_18_PSMA7_PSA7	ebi-a-GCST90018832	Diabetic Nephropathy	PSMA7	0.00347512	0.049349422	0.950268108
12461_8_SIRT5_SIRT5	ebi-a-GCST90018832	Diabetic Nephropathy	SIRT5	0.014979912	0.091650431	0.896858942
12462_20_SETMAR_SETMR	ebi-a-GCST90018832	Diabetic Nephropathy	SETMAR	NA	NA	NA
12463_7_KLHL13_KLH13	ebi-a-GCST90018832	Diabetic Nephropathy	KLHL13	-0.021935268	0.071134647	0.777978241
12469_19_MAPRE1_MARE1	ebi-a-GCST90018832	Diabetic Nephropathy	MAPRE1	0.050124251	0.147783175	0.766781127
12471_47_STAU1_STAU1	ebi-a-GCST90018832	Diabetic Nephropathy	STAU1	0.082391908	0.06003344	0.228293389
12473_48_KCTD5_KCTD5	ebi-a-GCST90018832	Diabetic Nephropathy	KCTD5	-0.024078646	0.054548301	0.688787634
12475_48_CLIC5_CLIC5	ebi-a-GCST90018832	Diabetic Nephropathy	CLIC5	-0.04325963	0.031807217	0.20690153
12478_15_RPL30_RL30	ebi-a-GCST90018832	Diabetic Nephropathy	RPL30	0.073225984	0.085328663	0.548499952
12479_50_PRKAR1B_KAP1	ebi-a-GCST90018832	Diabetic Nephropathy	PRKAR1B	0.018699521	0.115902302	0.88665158
12480_9_OTUD5_OTUD5	ebi-a-GCST90018832	Diabetic Nephropathy	OTUD5	0.004640166	0.045628002	0.923892207
12482_5_BPTF_BPTF	ebi-a-GCST90018832	Diabetic Nephropathy	BPTF	-0.085247979	0.166393616	0.659391771
12484_67_PITPNB_PIPNB	ebi-a-GCST90018832	Diabetic Nephropathy	PITPNB	-0.004570734	0.045124121	0.922618434
12486_8_GLRX2_GLRX2	ebi-a-GCST90018832	Diabetic Nephropathy	GLRX2	-0.045626283	0.045115211	0.358268492
12488_9_MCTS1_MCTS1	ebi-a-GCST90018832	Diabetic Nephropathy	MCTS1	0.035457293	0.116058675	0.779948247
12490_92_LAMTOR3_LTOR3	ebi-a-GCST90018832	Diabetic Nephropathy	LAMTOR3	0.033256272	0.080630779	0.750958173
12493_42_OTUB2_OTUB2	ebi-a-GCST90018832	Diabetic Nephropathy	OTUB2	-0.127165777	0.337322446	0.742425253
12494_99_GABARAPL2_GBRL2	ebi-a-GCST90018832	Diabetic Nephropathy	GABARAPL2	0.012138966	0.040677524	0.774046696
12497_29_NUDT16L1_SDOS	ebi-a-GCST90018832	Diabetic Nephropathy	NUDT16L1	NA	NA	NA
12498_12_TAX1BP3_TX1B3	ebi-a-GCST90018832	Diabetic Nephropathy	TAX1BP3	-0.000418156	0.244203571	0.998715757
12499_108_SH3GL2_SH3G2	ebi-a-GCST90018832	Diabetic Nephropathy	SH3GL2	-0.404723162	0.363452959	0.465830501
12500_88_UBA2_SAE2	ebi-a-GCST90018832	Diabetic Nephropathy	UBA2	-0.035903431	0.036876129	0.37495993
12501_10_TBCA_TBCA	ebi-a-GCST90018832	Diabetic Nephropathy	TBCA	0.021500447	0.028653825	0.472202874
12503_5_GPR68_SPR1	ebi-a-GCST90018832	Diabetic Nephropathy	GPR68	-0.054071736	0.071814396	0.589139402
12504_26_LMOD1_LMOD1	ebi-a-GCST90018832	Diabetic Nephropathy	LMOD1	0.057882513	0.148594764	0.734448101
12507_16_ITPKC_IP3KC	ebi-a-GCST90018832	Diabetic Nephropathy	ITPKC	0.134246599	0.254655509	0.691146361
12509_115_COMMD1_COMD1	ebi-a-GCST90018832	Diabetic Nephropathy	COMMD1	-0.201266739	1.384903027	0.90812383
12510_3_STAP1_STAP1	ebi-a-GCST90018832	Diabetic Nephropathy	STAP1	0.050608931	0.046759497	0.339994706
12511_83_SLC41A2_S41A2	ebi-a-GCST90018832	Diabetic Nephropathy	SLC41A2	-0.02244928	0.051758988	0.706788407
12513_8_GLTP_GLTP	ebi-a-GCST90018832	Diabetic Nephropathy	GLTP	NA	NA	NA
12514_16_METTL1_METTL1	ebi-a-GCST90018832	Diabetic Nephropathy	METTL1	-0.083820467	0.067290561	0.280873868
12515_45_UCK2_UCK2	ebi-a-GCST90018832	Diabetic Nephropathy	UCK2	NA	NA	NA
12516_13_TEAD4_TEAD4	ebi-a-GCST90018832	Diabetic Nephropathy	TEAD4	0.014270967	0.151767044	0.933655789
12517_52_PDCD5_TFAR19	ebi-a-GCST90018832	Diabetic Nephropathy	PDCD5	-0.032967996	0.051158276	0.565180057
12521_3_CDKN2C_CDN2C	ebi-a-GCST90018832	Diabetic Nephropathy	CDKN2C	0.046145739	0.050391412	0.411612628
12522_6_RAD23B_RD23B	ebi-a-GCST90018832	Diabetic Nephropathy	RAD23B	0.360534379	0.276112637	0.41607151
12524_18_SAT2_SAT2	ebi-a-GCST90018832	Diabetic Nephropathy	SAT2	0.038528628	0.055083006	0.522800875
12527_50_THRA_THA	ebi-a-GCST90018832	Diabetic Nephropathy	THRA	-0.012092688	0.072621452	0.883062688
12528_40_WRNIP1_WRIP1	ebi-a-GCST90018832	Diabetic Nephropathy	WRNIP1	0.007331167	0.128691105	0.963772736
12529_32_FKBP6_FKBP6	ebi-a-GCST90018832	Diabetic Nephropathy	FKBP6	-0.00119148	0.027475428	0.966187523
12530_14_CKS1B_CKS_1	ebi-a-GCST90018832	Diabetic Nephropathy	CKS1B	-0.029860217	0.042723173	0.556941373
12533_135_CYTH2_CYH2	ebi-a-GCST90018832	Diabetic Nephropathy	CYTH2	0.005884415	0.119011668	0.968548573
12534_10_CALCOCO2_CACO2	ebi-a-GCST90018832	Diabetic Nephropathy	CALCOCO2	NA	NA	NA
12537_88_PURA_PURA	ebi-a-GCST90018832	Diabetic Nephropathy	PURA	-0.140582706	0.336222431	0.716474073
12538_19_RGS7_RGS7	ebi-a-GCST90018832	Diabetic Nephropathy	RGS7	NA	NA	NA
12540_25_RHOG_RHOG	ebi-a-GCST90018832	Diabetic Nephropathy	RHOG	-0.214778262	0.211673724	0.495365538
12546_1_SMTN_SMTN	ebi-a-GCST90018832	Diabetic Nephropathy	SMTN	0.036693085	0.103247272	0.745816102
12549_33_HPGDS_PTGD2	ebi-a-GCST90018832	Diabetic Nephropathy	HPGDS	0.021422414	0.027926705	0.456731563
12551_3_ITCH_ITCH	ebi-a-GCST90018832	Diabetic Nephropathy	ITCH	0.021035381	0.047043325	0.698528178
12553_5_VRK1_VRK1	ebi-a-GCST90018832	Diabetic Nephropathy	VRK1	NA	NA	NA
12556_7_UBE2C_UBE2C	ebi-a-GCST90018832	Diabetic Nephropathy	UBE2C	-0.001688639	0.06874943	0.984366344
12558_3_UBASH3B_UBS3B	ebi-a-GCST90018832	Diabetic Nephropathy	UBASH3B	-0.067903868	0.061452891	0.349831219
12560_9_NT5C_NT5C	ebi-a-GCST90018832	Diabetic Nephropathy	NT5C	-0.016369369	0.041230649	0.729713819
12562_1_PKN1_PKN1	ebi-a-GCST90018832	Diabetic Nephropathy	PKN1	-0.022046839	0.065092796	0.757157261
12563_2_TNFAIP8_TFIP8	ebi-a-GCST90018832	Diabetic Nephropathy	TNFAIP8	NA	NA	NA
12571_14_ARL3_ARL3	ebi-a-GCST90018832	Diabetic Nephropathy	ARL3	0.029486071	0.096989647	0.812111885
12572_236_EFS_EFS	ebi-a-GCST90018832	Diabetic Nephropathy	EFS	-0.026271734	0.084224873	0.767686467
12573_80_TRIM3_TRIM3	ebi-a-GCST90018832	Diabetic Nephropathy	TRIM3	0.096522936	0.074329658	0.284895238
12575_30_MTHFD1_C1TC	ebi-a-GCST90018832	Diabetic Nephropathy	MTHFD1	-0.023382809	0.063532666	0.723717719
12576_21_MAGEA3_MAGE_3	ebi-a-GCST90018832	Diabetic Nephropathy	MAGEA3	-0.006014206	0.036475274	0.874449763
12577_100_FEN1_FLAP_endonuclease_1	ebi-a-GCST90018832	Diabetic Nephropathy	FEN1	0.288580256	0.300820949	0.513219429
12580_7_PSMB5_PSB5	ebi-a-GCST90018832	Diabetic Nephropathy	PSMB5	0.388065384	0.218086961	0.325948196
12581_39_IMPA2_IMPA2	ebi-a-GCST90018832	Diabetic Nephropathy	IMPA2	0.150635785	0.106108883	0.390679219
12583_77_ARAF_ARAF	ebi-a-GCST90018832	Diabetic Nephropathy	ARAF	NA	NA	NA
12585_39_ERCC1_ERCC1	ebi-a-GCST90018832	Diabetic Nephropathy	ERCC1	0.052756786	0.06757405	0.516699728
12587_65_ARL2_ARL2	ebi-a-GCST90018832	Diabetic Nephropathy	ARL2	0.026770683	0.037108858	0.487181755
12591_27_OPHN1_Oligophrenin_1	ebi-a-GCST90018832	Diabetic Nephropathy	OPHN1	NA	NA	NA
12593_33_PDRG1_PDRG1	ebi-a-GCST90018832	Diabetic Nephropathy	PDRG1	0.041029074	0.13401875	0.788423999
12594_5_GCA_GRAN	ebi-a-GCST90018832	Diabetic Nephropathy	GCA	0.006834823	0.050212026	0.904191932
12603_87_PABPC4_PABP4	ebi-a-GCST90018832	Diabetic Nephropathy	PABPC4	0.041955832	0.099404406	0.714014955
12604_16_SCMH1_SCMH1	ebi-a-GCST90018832	Diabetic Nephropathy	SCMH1	0.009320917	0.078184568	0.9126387
12605_1_EXOSC3_Exosome_component_3	ebi-a-GCST90018832	Diabetic Nephropathy	EXOSC3	0.050597771	0.04967307	0.3833761
12612_37_PSMB1_PSB1	ebi-a-GCST90018832	Diabetic Nephropathy	PSMB1	0.068335029	0.065242092	0.404830618
12616_45_NRBP1_NRBP	ebi-a-GCST90018832	Diabetic Nephropathy	NRBP1	0.001835663	0.062289907	0.977901748
12618_50_AKR1C1_Aldo_keto_reductase_1C1	ebi-a-GCST90018832	Diabetic Nephropathy	AKR1C1	-2.473499629	2.079596543	0.445060756
12621_55_PPP2R1A_PP2AAA	ebi-a-GCST90018832	Diabetic Nephropathy	PPP2R1A	0.090626019	0.53574555	0.893320116
12623_84_JARID2_JARD2	ebi-a-GCST90018832	Diabetic Nephropathy	JARID2	0.243774185	0.133481395	0.20934349
12630_8_ARFIP2_ARFP2	ebi-a-GCST90018832	Diabetic Nephropathy	ARFIP2	-0.009260293	0.049035396	0.854400964
12632_14_NAT1_ARY1	ebi-a-GCST90018832	Diabetic Nephropathy	NAT1	0.010229261	0.04934035	0.849034855
12633_3_PTPN9_PTN9	ebi-a-GCST90018832	Diabetic Nephropathy	PTPN9	NA	NA	NA
12634_79_BCAR3_BCAR3	ebi-a-GCST90018832	Diabetic Nephropathy	BCAR3	0.021114964	0.113457134	0.86423523
12635_9_TRDMT1_TRDMT	ebi-a-GCST90018832	Diabetic Nephropathy	TRDMT1	-0.00857262	0.037147487	0.832334024
12636_113_SMYD2_SMYD2	ebi-a-GCST90018832	Diabetic Nephropathy	SMYD2	NA	NA	NA
12637_7_CRAT_CACP	ebi-a-GCST90018832	Diabetic Nephropathy	CRAT	0.169123392	0.112817264	0.374512133
12641_3_INPP5B_I5P2	ebi-a-GCST90018832	Diabetic Nephropathy	INPP5B	-0.014508205	0.042462875	0.755133586
12650_43_GNAI3_GNAI3	ebi-a-GCST90018832	Diabetic Nephropathy	GNAI3	0.017634886	0.044996254	0.732937
12651_21_PDK2_PDK2	ebi-a-GCST90018832	Diabetic Nephropathy	PDK2	0.046923268	0.123079865	0.768122561
12653_13_CSNK1G2_CSNK1G2	ebi-a-GCST90018832	Diabetic Nephropathy	CSNK1G2	-0.055830736	0.132737371	0.746531836
12655_30_NAPB_SNAB	ebi-a-GCST90018832	Diabetic Nephropathy	NAPB	0.045689064	0.184974118	0.827947405
12656_1_KLC1_KLC1	ebi-a-GCST90018832	Diabetic Nephropathy	KLC1	-0.117958968	0.123630078	0.514941398
12658_72_PANK3_PANK3	ebi-a-GCST90018832	Diabetic Nephropathy	PANK3	0.02919005	0.071349723	0.7099118
12659_13_OLA1_GTPB9	ebi-a-GCST90018832	Diabetic Nephropathy	OLA1	NA	NA	NA
12662_82_ECH1_ECH1	ebi-a-GCST90018832	Diabetic Nephropathy	ECH1	0.00023864	0.084689928	0.998206134
12663_1_TST_THTR	ebi-a-GCST90018832	Diabetic Nephropathy	TST	-0.007812378	0.020431424	0.705179789
12664_19_PTPN13_PTN13	ebi-a-GCST90018832	Diabetic Nephropathy	PTPN13	NA	NA	NA
12667_2_GDA_GUAD	ebi-a-GCST90018832	Diabetic Nephropathy	GDA	-0.035408935	0.032646483	0.327596662
12668_7_VPS4B_VPS4B	ebi-a-GCST90018832	Diabetic Nephropathy	VPS4B	-0.030622116	0.099292732	0.809556805
12669_30_HECW1_HECW1	ebi-a-GCST90018832	Diabetic Nephropathy	HECW1	NA	NA	NA
12671_35_SULT1B1_ST1B1	ebi-a-GCST90018832	Diabetic Nephropathy	SULT1B1	0.013805995	0.042429657	0.75323633
12676_1_PACSIN1_PACN1	ebi-a-GCST90018832	Diabetic Nephropathy	PACSIN1	0.085630948	0.044978371	0.105608255
12677_164_FLII_FLII	ebi-a-GCST90018832	Diabetic Nephropathy	FLII	-0.055425889	0.065679803	0.553773793
12681_63_USP21_UBP21	ebi-a-GCST90018832	Diabetic Nephropathy	USP21	-0.050364169	0.058303096	0.436401789
12684_5_SCIN_ADSV	ebi-a-GCST90018832	Diabetic Nephropathy	SCIN	NA	NA	NA
12685_57_HOMER2_HOME2	ebi-a-GCST90018832	Diabetic Nephropathy	HOMER2	0.02686843	0.026342145	0.331780244
12687_2_DECR1_DECR	ebi-a-GCST90018832	Diabetic Nephropathy	DECR1	NA	NA	NA
12688_115_RPS6KA6_KS6A6	ebi-a-GCST90018832	Diabetic Nephropathy	RPS6KA6	-0.828041083	0.41372018	0.183305969
12689_56_ARPC1B_ARC1B	ebi-a-GCST90018832	Diabetic Nephropathy	ARPC1B	NA	NA	NA
12692_56_DOT1L_DOT1L	ebi-a-GCST90018832	Diabetic Nephropathy	DOT1L	0.068065043	0.083389105	0.564194436
12693_2_SH3BGRL_SH3L1	ebi-a-GCST90018832	Diabetic Nephropathy	SH3BGRL	-0.003801667	0.112807043	0.978553636
12698_72_KPNA4_IMA4	ebi-a-GCST90018832	Diabetic Nephropathy	KPNA4	NA	NA	NA
12700_9_ACLY_ACLY	ebi-a-GCST90018832	Diabetic Nephropathy	ACLY	0.197115816	0.110885909	0.326217531
12701_1_EIF1B_EIF1B	ebi-a-GCST90018832	Diabetic Nephropathy	EIF1B	0.206879383	0.173392524	0.444083311
12702_13_PELI2_PELI2	ebi-a-GCST90018832	Diabetic Nephropathy	PELI2	-0.008494484	0.065380433	0.917748592
12704_26_SH2D3C_SH2D3	ebi-a-GCST90018832	Diabetic Nephropathy	SH2D3C	0.052632134	0.075705985	0.558832241
12705_9_HERC1_HERC1	ebi-a-GCST90018832	Diabetic Nephropathy	HERC1	NA	NA	NA
12706_2_CDC42BPA_MRCKA	ebi-a-GCST90018832	Diabetic Nephropathy	CDC42BPA	-0.015094116	0.034798058	0.693760271
12708_91_L3MBTL2_LMBL2	ebi-a-GCST90018832	Diabetic Nephropathy	L3MBTL2	0.074133245	0.246071889	0.813713327
12712_9_HMG20A_HM20A	ebi-a-GCST90018832	Diabetic Nephropathy	HMG20A	NA	NA	NA
12713_365_RGS19_RGS19	ebi-a-GCST90018832	Diabetic Nephropathy	RGS19	-0.031617402	0.03489734	0.399849208
12714_38_AP1G2_AP1G2	ebi-a-GCST90018832	Diabetic Nephropathy	AP1G2	-0.093530229	0.048243383	0.192104834
12715_30_DCP1B_DCP1B	ebi-a-GCST90018832	Diabetic Nephropathy	DCP1B	0.10667109	0.202377763	0.650760004
12716_3_ZNF175_ZN175	ebi-a-GCST90018832	Diabetic Nephropathy	ZNF175	-0.012704215	0.065677558	0.864483887
12717_65_TOX3_TOX3	ebi-a-GCST90018832	Diabetic Nephropathy	TOX3	NA	NA	NA
12720_71_UBQLN4_UBQL4	ebi-a-GCST90018832	Diabetic Nephropathy	UBQLN4	0.152213685	0.198985046	0.524237219
12721_4_TAX1BP1_TAXB1	ebi-a-GCST90018832	Diabetic Nephropathy	TAX1BP1	NA	NA	NA
12724_81_CIRBP_CIRBP	ebi-a-GCST90018832	Diabetic Nephropathy	CIRBP	0.02233379	0.115456139	0.864479425
12727_7_PTGFRN_FPRP	ebi-a-GCST90018832	Diabetic Nephropathy	PTGFRN	-0.029063544	0.046743195	0.546763126
12730_3_NDC80_KNTC2	ebi-a-GCST90018832	Diabetic Nephropathy	NDC80	-0.000761307	0.076479925	0.992682671
12731_12_PLEKHA7_PKHA7	ebi-a-GCST90018832	Diabetic Nephropathy	PLEKHA7	0.040223638	0.060189356	0.533558186
12732_13_MPP7_MPP7	ebi-a-GCST90018832	Diabetic Nephropathy	MPP7	-0.113098102	0.140946563	0.569508938
12738_43_NISCH_NISCH	ebi-a-GCST90018832	Diabetic Nephropathy	NISCH	NA	NA	NA
12740_55_FEV_FEV	ebi-a-GCST90018832	Diabetic Nephropathy	FEV	-0.206048693	0.169820377	0.348852894
12743_18_BAG5_BAG5	ebi-a-GCST90018832	Diabetic Nephropathy	BAG5	NA	NA	NA
12747_89_RBM3_RBM3	ebi-a-GCST90018832	Diabetic Nephropathy	RBM3	-0.037509856	0.069389017	0.626356034
12748_6_BRDT_BRDT	ebi-a-GCST90018832	Diabetic Nephropathy	BRDT	NA	NA	NA
12750_9_ITGB2_LFA_1_beta_2	ebi-a-GCST90018832	Diabetic Nephropathy	ITGB2	0.019019142	0.093525194	0.87227957
12754_14_CSDC2_CSDC2	ebi-a-GCST90018832	Diabetic Nephropathy	CSDC2	0.108899335	0.062412735	0.155956091
12756_3_BACH2_BACH2	ebi-a-GCST90018832	Diabetic Nephropathy	BACH2	0.052018122	0.11385638	0.678812516
12758_47_GRID2_GRID2	ebi-a-GCST90018832	Diabetic Nephropathy	GRID2	-0.007269145	0.018271287	0.694260999
12759_47_ILF3_DRBP76	ebi-a-GCST90018832	Diabetic Nephropathy	ILF3	0.052994088	0.134691445	0.761365989
12760_34_ZNF774_ZN774	ebi-a-GCST90018832	Diabetic Nephropathy	ZNF774	0.019588656	0.191140817	0.93498437
12761_12_APBB2_APBB2	ebi-a-GCST90018832	Diabetic Nephropathy	APBB2	-0.066343988	0.050971663	0.417053812
12763_69_ZNF334_ZN334	ebi-a-GCST90018832	Diabetic Nephropathy	ZNF334	0.064846773	0.094121347	0.562033637
12764_3_ELMO1_ELMO1	ebi-a-GCST90018832	Diabetic Nephropathy	ELMO1	-0.103464576	0.128376598	0.479237798
12768_3_PPP1R3B_PPR3B	ebi-a-GCST90018832	Diabetic Nephropathy	PPP1R3B	NA	NA	NA
12775_6_HMGB3_HMGB3	ebi-a-GCST90018832	Diabetic Nephropathy	HMGB3	NA	NA	NA
12781_2_TARBP2_TRBP2	ebi-a-GCST90018832	Diabetic Nephropathy	TARBP2	0.165586539	0.310316488	0.68794867
12783_29_HNRNPM_HNRPM	ebi-a-GCST90018832	Diabetic Nephropathy	HNRNPM	-0.035044302	0.060985938	0.667967402
12784_10_APBB3_APBB3	ebi-a-GCST90018832	Diabetic Nephropathy	APBB3	NA	NA	NA
12786_61_GPCPD1_GDE5	ebi-a-GCST90018832	Diabetic Nephropathy	GPCPD1	-0.1251603	0.132864053	0.445622225
12790_10_CCDC51_CCD51	ebi-a-GCST90018832	Diabetic Nephropathy	CCDC51	0.131174334	0.138342783	0.516928426
12793_4_PIWIL1_PIWL1	ebi-a-GCST90018832	Diabetic Nephropathy	PIWIL1	-0.047183793	0.158728979	0.816054296
12794_6_NLRP4_NALP4	ebi-a-GCST90018832	Diabetic Nephropathy	NLRP4	0.25355458	0.169499093	0.375137697
12795_2_ZNF566_ZN566	ebi-a-GCST90018832	Diabetic Nephropathy	ZNF566	-0.008347248	0.210978649	0.974825637
12798_46_SLC4A8_S4A8	ebi-a-GCST90018832	Diabetic Nephropathy	SLC4A8	-0.012320947	0.098516358	0.920792419
12800_5_TPPP2_TPPP2	ebi-a-GCST90018832	Diabetic Nephropathy	TPPP2	0.003008464	0.067158896	0.966416878
12807_89_ARHGAP30_RHG30	ebi-a-GCST90018832	Diabetic Nephropathy	ARHGAP30	NA	NA	NA
12811_55_ZNF415_ZN415	ebi-a-GCST90018832	Diabetic Nephropathy	ZNF415	-0.05242307	0.103444154	0.701390865
12812_25_ACYP2_ACYP2	ebi-a-GCST90018832	Diabetic Nephropathy	ACYP2	-0.182583836	0.123968065	0.379723764
12813_18_EHBP1_EHBP1	ebi-a-GCST90018832	Diabetic Nephropathy	EHBP1	0.019845144	0.095601735	0.869700072
12814_17_RNPC3_RBM40	ebi-a-GCST90018832	Diabetic Nephropathy	RNPC3	NA	NA	NA
12817_1_GEM_GEM	ebi-a-GCST90018832	Diabetic Nephropathy	GEM	0.018287299	0.043816371	0.683223875
12818_159_SLC14A2_UT2	ebi-a-GCST90018832	Diabetic Nephropathy	SLC14A2	0.036139304	0.049566563	0.518701972
12820_1_GRAP_GRAP	ebi-a-GCST90018832	Diabetic Nephropathy	GRAP	-0.024387428	0.047841923	0.631922242
12826_5_SLC5A5_SC5A5	ebi-a-GCST90018832	Diabetic Nephropathy	SLC5A5	0.255901583	0.492544887	0.694954197
12827_37_RGS3_RGS3	ebi-a-GCST90018832	Diabetic Nephropathy	RGS3	-0.053780087	0.072797838	0.51360196
12831_21_TESC_TESC	ebi-a-GCST90018832	Diabetic Nephropathy	TESC	0.041849343	0.030065516	0.213347321
12842_43_STX10_STX10	ebi-a-GCST90018832	Diabetic Nephropathy	STX10	NA	NA	NA
12845_18_SNX17_SNX17	ebi-a-GCST90018832	Diabetic Nephropathy	SNX17	-0.040559283	0.082466646	0.656580365
12848_9_ARHGEF2_ARHG2	ebi-a-GCST90018832	Diabetic Nephropathy	ARHGEF2	-0.0574802	0.167391635	0.789424083
12851_5_POLM_DPOLM	ebi-a-GCST90018832	Diabetic Nephropathy	POLM	NA	NA	NA
12855_16_CASS4_CT032	ebi-a-GCST90018832	Diabetic Nephropathy	CASS4	0.003494383	0.10127785	0.974643424
12856_14_TMEM237_TM237	ebi-a-GCST90018832	Diabetic Nephropathy	TMEM237	NA	NA	NA
12859_33_ECI2_PECI	ebi-a-GCST90018832	Diabetic Nephropathy	ECI2	-0.011546737	0.03807803	0.771947214
12860_7_ARPP21_cAMP_regulated_phosphoprotein_21	ebi-a-GCST90018832	Diabetic Nephropathy	ARPP21	NA	NA	NA
12862_14_NEDD9_CASL	ebi-a-GCST90018832	Diabetic Nephropathy	NEDD9	NA	NA	NA
12864_9_NIPAL4_NIPA4	ebi-a-GCST90018832	Diabetic Nephropathy	NIPAL4	0.016279287	0.129513996	0.911469069
12867_40_DYNLT3_DYLT3	ebi-a-GCST90018832	Diabetic Nephropathy	DYNLT3	-0.268803805	0.224207869	0.442570125
12869_68_DDX6_DDX6	ebi-a-GCST90018832	Diabetic Nephropathy	DDX6	0.028215641	0.157684222	0.869389046
12873_11_SPN_LEUK	ebi-a-GCST90018832	Diabetic Nephropathy	SPN	-0.083454911	0.067712131	0.342988513
12881_17_RDH16_RDH16	ebi-a-GCST90018832	Diabetic Nephropathy	RDH16	-0.046325674	0.067806541	0.565003182
12891_1_MICALL2_MILK2	ebi-a-GCST90018832	Diabetic Nephropathy	MICALL2	-0.020060704	0.046817753	0.697200765
12892_10_SYTL1_SYTL1	ebi-a-GCST90018832	Diabetic Nephropathy	SYTL1	0.127433035	0.099260893	0.42128832
12894_3_PAXIP1_PAXI1	ebi-a-GCST90018832	Diabetic Nephropathy	PAXIP1	0.034783045	0.047947953	0.543585893
12895_28_DGKB_DGKB	ebi-a-GCST90018832	Diabetic Nephropathy	DGKB	-0.008487937	0.068277786	0.905909209
12904_180_CUBN_cubilin	ebi-a-GCST90018832	Diabetic Nephropathy	CUBN	NA	NA	NA
12923_51_KRT17_Keratin_17	ebi-a-GCST90018832	Diabetic Nephropathy	KRT17	-0.016986797	0.138105144	0.922087725
12925_105_AXIN2_AXIN2	ebi-a-GCST90018832	Diabetic Nephropathy	AXIN2	0.005823132	0.057066683	0.92516227
12931_16_NR3C2_MCR	ebi-a-GCST90018832	Diabetic Nephropathy	NR3C2	-0.314633146	0.194781685	0.352895962
12933_17_ENOX1_ENOX1	ebi-a-GCST90018832	Diabetic Nephropathy	ENOX1	-0.009288315	0.039129893	0.818334675
12934_1_HERC5_HERC5	ebi-a-GCST90018832	Diabetic Nephropathy	HERC5	-0.003559222	0.035707928	0.923396158
12936_38_RLBP1_RLBP1	ebi-a-GCST90018832	Diabetic Nephropathy	RLBP1	NA	NA	NA
12939_1_POLR1C_RPAC1	ebi-a-GCST90018832	Diabetic Nephropathy	POLR1C	-0.05179165	0.047007506	0.312782907
12940_35_ALDH3B1_AL3B1	ebi-a-GCST90018832	Diabetic Nephropathy	ALDH3B1	-0.044169287	0.082703843	0.646711008
12945_33_RAB18_RAB18	ebi-a-GCST90018832	Diabetic Nephropathy	RAB18	-0.046878295	0.085301402	0.637789209
12954_71_PPARA_PPARa	ebi-a-GCST90018832	Diabetic Nephropathy	PPARA	NA	NA	NA
12957_62_UQCRB_UCR6	ebi-a-GCST90018832	Diabetic Nephropathy	UQCRB	NA	NA	NA
12960_9_GCK_HXK4	ebi-a-GCST90018832	Diabetic Nephropathy	GCK	0.058180546	0.10218536	0.593734096
12968_2_CSRP2_CSRP2	ebi-a-GCST90018832	Diabetic Nephropathy	CSRP2	0.002348256	0.098169655	0.98308815
12970_35_STAU2_STAU2	ebi-a-GCST90018832	Diabetic Nephropathy	STAU2	0.03418439	0.072851786	0.670900225
12975_11_KRT20_Keratin_20	ebi-a-GCST90018832	Diabetic Nephropathy	KRT20	-0.021352256	0.061033615	0.738408412
12976_49_SORBS3_Vinexin_b	ebi-a-GCST90018832	Diabetic Nephropathy	SORBS3	NA	NA	NA
12986_12_LIN7C_LIN7C	ebi-a-GCST90018832	Diabetic Nephropathy	LIN7C	0.006196968	0.051520358	0.908943674
12991_49_CUL9_CUL9	ebi-a-GCST90018832	Diabetic Nephropathy	CUL9	-0.035469854	0.053173909	0.541246696
12993_21_NPLOC4_NPL4	ebi-a-GCST90018832	Diabetic Nephropathy	NPLOC4	-0.121568713	0.08182906	0.377165258
13007_66_LCN10_LCN10	ebi-a-GCST90018832	Diabetic Nephropathy	LCN10	0.011204936	0.036248904	0.766234572
13011_20_RPS10_RS10	ebi-a-GCST90018832	Diabetic Nephropathy	RPS10	-0.050074129	0.045069388	0.309077474
13022_20_TP53I11_P5I11	ebi-a-GCST90018832	Diabetic Nephropathy	TP53I11	-0.020052175	0.023686626	0.411477336
13025_4_FRS2_FRS2	ebi-a-GCST90018832	Diabetic Nephropathy	FRS2	-0.024513379	0.10738697	0.85712593
13027_20_CBX7_CBX7	ebi-a-GCST90018832	Diabetic Nephropathy	CBX7	0.028689209	0.118038138	0.84821254
13032_1_BECN1_BECN1	ebi-a-GCST90018832	Diabetic Nephropathy	BECN1	0.029241606	0.123603321	0.828218881
13039_1_PPP1R8_PP1R8	ebi-a-GCST90018832	Diabetic Nephropathy	PPP1R8	-0.090070582	0.089058882	0.386331566
13041_47_TRAF4_TRAF4	ebi-a-GCST90018832	Diabetic Nephropathy	TRAF4	-1.986763135	1.219452905	0.350457057
13042_7_KCNA10_KCA10	ebi-a-GCST90018832	Diabetic Nephropathy	KCNA10	0.024788247	0.085903367	0.784498536
13044_5_TSG101_TS101	ebi-a-GCST90018832	Diabetic Nephropathy	TSG101	0.012709028	0.095314039	0.906131765
13053_6_SLC6A14_S6A14	ebi-a-GCST90018832	Diabetic Nephropathy	SLC6A14	-0.028648205	0.047730305	0.609317443
13055_53_PSD_PSD1	ebi-a-GCST90018832	Diabetic Nephropathy	PSD	-0.010726922	0.051504033	0.841905556
13056_18_SLC6A16_S6A16	ebi-a-GCST90018832	Diabetic Nephropathy	SLC6A16	NA	NA	NA
13059_33_RFK_RIFK	ebi-a-GCST90018832	Diabetic Nephropathy	RFK	0.043890148	0.081861151	0.614836498
13066_42_EDC4_EDC4	ebi-a-GCST90018832	Diabetic Nephropathy	EDC4	0.006021894	0.037469429	0.875231504
13067_5_PRKG1_KGP1B	ebi-a-GCST90018832	Diabetic Nephropathy	PRKG1	-0.061606013	0.121354752	0.662143593
13068_139_CCS_CCS	ebi-a-GCST90018832	Diabetic Nephropathy	CCS	0.008362558	0.065101208	0.909541176
13073_14_ANP32A_AN32A	ebi-a-GCST90018832	Diabetic Nephropathy	ANP32A	-0.117519042	0.678930663	0.878510455
13076_4_FXR1_FXR1	ebi-a-GCST90018832	Diabetic Nephropathy	FXR1	0.004830678	0.087427877	0.959410547
13078_3_CETN2_CETN2	ebi-a-GCST90018832	Diabetic Nephropathy	CETN2	-0.073717599	0.156211355	0.719299302
13082_9_UNC45A_UN45A	ebi-a-GCST90018832	Diabetic Nephropathy	UNC45A	-0.319403094	0.257871933	0.341141637
13085_18_GLP1R_GLP1R	ebi-a-GCST90018832	Diabetic Nephropathy	GLP1R	NA	NA	NA
13088_397_BTC_BTC	ebi-a-GCST90018832	Diabetic Nephropathy	BTC	-0.022272249	0.064216262	0.787464684
13090_17_S100A6_S100A6	ebi-a-GCST90018832	Diabetic Nephropathy	S100A6	-0.016586621	0.062410168	0.799314102
13093_6_SECTM1_SECTM1	ebi-a-GCST90018832	Diabetic Nephropathy	SECTM1	0.030101607	0.037481076	0.452540316
13094_75_RSPO3_RSPO3	ebi-a-GCST90018832	Diabetic Nephropathy	RSPO3	-0.036122629	0.05364251	0.570086946
13095_51_REG1A_PSP	ebi-a-GCST90018832	Diabetic Nephropathy	REG1A	-0.109950428	0.037669959	0.017065584
13097_11_BCL2L2_Apoptosis_regulator_Bcl_W	ebi-a-GCST90018832	Diabetic Nephropathy	BCL2L2	-0.056695946	0.088267461	0.555629018
13101_60_SOST_SOST	ebi-a-GCST90018832	Diabetic Nephropathy	SOST	-0.141883286	0.077415515	0.140777527
13102_1_FAM3D_FAM3D	ebi-a-GCST90018832	Diabetic Nephropathy	FAM3D	-0.019949876	0.027825878	0.484417602
13105_7_SNAP25_SNP25	ebi-a-GCST90018832	Diabetic Nephropathy	SNAP25	0.042642834	0.030367938	0.197869242
13107_9_LYPD3_LYPD3	ebi-a-GCST90018832	Diabetic Nephropathy	LYPD3	-0.01950327	0.042749974	0.662051179
13109_82_NEGR1_NEGR1	ebi-a-GCST90018832	Diabetic Nephropathy	NEGR1	0.105248193	0.05382813	0.098338716
13111_79_BCL6_BCL6	ebi-a-GCST90018832	Diabetic Nephropathy	BCL6	0.088610527	0.118789719	0.591990086
13112_179_FSTL1_FSTL1	ebi-a-GCST90018832	Diabetic Nephropathy	FSTL1	0.050321558	0.048079476	0.354344091
13113_7_SPP1_Osteopontin	ebi-a-GCST90018832	Diabetic Nephropathy	SPP1	-0.004618709	0.058156921	0.940514599
13114_50_LUM_Lumican	ebi-a-GCST90018832	Diabetic Nephropathy	LUM	-0.034163598	0.072925184	0.650584075
13116_25_CD177_CD177	ebi-a-GCST90018832	Diabetic Nephropathy	CD177	0.004276638	0.04299639	0.922558595
13118_5_SMOC1_SMOC1	ebi-a-GCST90018832	Diabetic Nephropathy	SMOC1	0.016811991	0.066598063	0.824275807
13119_26_SERPINA10_protein_Z_inhibitor	ebi-a-GCST90018832	Diabetic Nephropathy	SERPINA10	-0.034440947	0.020487352	0.112159984
13122_19_FLRT2_FLRT2	ebi-a-GCST90018832	Diabetic Nephropathy	FLRT2	0.016576495	0.036473057	0.661557134
13123_3_FLRT3_FLRT3	ebi-a-GCST90018832	Diabetic Nephropathy	FLRT3	-0.024798607	0.02513798	0.338572234
13124_20_ISLR2_ISLR2	ebi-a-GCST90018832	Diabetic Nephropathy	ISLR2	0.018987823	0.029995877	0.53514758
13125_45_VTN_Vitronectin	ebi-a-GCST90018832	Diabetic Nephropathy	VTN	0.014461085	0.028082295	0.612524337
13126_52_DSC2_DSC2	ebi-a-GCST90018832	Diabetic Nephropathy	DSC2	0.031565831	0.045605847	0.526927089
13131_5_HK1_HXK1	ebi-a-GCST90018832	Diabetic Nephropathy	HK1	-0.026192052	0.053238203	0.648512161
13132_14_SEMA5A_SEM5A	ebi-a-GCST90018832	Diabetic Nephropathy	SEMA5A	-0.004480959	0.028838793	0.879951136
13133_73_LTBP4_LTBP4	ebi-a-GCST90018832	Diabetic Nephropathy	LTBP4	-0.028568876	0.055316517	0.621442066
13228_75_MDM2_MDM2	ebi-a-GCST90018832	Diabetic Nephropathy	MDM2	NA	NA	NA
13229_20_MDM4_MDM4	ebi-a-GCST90018832	Diabetic Nephropathy	MDM4	0.122587977	0.203504122	0.608118386
13231_90_IGHG4_IgG4__Kappa	ebi-a-GCST90018832	Diabetic Nephropathy	IGHG4	0.086451069	0.447312863	0.878460522
13236_25_WNT3A_WNT3A	ebi-a-GCST90018832	Diabetic Nephropathy	WNT3A	0.019461442	0.036108829	0.599019144
13242_134_SHANK3_SHAN3	ebi-a-GCST90018832	Diabetic Nephropathy	SHANK3	0.010125285	0.023740146	0.678775738
13268_45_WNT5A_WNT5A	ebi-a-GCST90018832	Diabetic Nephropathy	WNT5A	-0.06884546	0.038539419	0.091886942
13374_4_DEFB113_DB113	ebi-a-GCST90018832	Diabetic Nephropathy	DEFB113	0.039526128	0.061757398	0.587693477
13377_3_CYB561D1_C56D1	ebi-a-GCST90018832	Diabetic Nephropathy	CYB561D1	-0.017571881	0.096673924	0.872521741
13378_80_C5orf63_YD286	ebi-a-GCST90018832	Diabetic Nephropathy	C5orf63	-0.03343497	0.054981857	0.586062861
13381_49_B4GALT1_B4GT1	ebi-a-GCST90018832	Diabetic Nephropathy	B4GALT1	0.044702049	0.035637219	0.23823626
13386_248_RNF34_RNF34	ebi-a-GCST90018832	Diabetic Nephropathy	RNF34	-0.009571873	0.122814056	0.944973062
13387_55_EHF_EHF	ebi-a-GCST90018832	Diabetic Nephropathy	EHF	NA	NA	NA
13388_57_PCSK1_NEC1	ebi-a-GCST90018832	Diabetic Nephropathy	PCSK1	0.01195102	0.030674175	0.704992387
13392_13_ATP1B1_AT1B1	ebi-a-GCST90018832	Diabetic Nephropathy	ATP1B1	0.008923032	0.041238099	0.837243833
13397_88_DEFB4A_HBD_2	ebi-a-GCST90018832	Diabetic Nephropathy	DEFB4A	-0.007371758	0.041896847	0.865314993
13399_33_RELL1_RELL1	ebi-a-GCST90018832	Diabetic Nephropathy	RELL1	-0.072684694	0.0695439	0.372745994
13405_61_SPINK2_ISK2	ebi-a-GCST90018832	Diabetic Nephropathy	SPINK2	0.013227601	0.049657417	0.800584863
13416_8_TMEM132D_T132D	ebi-a-GCST90018832	Diabetic Nephropathy	TMEM132D	-0.019103158	0.024335884	0.44904219
13422_66_ENOX2_ENOX2	ebi-a-GCST90018832	Diabetic Nephropathy	ENOX2	0.163804471	0.115699197	0.292502232
13427_66_MAN1C1_MA1C1	ebi-a-GCST90018832	Diabetic Nephropathy	MAN1C1	0.012208808	0.033595354	0.722141608
13429_3_WFDC10A_WF10A	ebi-a-GCST90018832	Diabetic Nephropathy	WFDC10A	0.059300312	0.117699205	0.702885492
13430_50_SLC14A1_UT1	ebi-a-GCST90018832	Diabetic Nephropathy	SLC14A1	NA	NA	NA
13434_172_PARVA_PARVA	ebi-a-GCST90018832	Diabetic Nephropathy	PARVA	6.63E-05	0.115128186	0.999633114
13435_31_IL20RB_IL_20_Rb	ebi-a-GCST90018832	Diabetic Nephropathy	IL20RB	-0.057846191	0.084238078	0.541590383
13436_54_MAZ_MAZ	ebi-a-GCST90018832	Diabetic Nephropathy	MAZ	NA	NA	NA
13438_115_CHRD_CHRD	ebi-a-GCST90018832	Diabetic Nephropathy	CHRD	NA	NA	NA
13439_6_IQCF3_IQCF3	ebi-a-GCST90018832	Diabetic Nephropathy	IQCF3	-0.008588178	0.079313971	0.923657378
13441_30_DIXDC1_DIXC1	ebi-a-GCST90018832	Diabetic Nephropathy	DIXDC1	-0.001224045	0.152489938	0.994324108
13447_42_SPRN_SPRN	ebi-a-GCST90018832	Diabetic Nephropathy	SPRN	0.022166006	0.037968778	0.584700872
13450_49_USP8_UBP8	ebi-a-GCST90018832	Diabetic Nephropathy	USP8	-0.010667943	0.056089813	0.856637903
13451_2_FNDC4_FNDC4	ebi-a-GCST90018832	Diabetic Nephropathy	FNDC4	0.047651695	0.096801969	0.708787128
13452_113_SMIM13_SIM13	ebi-a-GCST90018832	Diabetic Nephropathy	SMIM13	0.045824884	0.241779505	0.880754789
13453_2_MRPL33_RM33	ebi-a-GCST90018832	Diabetic Nephropathy	MRPL33	-0.007605773	0.044776601	0.868876745
13460_4_CHAD_CHAD	ebi-a-GCST90018832	Diabetic Nephropathy	CHAD	0.004609168	0.068757117	0.947756362
13463_1_PXDN_PXDN	ebi-a-GCST90018832	Diabetic Nephropathy	PXDN	0.014798606	0.071005567	0.854203257
13465_5_RCAN1_CCP1	ebi-a-GCST90018832	Diabetic Nephropathy	RCAN1	0.106863789	0.076273222	0.220104122
13468_5_NEURL4_NEUL4	ebi-a-GCST90018832	Diabetic Nephropathy	NEURL4	0.856466826	1.488427554	0.667590409
13470_43_PTH1R_PTH1R	ebi-a-GCST90018832	Diabetic Nephropathy	PTH1R	0.049851328	0.09755709	0.644583592
13473_55_ITPKA_IP3KA	ebi-a-GCST90018832	Diabetic Nephropathy	ITPKA	-0.011052785	0.119991835	0.941524179
13477_65_LTB4R_LT4R1	ebi-a-GCST90018832	Diabetic Nephropathy	LTB4R	0.005273859	0.066411425	0.940519175
13479_8_FAM171A2_F1712	ebi-a-GCST90018832	Diabetic Nephropathy	FAM171A2	-0.005824633	0.191994646	0.977703322
13481_24_TCEA2_TCEA2	ebi-a-GCST90018832	Diabetic Nephropathy	TCEA2	NA	NA	NA
13482_14_CNOT1_CNOT1	ebi-a-GCST90018832	Diabetic Nephropathy	CNOT1	-0.045534441	0.513305744	0.943674028
13484_69_COL1A1_CO1A1	ebi-a-GCST90018832	Diabetic Nephropathy	COL1A1	NA	NA	NA
13485_20_TMEM87B_TM87B	ebi-a-GCST90018832	Diabetic Nephropathy	TMEM87B	NA	NA	NA
13488_3_ARFIP1_ARFP1	ebi-a-GCST90018832	Diabetic Nephropathy	ARFIP1	-0.037693477	0.054779281	0.540823092
13491_40_PDE6D_PDE6D	ebi-a-GCST90018832	Diabetic Nephropathy	PDE6D	0.028802449	0.115263093	0.844111003
13493_5_GRID1_GRID1	ebi-a-GCST90018832	Diabetic Nephropathy	GRID1	0.109383611	0.084388473	0.324323826
13495_48_HCAR2_HCAR2	ebi-a-GCST90018832	Diabetic Nephropathy	HCAR2	NA	NA	NA
13497_34_EIF3J_EIF3J	ebi-a-GCST90018832	Diabetic Nephropathy	EIF3J	-0.109750039	0.077995369	0.393333627
13498_1_MIOX_MIOX	ebi-a-GCST90018832	Diabetic Nephropathy	MIOX	-0.007466993	0.043882982	0.875714639
13499_30_F8_Coagulation_Factor_VIII	ebi-a-GCST90018832	Diabetic Nephropathy	F8	0.003027692	0.027108268	0.912550974
13501_10_SLC35G2_S35G2	ebi-a-GCST90018832	Diabetic Nephropathy	SLC35G2	-7.82E-05	0.031289139	0.998043611
13502_2_SLC26A11_S2611	ebi-a-GCST90018832	Diabetic Nephropathy	SLC26A11	0.075788466	0.061050335	0.340300554
13506_10_DUS2_DUS2L	ebi-a-GCST90018832	Diabetic Nephropathy	DUS2	-0.01051569	0.065732841	0.88759663
13507_51_TRADD_TRADD	ebi-a-GCST90018832	Diabetic Nephropathy	TRADD	-0.001365943	0.051993755	0.980057236
13509_5_SCAMP5_SCAM5	ebi-a-GCST90018832	Diabetic Nephropathy	SCAMP5	NA	NA	NA
13510_7_ATP2A3_AT2A3	ebi-a-GCST90018832	Diabetic Nephropathy	ATP2A3	0.014249255	0.054921637	0.808096136
13512_28_HNRNPR_HNRPR	ebi-a-GCST90018832	Diabetic Nephropathy	HNRNPR	0.197987528	0.178099483	0.466365921
13514_121_RAB35_Rab_1C	ebi-a-GCST90018832	Diabetic Nephropathy	RAB35	0.206691211	0.216122327	0.4094428
13515_8_RPRD1A_RPR1A	ebi-a-GCST90018832	Diabetic Nephropathy	RPRD1A	0.031776289	0.062377885	0.661104415
13516_46_EMC4_TMM85	ebi-a-GCST90018832	Diabetic Nephropathy	EMC4	-0.031782123	0.039186482	0.440797729
13517_3_PTCHD3_PTHD3	ebi-a-GCST90018832	Diabetic Nephropathy	PTCHD3	NA	NA	NA
13518_5_ASAP2_ASAP2	ebi-a-GCST90018832	Diabetic Nephropathy	ASAP2	0.059287394	0.036980568	0.169792949
13519_112_ARHGEF25_ARHGP	ebi-a-GCST90018832	Diabetic Nephropathy	ARHGEF25	-0.011903025	0.049836623	0.826615073
13524_25_HS6ST2_H6ST2	ebi-a-GCST90018832	Diabetic Nephropathy	HS6ST2	-0.05451874	0.05652534	0.389413374
13525_17_KCNG4_KCNG4	ebi-a-GCST90018832	Diabetic Nephropathy	KCNG4	0.017679696	0.055340424	0.762285438
13529_39_NAP1L2_NP1L2	ebi-a-GCST90018832	Diabetic Nephropathy	NAP1L2	0.06754563	0.07782658	0.44930404
13530_5_UTS2R_UR2R	ebi-a-GCST90018832	Diabetic Nephropathy	UTS2R	1.460354113	1.931644126	0.58789035
13532_25_CNEP1R1_NEPR1	ebi-a-GCST90018832	Diabetic Nephropathy	CNEP1R1	NA	NA	NA
13534_20_MYOM2_MYOM2	ebi-a-GCST90018832	Diabetic Nephropathy	MYOM2	0.058967668	0.054984769	0.319098539
13536_56_POLI_POLI	ebi-a-GCST90018832	Diabetic Nephropathy	POLI	-0.025690462	0.056757683	0.729409685
13539_131_KCNN1_KCNN1	ebi-a-GCST90018832	Diabetic Nephropathy	KCNN1	-0.009513743	0.063853746	0.891011406
13540_1_GPR26_GPR26	ebi-a-GCST90018832	Diabetic Nephropathy	GPR26	-0.017671045	0.06815806	0.819676721
13541_1_MYCT1_MYCT1	ebi-a-GCST90018832	Diabetic Nephropathy	MYCT1	0.070900179	0.083369711	0.442996195
13545_97_EIF1AD_EIF1A	ebi-a-GCST90018832	Diabetic Nephropathy	EIF1AD	-0.009268628	0.044919869	0.849737611
13549_15_ADAM29_ADA29	ebi-a-GCST90018832	Diabetic Nephropathy	ADAM29	0.032498236	0.122173784	0.83449162
13552_7_SWAP70_SWP70	ebi-a-GCST90018832	Diabetic Nephropathy	SWAP70	0.028252293	0.047956515	0.574290491
13554_78_REPIN1_REPI1	ebi-a-GCST90018832	Diabetic Nephropathy	REPIN1	0.006788936	0.097931572	0.951039835
13561_5_HTR6_5HT6R	ebi-a-GCST90018832	Diabetic Nephropathy	HTR6	NA	NA	NA
13563_259_ACBD7_ACBD7	ebi-a-GCST90018832	Diabetic Nephropathy	ACBD7	NA	NA	NA
13565_2_RBL2_p130	ebi-a-GCST90018832	Diabetic Nephropathy	RBL2	0.007378362	0.030988088	0.818620638
13566_2_SSU72_SSU72	ebi-a-GCST90018832	Diabetic Nephropathy	SSU72	-0.191491794	0.114499119	0.155299618
13568_30_PSMD4_PSMD4	ebi-a-GCST90018832	Diabetic Nephropathy	PSMD4	-0.562907061	0.644368119	0.542890992
13570_43_HDLBP_VIGLN	ebi-a-GCST90018832	Diabetic Nephropathy	HDLBP	0.10867898	0.241541785	0.730835319
13572_43_PSMD11_PSD11	ebi-a-GCST90018832	Diabetic Nephropathy	PSMD11	0.075475129	0.126696051	0.657966421
13573_5_ARPC3_p21_ARC	ebi-a-GCST90018832	Diabetic Nephropathy	ARPC3	NA	NA	NA
13574_50_RND1_RND1	ebi-a-GCST90018832	Diabetic Nephropathy	RND1	0.289929593	0.145878274	0.185218421
13575_40_DVL2_DVL2	ebi-a-GCST90018832	Diabetic Nephropathy	DVL2	0.020263914	0.040101908	0.634821367
13580_2_UAP1_Sperm_associated_antigen_2	ebi-a-GCST90018832	Diabetic Nephropathy	UAP1	NA	NA	NA
13587_10_RACGAP1_RGAP1	ebi-a-GCST90018832	Diabetic Nephropathy	RACGAP1	-0.02391344	0.045165595	0.612855372
13588_11_ANXA9_ANXA9	ebi-a-GCST90018832	Diabetic Nephropathy	ANXA9	-0.078199843	0.146561651	0.687969765
13589_10_APBB3_APBB3	ebi-a-GCST90018832	Diabetic Nephropathy	APBB3	NA	NA	NA
13590_1_REXO2_ORN	ebi-a-GCST90018832	Diabetic Nephropathy	REXO2	0.044281884	0.083816491	0.690573712
13595_20_THTPA_THTPA	ebi-a-GCST90018832	Diabetic Nephropathy	THTPA	-0.074206389	0.124772986	0.593894634
13596_3_RAB27B_RB27B	ebi-a-GCST90018832	Diabetic Nephropathy	RAB27B	0.064350362	0.055622149	0.453766235
13597_20_RAB31_RAB31	ebi-a-GCST90018832	Diabetic Nephropathy	RAB31	0.007131511	0.50883026	0.991078039
13599_15_RABEPK_RABEK	ebi-a-GCST90018832	Diabetic Nephropathy	RABEPK	-0.014123103	0.055379915	0.807222357
13603_7_RFESD_RFESD	ebi-a-GCST90018832	Diabetic Nephropathy	RFESD	0.052344943	0.062246295	0.488902635
13604_27_NEURL1_NEUL1	ebi-a-GCST90018832	Diabetic Nephropathy	NEURL1	0.00136114	0.054787064	0.98173941
13605_16_ANXA10_ANX10	ebi-a-GCST90018832	Diabetic Nephropathy	ANXA10	0.050457393	0.057089994	0.470027567
13610_9_MAGEA10_MAGE_10	ebi-a-GCST90018832	Diabetic Nephropathy	MAGEA10	NA	NA	NA
13613_23_AK5_Adenylate_kinase_isoenzyme_5	ebi-a-GCST90018832	Diabetic Nephropathy	AK5	-0.020103284	0.101826622	0.861739069
13614_6_CREBBP_CREB_binding_protein	ebi-a-GCST90018832	Diabetic Nephropathy	CREBBP	-0.012209069	0.029775659	0.691368623
13618_15_MAD1L1_MD1L1	ebi-a-GCST90018832	Diabetic Nephropathy	MAD1L1	0.015518456	0.078681906	0.876030412
13621_31_AP2A2_AP2A2	ebi-a-GCST90018832	Diabetic Nephropathy	AP2A2	0.154591587	0.171889608	0.463374488
13622_16_PPP2R5A_2A5A	ebi-a-GCST90018832	Diabetic Nephropathy	PPP2R5A	-0.103150299	0.108065499	0.514812096
13624_17_NADK_NADK	ebi-a-GCST90018832	Diabetic Nephropathy	NADK	0.042080249	0.069348992	0.586832002
13628_58_GRB14_GRB14	ebi-a-GCST90018832	Diabetic Nephropathy	GRB14	-0.058244652	0.090834067	0.549612134
13629_25_ATG4B_ATG4B	ebi-a-GCST90018832	Diabetic Nephropathy	ATG4B	0.372247359	0.301850525	0.433757165
13631_1_RBBP5_RB_binding_protein_5	ebi-a-GCST90018832	Diabetic Nephropathy	RBBP5	-0.007410341	0.11475261	0.958946221
13632_10_ZYX_Zyxin	ebi-a-GCST90018832	Diabetic Nephropathy	ZYX	-0.127224856	0.113157694	0.377689325
13634_209_PIR_PIR	ebi-a-GCST90018832	Diabetic Nephropathy	PIR	0.011154068	0.033013152	0.757724192
13639_101_USO1_USO1	ebi-a-GCST90018832	Diabetic Nephropathy	USO1	-0.298980182	0.292205695	0.492705199
13642_90_IFIT3_CIG49	ebi-a-GCST90018832	Diabetic Nephropathy	IFIT3	0.041409449	0.089281456	0.72353061
13645_14_DHX38_PRP16	ebi-a-GCST90018832	Diabetic Nephropathy	DHX38	-0.013719735	0.082349416	0.883002316
13650_11_KCNIP1_KCIP1	ebi-a-GCST90018832	Diabetic Nephropathy	KCNIP1	0.026903454	0.113867174	0.824828231
13652_2_TOM1L1_TM1L1	ebi-a-GCST90018832	Diabetic Nephropathy	TOM1L1	-0.032061654	0.064903827	0.642249105
13653_335_MACROD1_MACD1	ebi-a-GCST90018832	Diabetic Nephropathy	MACROD1	0.00239007	0.052224068	0.965690707
13654_1_ROCK2_ROCK2	ebi-a-GCST90018832	Diabetic Nephropathy	ROCK2	NA	NA	NA
13657_2_PNKP_PNKP	ebi-a-GCST90018832	Diabetic Nephropathy	PNKP	-0.079859982	0.078855335	0.495970337
13658_31_PDGFC_PDGF_CC	ebi-a-GCST90018832	Diabetic Nephropathy	PDGFC	-0.009698912	0.131555456	0.953150036
13659_36_ATP13A1_AT131	ebi-a-GCST90018832	Diabetic Nephropathy	ATP13A1	-0.039310857	0.084126407	0.656785322
13665_35_PPP2R3A_PP2A__subunit_B	ebi-a-GCST90018832	Diabetic Nephropathy	PPP2R3A	0.008549605	0.050774151	0.874451724
13666_222_CA10_Carbonic_Anhydrase_X	ebi-a-GCST90018832	Diabetic Nephropathy	CA10	0.010998913	0.021495474	0.617451948
13669_6_FGFR3_FGFR_3	ebi-a-GCST90018832	Diabetic Nephropathy	FGFR3	0.054233472	0.0716472	0.483201876
13671_40_ELANE_Elastase	ebi-a-GCST90018832	Diabetic Nephropathy	ELANE	0.014247029	0.022979622	0.545981914
13672_3_HSPA6_HSP76	ebi-a-GCST90018832	Diabetic Nephropathy	HSPA6	0.108021964	0.172065064	0.643105704
13673_21_CCT7_TCPH	ebi-a-GCST90018832	Diabetic Nephropathy	CCT7	-0.056381344	0.408740947	0.912735946
13676_46_INHBB_Inhibin_bB_chain	ebi-a-GCST90018832	Diabetic Nephropathy	INHBB	0.039969895	0.050196993	0.470465347
13681_173_CSNK2A2_CSK22	ebi-a-GCST90018832	Diabetic Nephropathy	CSNK2A2	-0.012976229	0.066128817	0.862563567
13682_47_CSF1R_M_CSF_R	ebi-a-GCST90018832	Diabetic Nephropathy	CSF1R	0.038000001	0.027755513	0.184191471
13686_2_IL5RA_IL_5_Ra	ebi-a-GCST90018832	Diabetic Nephropathy	IL5RA	0.001943663	0.018411246	0.916975703
13689_2_ODC1_Ornithine_decarboxylase	ebi-a-GCST90018832	Diabetic Nephropathy	ODC1	0.085795758	0.060767925	0.195683595
13691_10_SLC5A8_SC5A8	ebi-a-GCST90018832	Diabetic Nephropathy	SLC5A8	-0.051095175	0.024611882	0.049253476
13698_28_KIAA0319L_K319L	ebi-a-GCST90018832	Diabetic Nephropathy	KIAA0319L	0.029764616	0.133771604	0.860620551
13700_10_ANXA2_annexin_II	ebi-a-GCST90018832	Diabetic Nephropathy	ANXA2	-0.002801325	0.052123603	0.959220483
13704_5_HMGCS2_HMCS2	ebi-a-GCST90018832	Diabetic Nephropathy	HMGCS2	0.185991066	0.170644313	0.389558469
13711_10_CLTC_CLH1	ebi-a-GCST90018832	Diabetic Nephropathy	CLTC	NA	NA	NA
13713_164_SEC22A_SC22A	ebi-a-GCST90018832	Diabetic Nephropathy	SEC22A	NA	NA	NA
13717_15_FCN2_FCN2	ebi-a-GCST90018832	Diabetic Nephropathy	FCN2	0.013345258	0.03017649	0.664625252
13719_19_PAK4_PAK4	ebi-a-GCST90018832	Diabetic Nephropathy	PAK4	-0.392381097	0.174285683	0.266106365
13720_95_PRTN3_Proteinase_3	ebi-a-GCST90018832	Diabetic Nephropathy	PRTN3	-0.035686898	0.021953598	0.12051557
13724_27_FGF19_FGF_19	ebi-a-GCST90018832	Diabetic Nephropathy	FGF19	-0.048873013	0.039791321	0.274016728
13727_44_SPOP_SPOP	ebi-a-GCST90018832	Diabetic Nephropathy	SPOP	0.036729549	0.111661482	0.773454011
13729_26_SFXN5_SFXN5	ebi-a-GCST90018832	Diabetic Nephropathy	SFXN5	-0.070163303	0.064386119	0.355538405
13733_5_IL12B_IL_12_p40	ebi-a-GCST90018832	Diabetic Nephropathy	IL12B	0.016791302	0.018466851	0.377587747
13738_8_INHBA_Inhibin_bA_chain	ebi-a-GCST90018832	Diabetic Nephropathy	INHBA	0.028423593	0.125524684	0.831961342
13740_51_FRZB_sFRP_3	ebi-a-GCST90018832	Diabetic Nephropathy	FRZB	-0.041475912	0.036757906	0.276895169
13744_37_IL3RA_IL_3_Ra	ebi-a-GCST90018832	Diabetic Nephropathy	IL3RA	0.037562342	0.026331895	0.171832695
13745_10_PKD2_PKD2	ebi-a-GCST90018832	Diabetic Nephropathy	PKD2	NA	NA	NA
13748_4_CCL8_MCP_2	ebi-a-GCST90018832	Diabetic Nephropathy	CCL8	-0.035077642	0.025929711	0.197565326
13926_1_RMI1_RMI1	ebi-a-GCST90018832	Diabetic Nephropathy	RMI1	0.112226066	0.178049916	0.64196102
13929_27_CROT_OCTC	ebi-a-GCST90018832	Diabetic Nephropathy	CROT	0.046261232	0.027060059	0.118137518
13930_3_APOBEC3G_ABC3G	ebi-a-GCST90018832	Diabetic Nephropathy	APOBEC3G	0.008514604	0.082935782	0.923169843
13932_45_ARHGEF7_COOL_1	ebi-a-GCST90018832	Diabetic Nephropathy	ARHGEF7	-0.019598126	0.054157219	0.735752573
13933_276_NAB1_NAB1	ebi-a-GCST90018832	Diabetic Nephropathy	NAB1	-0.114521506	0.123317676	0.421560376
13934_3_MCF2L_MCF2L	ebi-a-GCST90018832	Diabetic Nephropathy	MCF2L	-0.00067097	0.038633955	0.987234018
13936_24_PGK2_PGK2	ebi-a-GCST90018832	Diabetic Nephropathy	PGK2	NA	NA	NA
13939_14_UGP2_UGPA1	ebi-a-GCST90018832	Diabetic Nephropathy	UGP2	-0.028129019	0.061034529	0.676247914
13941_82_FARS2_SYFM	ebi-a-GCST90018832	Diabetic Nephropathy	FARS2	0.056827364	0.252115514	0.858863227
13942_140_SPSB1_SPSB1	ebi-a-GCST90018832	Diabetic Nephropathy	SPSB1	0.009643259	0.12867854	0.94708317
13943_38_DPY30_DPY30	ebi-a-GCST90018832	Diabetic Nephropathy	DPY30	0.031386778	0.092986292	0.74941767
13944_3_SULT1A3_SULT_1A3	ebi-a-GCST90018832	Diabetic Nephropathy	SULT1A3	-0.071680512	0.065085052	0.320921762
13946_8_DDX23_DDX23	ebi-a-GCST90018832	Diabetic Nephropathy	DDX23	0.111955978	0.185283361	0.588319106
13947_371_NUDT12_NUD12	ebi-a-GCST90018832	Diabetic Nephropathy	NUDT12	0.027898651	0.033007251	0.445577744
13948_50_GABBR2_GABR2	ebi-a-GCST90018832	Diabetic Nephropathy	GABBR2	NA	NA	NA
13955_33_DAPK1_DAPK1	ebi-a-GCST90018832	Diabetic Nephropathy	DAPK1	0.003621012	0.041296331	0.933531589
13959_7_LAP3_LAP	ebi-a-GCST90018832	Diabetic Nephropathy	LAP3	0.038749421	0.066083959	0.583100682
13960_15_AGAP3_AGAP3	ebi-a-GCST90018832	Diabetic Nephropathy	AGAP3	-0.013267343	0.097348355	0.904074741
13961_18_KIF3A_KIF3A	ebi-a-GCST90018832	Diabetic Nephropathy	KIF3A	0.06992284	0.051945493	0.226904886
13966_30_MYOM3_MYOM3	ebi-a-GCST90018832	Diabetic Nephropathy	MYOM3	-0.014290083	0.052769816	0.799944077
13969_24_KPNA6_IMA7	ebi-a-GCST90018832	Diabetic Nephropathy	KPNA6	-0.128822254	0.070506344	0.318806074
13972_4_HSD17B14_DHB14	ebi-a-GCST90018832	Diabetic Nephropathy	HSD17B14	-0.039085748	0.078051583	0.65096693
13973_62_TTL_TTL	ebi-a-GCST90018832	Diabetic Nephropathy	TTL	0.149775206	0.1933435	0.519585993
13975_56_PPFIA1_LIPA1	ebi-a-GCST90018832	Diabetic Nephropathy	PPFIA1	NA	NA	NA
13976_9_ARHGEF1_ARHG1	ebi-a-GCST90018832	Diabetic Nephropathy	ARHGEF1	-1.044508017	0.870137003	0.442181111
13977_28_BARD1_BARD1	ebi-a-GCST90018832	Diabetic Nephropathy	BARD1	0.05081384	0.122784839	0.706794852
13982_33_RGS18_RGS18	ebi-a-GCST90018832	Diabetic Nephropathy	RGS18	-0.17921991	0.763267948	0.853177575
13983_27_CRYZ_QOR	ebi-a-GCST90018832	Diabetic Nephropathy	CRYZ	-0.005461209	0.024574141	0.827129236
13984_23_DDX25_DDX25	ebi-a-GCST90018832	Diabetic Nephropathy	DDX25	0.002270675	0.097370116	0.983512481
13985_12_SMURF2_SMUF2	ebi-a-GCST90018832	Diabetic Nephropathy	SMURF2	NA	NA	NA
13988_67_NMRAL1_NMRL1	ebi-a-GCST90018832	Diabetic Nephropathy	NMRAL1	-0.062755615	0.04319119	0.176879252
13992_12_NSF_NSF	ebi-a-GCST90018832	Diabetic Nephropathy	NSF	NA	NA	NA
13993_20_EPB41L1_E41L1	ebi-a-GCST90018832	Diabetic Nephropathy	EPB41L1	-0.000668744	0.138226629	0.996579019
13994_1_FBL_FBRL	ebi-a-GCST90018832	Diabetic Nephropathy	FBL	0.003004773	0.051261614	0.956943617
14002_18_DOCK9_DOCK9	ebi-a-GCST90018832	Diabetic Nephropathy	DOCK9	NA	NA	NA
14006_36_GNMT_GNMT	ebi-a-GCST90018832	Diabetic Nephropathy	GNMT	-0.018244297	0.058348706	0.775001196
14007_22_PAPSS1_PAPS1	ebi-a-GCST90018832	Diabetic Nephropathy	PAPSS1	-0.043985575	0.062935252	0.534923662
14008_22_DCP1A_DCP1A	ebi-a-GCST90018832	Diabetic Nephropathy	DCP1A	-0.03033922	0.045817672	0.537156151
14009_65_TNFAIP3_TNFAIP3	ebi-a-GCST90018832	Diabetic Nephropathy	TNFAIP3	0.06324417	0.042353256	0.375659628
14011_17_S100A11_S100A11	ebi-a-GCST90018832	Diabetic Nephropathy	S100A11	0.036738938	0.052668347	0.523876523
14012_17_DHX58_LGP2	ebi-a-GCST90018832	Diabetic Nephropathy	DHX58	-0.004274553	0.04489193	0.927839465
14021_81_MED4_MED4	ebi-a-GCST90018832	Diabetic Nephropathy	MED4	0.058384055	0.038643027	0.227994116
14024_196_EDA_EDA	ebi-a-GCST90018832	Diabetic Nephropathy	EDA	0.054878997	0.136031613	0.725676684
14025_18_TNFRSF9_4_1BB	ebi-a-GCST90018832	Diabetic Nephropathy	TNFRSF9	0.084611654	0.220163722	0.737760554
14026_24_IL17F_IL_17F	ebi-a-GCST90018832	Diabetic Nephropathy	IL17F	-0.013673813	0.072967636	0.863308347
14028_22_PIK3C2A_P3C2A	ebi-a-GCST90018832	Diabetic Nephropathy	PIK3C2A	0.041096833	0.10796838	0.728825809
14029_42_COPS2_CSN2	ebi-a-GCST90018832	Diabetic Nephropathy	COPS2	-0.097888522	0.11800842	0.444602979
14034_22_TACSTD2_GA733_1_protein	ebi-a-GCST90018832	Diabetic Nephropathy	TACSTD2	0.249371079	0.194446353	0.421613528
14039_33_KLK5_kallikrein_5	ebi-a-GCST90018832	Diabetic Nephropathy	KLK5	NA	NA	NA
14043_12_EEA1_EEA1	ebi-a-GCST90018832	Diabetic Nephropathy	EEA1	0.004302479	0.057986183	0.944414974
14045_12_NCOA2_NCOA2	ebi-a-GCST90018832	Diabetic Nephropathy	NCOA2	-0.030081641	0.061480127	0.63959445
14047_78_BDNF_BDNF	ebi-a-GCST90018832	Diabetic Nephropathy	BDNF	0.020722372	0.042038079	0.635297359
14048_7_IL1RAP_IL_1_R_AcP	ebi-a-GCST90018832	Diabetic Nephropathy	IL1RAP	-0.04226641	0.024198436	0.124196938
14054_17_IL15RA_IL_15_Ra	ebi-a-GCST90018832	Diabetic Nephropathy	IL15RA	0.054380626	0.03327696	0.136652174
14056_4_CGA_Glycoprotein_hormones_a_chain	ebi-a-GCST90018832	Diabetic Nephropathy	CGA	NA	NA	NA
14060_67_NCF4_NCF4	ebi-a-GCST90018832	Diabetic Nephropathy	NCF4	-0.036459065	0.081259536	0.697593776
14061_48_TNFSF11_sRANKL	ebi-a-GCST90018832	Diabetic Nephropathy	TNFSF11	0.04147439	0.113801102	0.777510202
14066_49_MAGI2_MAGI2	ebi-a-GCST90018832	Diabetic Nephropathy	MAGI2	0.071315802	0.200971753	0.734838241
14067_6_PKP2_PKP2	ebi-a-GCST90018832	Diabetic Nephropathy	PKP2	-0.011859213	0.047479757	0.818888586
14069_61_CA4_Carbonic_Anhydrase_IV	ebi-a-GCST90018832	Diabetic Nephropathy	CA4	0.034576365	0.034452318	0.361638382
14074_2_SHC2_SHC2	ebi-a-GCST90018832	Diabetic Nephropathy	SHC2	NA	NA	NA
14076_74_CST4_Cystatin_S	ebi-a-GCST90018832	Diabetic Nephropathy	CST4	-0.008054582	0.025422958	0.75605284
14079_14_IL18R1_IL_18_Ra	ebi-a-GCST90018832	Diabetic Nephropathy	IL18R1	-0.006649728	0.027551399	0.812006328
14082_56_TLN2_TLN2	ebi-a-GCST90018832	Diabetic Nephropathy	TLN2	0.027087911	0.120356297	0.859067862
14088_38_IGFBP6_IGFBP_6	ebi-a-GCST90018832	Diabetic Nephropathy	IGFBP6	0.053990824	0.091645209	0.615455219
14090_23_DEF6_DEFI6	ebi-a-GCST90018832	Diabetic Nephropathy	DEF6	NA	NA	NA
14091_42_CBR3_Carbonyl_reductase_3	ebi-a-GCST90018832	Diabetic Nephropathy	CBR3	0.073306909	0.166625493	0.675378274
14093_10_FLT3LG_Flt3_ligand	ebi-a-GCST90018832	Diabetic Nephropathy	FLT3LG	0.066503635	0.127111714	0.693131835
14094_29_HBEGF_HB_EGF	ebi-a-GCST90018832	Diabetic Nephropathy	HBEGF	0.019533935	0.040896841	0.642257075
14100_63_C1QC_C1QC	ebi-a-GCST90018832	Diabetic Nephropathy	C1QC	0.000997793	0.030262003	0.974162547
14101_2_CNTFR_CNTFR_alpha	ebi-a-GCST90018832	Diabetic Nephropathy	CNTFR	-0.024447103	0.038228332	0.540372178
14106_46_RAP1GDS1_GDP_GTP_exchange_protein	ebi-a-GCST90018832	Diabetic Nephropathy	RAP1GDS1	-0.415877037	0.322540844	0.326261011
14107_1_MTHFS_MTHFS	ebi-a-GCST90018832	Diabetic Nephropathy	MTHFS	-0.010593869	0.036231038	0.779830288
14111_15_THBS2_TSP2	ebi-a-GCST90018832	Diabetic Nephropathy	THBS2	0.019160894	0.078816917	0.848178864
14112_40_RELT_RELT	ebi-a-GCST90018832	Diabetic Nephropathy	RELT	-0.043618921	0.072617625	0.590411155
14114_18_PIANP_PIANP	ebi-a-GCST90018832	Diabetic Nephropathy	PIANP	NA	NA	NA
14115_34_ADM_Adrenomedullin	ebi-a-GCST90018832	Diabetic Nephropathy	ADM	NA	NA	NA
14116_129_S100A4_S100A4	ebi-a-GCST90018832	Diabetic Nephropathy	S100A4	-0.075040544	0.053619528	0.234238976
14120_2_RNF43_RNF43	ebi-a-GCST90018832	Diabetic Nephropathy	RNF43	-0.031075188	0.045953803	0.535979842
14121_24_TNFRSF10D_TRAIL_R4	ebi-a-GCST90018832	Diabetic Nephropathy	TNFRSF10D	0.016931726	0.084704276	0.854347484
14122_132_ZNRF3_ZNRF3	ebi-a-GCST90018832	Diabetic Nephropathy	ZNRF3	0.184822031	0.175128466	0.482859799
14124_6_EFNA2_Ephrin_A2	ebi-a-GCST90018832	Diabetic Nephropathy	EFNA2	NA	NA	NA
14128_121_IFNA10_IFN10	ebi-a-GCST90018832	Diabetic Nephropathy	IFNA10	NA	NA	NA
14131_37_EFNB2_EFNB2	ebi-a-GCST90018832	Diabetic Nephropathy	EFNB2	0.08591935	0.034495001	0.037476828
14132_21_HHLA2_HHLA2	ebi-a-GCST90018832	Diabetic Nephropathy	HHLA2	NA	NA	NA
14133_93_IL1R2_IL_1_sRII	ebi-a-GCST90018832	Diabetic Nephropathy	IL1R2	0.015247403	0.023957212	0.533487602
14134_49_AMIGO2_AMGO2	ebi-a-GCST90018832	Diabetic Nephropathy	AMIGO2	-0.100200459	0.036883789	0.020051044
14135_3_RXFP1_RXFP1	ebi-a-GCST90018832	Diabetic Nephropathy	RXFP1	0.041816821	0.107196373	0.722513738
14136_234_CD93_C1QR1	ebi-a-GCST90018832	Diabetic Nephropathy	CD93	-0.011792836	0.069196875	0.872949265
14149_9_IL36B_IL_1F8	ebi-a-GCST90018832	Diabetic Nephropathy	IL36B	-0.031108132	0.18410549	0.893437485
14150_7_IL36A_IL_1F6	ebi-a-GCST90018832	Diabetic Nephropathy	IL36A	-0.000385072	0.097616314	0.9971002
14151_4_ISG15_UCRP	ebi-a-GCST90018832	Diabetic Nephropathy	ISG15	0.004701888	0.032418996	0.890348423
14153_8_EFNA3_Ephrin_A3	ebi-a-GCST90018832	Diabetic Nephropathy	EFNA3	-0.024002101	0.096625524	0.819855827
14156_33_YWHAB_14_3_3_protein_beta_alpha	ebi-a-GCST90018832	Diabetic Nephropathy	YWHAB	NA	NA	NA
14157_21_YWHAE_14_3_3E	ebi-a-GCST90018832	Diabetic Nephropathy	YWHAE	0.101201315	0.472576908	0.850281393
14158_17_ANXA5_Annexin_V	ebi-a-GCST90018832	Diabetic Nephropathy	ANXA5	0.02689006	0.052214018	0.657824197
14175_78_SCP2D1_SCP2D	ebi-a-GCST90018832	Diabetic Nephropathy	SCP2D1	0.012807581	0.023206191	0.593133066
14192_31_PDCL2_PDCL2	ebi-a-GCST90018832	Diabetic Nephropathy	PDCL2	NA	NA	NA
14197_2_PRDM1_PRDM1	ebi-a-GCST90018832	Diabetic Nephropathy	PRDM1	0.025117886	0.093145904	0.812695046
14203_3_ANXA7_ANXA7	ebi-a-GCST90018832	Diabetic Nephropathy	ANXA7	-0.046306768	0.054507609	0.551672666
14204_55_FOXJ2_FOXJ2	ebi-a-GCST90018832	Diabetic Nephropathy	FOXJ2	0.013496357	0.041504727	0.799852209
14206_28_APBB1_APBB1	ebi-a-GCST90018832	Diabetic Nephropathy	APBB1	NA	NA	NA
14208_3_RBP7_RET7	ebi-a-GCST90018832	Diabetic Nephropathy	RBP7	0.048421058	0.056659099	0.440934662
14216_35_DDX46_DDX46	ebi-a-GCST90018832	Diabetic Nephropathy	DDX46	0.01123975	0.043295004	0.802635486
14226_120_BHMT2_BHMT2	ebi-a-GCST90018832	Diabetic Nephropathy	BHMT2	0.021366515	0.045865026	0.660906814
14227_21_MYL6B_MYL6B	ebi-a-GCST90018832	Diabetic Nephropathy	MYL6B	-0.006610761	0.062194437	0.932585634
14229_5_MOCS3_MOCS3	ebi-a-GCST90018832	Diabetic Nephropathy	MOCS3	0.033745204	0.034881848	0.36556438
14245_195_SNX7_SNX7	ebi-a-GCST90018832	Diabetic Nephropathy	SNX7	-0.032529797	0.055269295	0.581731932
14246_50_DOK2_DOK2	ebi-a-GCST90018832	Diabetic Nephropathy	DOK2	-0.410632398	0.177070481	0.146231427
14250_115_BLMH_BLMH	ebi-a-GCST90018832	Diabetic Nephropathy	BLMH	0.045555302	0.075655258	0.589546186
14254_27_PTPN4_PTN4	ebi-a-GCST90018832	Diabetic Nephropathy	PTPN4	0.096478909	0.056712177	0.149644584
14260_112_NET1_ARHG8	ebi-a-GCST90018832	Diabetic Nephropathy	NET1	-0.08302437	0.137609119	0.607595974
14268_4_SRXN1_SRXN1	ebi-a-GCST90018832	Diabetic Nephropathy	SRXN1	0.040284345	0.048240148	0.450647955
14271_23_RAB6B_RAB6B	ebi-a-GCST90018832	Diabetic Nephropathy	RAB6B	0.014967463	0.038578054	0.723923919
14273_19_PREP_PPCE	ebi-a-GCST90018832	Diabetic Nephropathy	PREP	-0.065681148	0.058390554	0.377504729
14283_12_RAB14_RAB14	ebi-a-GCST90018832	Diabetic Nephropathy	RAB14	-0.029885342	0.064863704	0.725139524
14286_2_NFATC1_NF_ATc1	ebi-a-GCST90018832	Diabetic Nephropathy	NFATC1	-0.00519572	0.044062802	0.911818062
14287_6_RAB5C_RAB5C	ebi-a-GCST90018832	Diabetic Nephropathy	RAB5C	0.063981082	0.113231381	0.611538076
14294_61_MBD1_MBD1	ebi-a-GCST90018832	Diabetic Nephropathy	MBD1	-0.025602039	0.02703578	0.358661573
14309_8_HNRNPH1_HNRH1	ebi-a-GCST90018832	Diabetic Nephropathy	HNRNPH1	-0.031349862	0.042886388	0.505296057
14314_6_PPIL2_PPIL2	ebi-a-GCST90018832	Diabetic Nephropathy	PPIL2	0.007649093	0.034501901	0.835405489
14318_1_VPS29_VPS29	ebi-a-GCST90018832	Diabetic Nephropathy	VPS29	0.019004032	0.028739572	0.525016874
14326_4_UBE2E1_UB2E1	ebi-a-GCST90018832	Diabetic Nephropathy	UBE2E1	0.037054058	0.118366244	0.806860987
14329_4_DIDO1_DIDO1	ebi-a-GCST90018832	Diabetic Nephropathy	DIDO1	0.115436599	0.217815438	0.689750631
14331_262_DYNLT1_DYLT1	ebi-a-GCST90018832	Diabetic Nephropathy	DYNLT1	-0.013122526	0.065192159	0.85334703
14334_3_RCVRN_RECO	ebi-a-GCST90018832	Diabetic Nephropathy	RCVRN	-0.054255937	0.144386279	0.726167464
14337_1_TRAPPC3_TPPC3	ebi-a-GCST90018832	Diabetic Nephropathy	TRAPPC3	0.049744792	0.108160902	0.65952133
14583_49_MSTN_Myostatin	ebi-a-GCST90018832	Diabetic Nephropathy	MSTN	0.184636876	0.311039473	0.658956761
14593_152_FAM210A_F210A	ebi-a-GCST90018832	Diabetic Nephropathy	FAM210A	-0.013355462	0.106796507	0.911916305
14599_18_STAB1_STAB1	ebi-a-GCST90018832	Diabetic Nephropathy	STAB1	-0.020410142	0.051964057	0.71067271
14603_51_KIAA0040_KIAA0040	ebi-a-GCST90018832	Diabetic Nephropathy	KIAA0040	0.025922083	0.0942632	0.809123062
14614_41_NCMAP_CA130	ebi-a-GCST90018832	Diabetic Nephropathy	NCMAP	0.007289678	0.03670711	0.84565527
14616_16_ZNF382_ZN382	ebi-a-GCST90018832	Diabetic Nephropathy	ZNF382	NA	NA	NA
14618_26_VOPP1_ECOP	ebi-a-GCST90018832	Diabetic Nephropathy	VOPP1	0.008061767	0.029095361	0.784304829
14619_8_ZNF526_ZN526	ebi-a-GCST90018832	Diabetic Nephropathy	ZNF526	-0.333606357	0.328550861	0.495139574
14624_51_CTCF_CTCF	ebi-a-GCST90018832	Diabetic Nephropathy	CTCF	NA	NA	NA
14628_72_FBXO3_FBX3	ebi-a-GCST90018832	Diabetic Nephropathy	FBXO3	0.094030358	0.072354236	0.323364628
14631_22_DUSP16_DUS16	ebi-a-GCST90018832	Diabetic Nephropathy	DUSP16	0.057153615	0.104772161	0.682081824
14633_26_TMEM185A_T185A	ebi-a-GCST90018832	Diabetic Nephropathy	TMEM185A	0.035552768	0.034852254	0.347037533
14634_13_LHCGR_LSHR	ebi-a-GCST90018832	Diabetic Nephropathy	LHCGR	0.034446349	0.027671175	0.253245894
14645_253_GSTA4_GSTA4	ebi-a-GCST90018832	Diabetic Nephropathy	GSTA4	0.025182108	0.032508845	0.458428701
14655_1_DNAJC17_DJC17	ebi-a-GCST90018832	Diabetic Nephropathy	DNAJC17	-0.063242635	0.057808582	0.471440978
14662_6_MZF1_MZF1	ebi-a-GCST90018832	Diabetic Nephropathy	MZF1	0.028478326	0.07079161	0.701414643
14663_44_RNF8_RNF8	ebi-a-GCST90018832	Diabetic Nephropathy	RNF8	-0.007179653	0.083012011	0.935233894
14670_1_SKIL_SKIL	ebi-a-GCST90018832	Diabetic Nephropathy	SKIL	NA	NA	NA
14675_20_EIF4B_IF4B	ebi-a-GCST90018832	Diabetic Nephropathy	EIF4B	9.14E-05	0.29287206	0.99980126
14684_17_CAPN2_CAN2	ebi-a-GCST90018832	Diabetic Nephropathy	CAPN2	0.026713643	0.036441513	0.491160611
14685_17_AKT2_PKB_beta	ebi-a-GCST90018832	Diabetic Nephropathy	AKT2	0.022878513	0.067625125	0.752138614
14687_6_PLIN3_M6PBP	ebi-a-GCST90018832	Diabetic Nephropathy	PLIN3	NA	NA	NA
14689_3_SEC13_SEC13	ebi-a-GCST90018832	Diabetic Nephropathy	SEC13	0.055546636	0.033997588	0.133340074
14692_3_ZNF276_ZN276	ebi-a-GCST90018832	Diabetic Nephropathy	ZNF276	-0.048580618	0.043288998	0.304652446
14708_59_C8G_CO8G	ebi-a-GCST90018832	Diabetic Nephropathy	C8G	0.033545042	0.029835576	0.284809531
14711_27_CST6_Cystatin_M	ebi-a-GCST90018832	Diabetic Nephropathy	CST6	0.026360323	0.020432127	0.219478886
14713_46_AZU1_Azurocidin	ebi-a-GCST90018832	Diabetic Nephropathy	AZU1	-0.32125515	0.224028718	0.288000374
14747_9_CRLF1_CRLF1	ebi-a-GCST90018832	Diabetic Nephropathy	CRLF1	0.000654297	0.05730419	0.991926545
14748_31_ARHGAP5_RHG05	ebi-a-GCST90018832	Diabetic Nephropathy	ARHGAP5	0.154270741	0.164639254	0.447663314
15295_81_IGF2_IGF_II	ebi-a-GCST90018832	Diabetic Nephropathy	IGF2	0.001357359	0.045314048	0.977074879
15297_3_S100A3_S100A3	ebi-a-GCST90018832	Diabetic Nephropathy	S100A3	0.077228117	0.110888715	0.558204248
15300_66_CCDC134_CC134	ebi-a-GCST90018832	Diabetic Nephropathy	CCDC134	-0.123920693	0.119735337	0.489065658
15304_1_REG3A_PAP1	ebi-a-GCST90018832	Diabetic Nephropathy	REG3A	0.007250847	0.022387395	0.750223457
15305_7_SCGN_Secretagogin	ebi-a-GCST90018832	Diabetic Nephropathy	SCGN	0.038519398	0.073932754	0.621024225
15308_108_VWC2_VWC2	ebi-a-GCST90018832	Diabetic Nephropathy	VWC2	0.102062418	0.044723642	0.041522745
15310_61_PRC1_PRC1	ebi-a-GCST90018832	Diabetic Nephropathy	PRC1	0.291414128	0.139441583	0.284123359
15312_14_AGO1_AGO1	ebi-a-GCST90018832	Diabetic Nephropathy	AGO1	0.016906307	0.533092231	0.979817219
15313_28_MAD2L1_MD2L1	ebi-a-GCST90018832	Diabetic Nephropathy	MAD2L1	0.14322463	0.129325649	0.46756302
15315_64_CUTC_CUTC	ebi-a-GCST90018832	Diabetic Nephropathy	CUTC	NA	NA	NA
15316_262_TXNL4B_TXN4B	ebi-a-GCST90018832	Diabetic Nephropathy	TXNL4B	0.059721745	0.043961118	0.232377603
15318_75_S100A10_Calpactin_I_light_chain	ebi-a-GCST90018832	Diabetic Nephropathy	S100A10	-0.022116972	0.059482224	0.74572197
15319_226_CCNA1_CCNA1	ebi-a-GCST90018832	Diabetic Nephropathy	CCNA1	NA	NA	NA
15321_8_CPLX2_CPLX2	ebi-a-GCST90018832	Diabetic Nephropathy	CPLX2	NA	NA	NA
15322_35_CRADD_CRADD	ebi-a-GCST90018832	Diabetic Nephropathy	CRADD	0.007841889	0.126436992	0.960566012
15324_58_FTL_Ferritin_light_chain	ebi-a-GCST90018832	Diabetic Nephropathy	FTL	0.09812185	0.074257718	0.256891441
15326_64_GBP1_GBP1	ebi-a-GCST90018832	Diabetic Nephropathy	GBP1	0.006041572	0.023121099	0.79916296
15331_47_RBBP4_RBBP4	ebi-a-GCST90018832	Diabetic Nephropathy	RBBP4	0.122712729	0.16564591	0.594093914
15333_11_SDF2_SDF2	ebi-a-GCST90018832	Diabetic Nephropathy	SDF2	-0.011305353	0.025551895	0.664088665
15343_337_KNG1_Kininogen__HMW__Two_Chain	ebi-a-GCST90018832	Diabetic Nephropathy	KNG1	0.025629546	0.034210533	0.487481395
15346_31_IFNG_IFN_g	ebi-a-GCST90018832	Diabetic Nephropathy	IFNG	-0.001548078	0.114605966	0.990448958
15358_28_SCG5_7B2	ebi-a-GCST90018832	Diabetic Nephropathy	SCG5	-0.029320135	0.03900021	0.473709806
15361_37_ANKRD1_ANKR1	ebi-a-GCST90018832	Diabetic Nephropathy	ANKRD1	0.035544167	0.283543795	0.920609456
15363_32_APOA5_Apo_A_V	ebi-a-GCST90018832	Diabetic Nephropathy	APOA5	-0.003275598	0.024942827	0.897155933
15364_101_APOC1_Apo_C_I	ebi-a-GCST90018832	Diabetic Nephropathy	APOC1	-0.047932364	0.089489512	0.615179163
15367_38_BPIFB1_LPLC1	ebi-a-GCST90018832	Diabetic Nephropathy	BPIFB1	0.017312028	0.026331228	0.518020065
15368_3_BMPER_BMPER	ebi-a-GCST90018832	Diabetic Nephropathy	BMPER	-0.147085591	0.313344774	0.720604518
15370_5_BOLA1_BOLA1	ebi-a-GCST90018832	Diabetic Nephropathy	BOLA1	-0.016614804	0.02670214	0.543135674
15372_43_BRD2_BRD2	ebi-a-GCST90018832	Diabetic Nephropathy	BRD2	0.019953946	0.105275393	0.880749419
15374_15_GKN1_CA11_protein	ebi-a-GCST90018832	Diabetic Nephropathy	GKN1	0.037566939	0.11513919	0.799220391
15375_49_CPB1_Carboxypeptidase_B1	ebi-a-GCST90018832	Diabetic Nephropathy	CPB1	-0.031278201	0.021961943	0.172486223
15376_134_CTSE_CATE	ebi-a-GCST90018832	Diabetic Nephropathy	CTSE	-0.021427225	0.045521128	0.652163102
15383_200_EDN3_Endothelin_3	ebi-a-GCST90018832	Diabetic Nephropathy	EDN3	0.088161273	0.089209524	0.503762343
15384_15_KL_KLOTHO	ebi-a-GCST90018832	Diabetic Nephropathy	KL	-0.015373849	0.018913262	0.42367903
15385_116_FABP2_FABP2	ebi-a-GCST90018832	Diabetic Nephropathy	FABP2	-0.016160741	0.026590785	0.55568796
15386_7_FABP4_FABPA	ebi-a-GCST90018832	Diabetic Nephropathy	FABP4	NA	NA	NA
15387_44_NRP2_Neuropilin_2	ebi-a-GCST90018832	Diabetic Nephropathy	NRP2	0.039636128	0.031834904	0.228250324
15388_24_FCGR3A_FcRIIIa	ebi-a-GCST90018832	Diabetic Nephropathy	FCGR3A	0.026214007	0.019348472	0.195524896
15390_3_GAL_Galanin	ebi-a-GCST90018832	Diabetic Nephropathy	GAL	-0.007783692	0.06794696	0.914317523
15391_114_GAS6_GAS_6	ebi-a-GCST90018832	Diabetic Nephropathy	GAS6	0.046693821	0.025687015	0.09220499
15394_79_UNC5B_UNC5B	ebi-a-GCST90018832	Diabetic Nephropathy	UNC5B	0.047649828	0.035688469	0.223607112
15395_15_GSTM1_GST_M1_1	ebi-a-GCST90018832	Diabetic Nephropathy	GSTM1	-0.03615192	0.036677207	0.34102053
15405_23_IFNA4_IFNA4	ebi-a-GCST90018832	Diabetic Nephropathy	IFNA4	NA	NA	NA
15413_3_LCAT_LCAT	ebi-a-GCST90018832	Diabetic Nephropathy	LCAT	-0.028250408	0.186391675	0.89343777
15414_316_LDHA_LDHA	ebi-a-GCST90018832	Diabetic Nephropathy	LDHA	-0.053456264	0.043673141	0.288113601
15416_54_LYG2_LYG2	ebi-a-GCST90018832	Diabetic Nephropathy	LYG2	0.086558324	0.091405485	0.397275412
15418_25_MAPK10_MK10	ebi-a-GCST90018832	Diabetic Nephropathy	MAPK10	-0.117182112	0.102829977	0.337214934
15419_15_MMP20_MMP20	ebi-a-GCST90018832	Diabetic Nephropathy	MMP20	0.011105323	0.048140969	0.828879116
15426_5_NEU1_NEUR1	ebi-a-GCST90018832	Diabetic Nephropathy	NEU1	0.031883084	0.05638662	0.601985607
15427_35_LOXL3_LOXL3	ebi-a-GCST90018832	Diabetic Nephropathy	LOXL3	0.00085392	0.029414391	0.977222852
15430_165_OPTC_OPT	ebi-a-GCST90018832	Diabetic Nephropathy	OPTC	-0.016726254	0.066287272	0.817086391
15431_31_OTC_OTCase	ebi-a-GCST90018832	Diabetic Nephropathy	OTC	0.013708579	0.055184012	0.81094306
15432_1_OTOR_Otoraplin	ebi-a-GCST90018832	Diabetic Nephropathy	OTOR	0.001601906	0.054235172	0.97739482
15435_4_PNP_PNP	ebi-a-GCST90018832	Diabetic Nephropathy	PNP	-0.024638192	0.108758479	0.858173749
15437_11_RAMP3_RAMP3	ebi-a-GCST90018832	Diabetic Nephropathy	RAMP3	-0.141668962	0.265767935	0.688221381
15440_57_PCSK2_NEC2	ebi-a-GCST90018832	Diabetic Nephropathy	PCSK2	0.110266624	0.076072312	0.220794025
15441_6_GM2A_SAP3	ebi-a-GCST90018832	Diabetic Nephropathy	GM2A	0.036198193	0.041302433	0.430282739
15444_45_SERPINB4_SCCA2	ebi-a-GCST90018832	Diabetic Nephropathy	SERPINB4	0.040797681	0.042876239	0.411537412
15446_25_NRG1_SMDF	ebi-a-GCST90018832	Diabetic Nephropathy	NRG1	0.018517137	0.072341183	0.81059908
15447_45_SORD_Sorbitol_dehydrogenase	ebi-a-GCST90018832	Diabetic Nephropathy	SORD	0.075891608	0.08881093	0.440970829
15449_33_TIMD4_TIM_4	ebi-a-GCST90018832	Diabetic Nephropathy	TIMD4	0.011187023	0.014241912	0.437764122
15452_5_NT5E_5__Nucleotidase	ebi-a-GCST90018832	Diabetic Nephropathy	NT5E	0.016408699	0.018339985	0.383442786
15453_3_AMBP_a1_Microglobulin	ebi-a-GCST90018832	Diabetic Nephropathy	AMBP	0.085633079	0.065830013	0.241041556
15455_40_ADAM15_ADA15	ebi-a-GCST90018832	Diabetic Nephropathy	ADAM15	0.01568964	0.069219264	0.835250312
15457_14_ANPEP_Aminopeptidase_N	ebi-a-GCST90018832	Diabetic Nephropathy	ANPEP	NA	NA	NA
15460_9_DPP4_CD26	ebi-a-GCST90018832	Diabetic Nephropathy	DPP4	0.603402904	0.712851516	0.552814429
15462_28_CD8A_CD8A	ebi-a-GCST90018832	Diabetic Nephropathy	CD8A	0.01298529	0.021061684	0.546784663
15466_30_COL9A1_CO9A1	ebi-a-GCST90018832	Diabetic Nephropathy	COL9A1	0.124417366	0.242691928	0.698420023
15467_10_CTHRC1_CTHR1	ebi-a-GCST90018832	Diabetic Nephropathy	CTHRC1	-0.01995987	0.049505429	0.698842503
15468_14_CFHR1_FHR1	ebi-a-GCST90018832	Diabetic Nephropathy	CFHR1	0.056584557	0.037956426	0.156747848
15470_11_HEXB_Hexosaminidase_B	ebi-a-GCST90018832	Diabetic Nephropathy	HEXB	0.036333504	0.019121865	0.070028046
15471_29_PNLIPRP2_LIPR2	ebi-a-GCST90018832	Diabetic Nephropathy	PNLIPRP2	0.04127734	0.054146242	0.465371555
15472_16_LRP11_LRP11	ebi-a-GCST90018832	Diabetic Nephropathy	LRP11	0.045142422	0.028112043	0.132323938
15475_4_PLTP_PLTP	ebi-a-GCST90018832	Diabetic Nephropathy	PLTP	-0.001293596	0.028929185	0.964887059
15476_6_REG3G_REG3G	ebi-a-GCST90018832	Diabetic Nephropathy	REG3G	0.010790775	0.014926673	0.477017346
15480_2_VNN2_VNN2	ebi-a-GCST90018832	Diabetic Nephropathy	VNN2	0.015604455	0.020578707	0.460857617
15481_45_CAMP_LL_37	ebi-a-GCST90018832	Diabetic Nephropathy	CAMP	-0.002414497	0.016258141	0.882968128
15482_12_A2ML1_A2ML1	ebi-a-GCST90018832	Diabetic Nephropathy	A2ML1	-0.018509465	0.060580062	0.811223739
15483_377_AGRN_Agrin	ebi-a-GCST90018832	Diabetic Nephropathy	AGRN	0.01879179	0.0264598	0.490123911
15486_126_AOC1_ABP1	ebi-a-GCST90018832	Diabetic Nephropathy	AOC1	0.00601086	0.023822745	0.805907104
15487_164_CES1_carboxylesterase__liver	ebi-a-GCST90018832	Diabetic Nephropathy	CES1	-0.006612107	0.127307249	0.960589098
15491_20_CD248_CD248	ebi-a-GCST90018832	Diabetic Nephropathy	CD248	0.004810896	0.029571401	0.872801506
15494_11_FGFBP1_FGFP1	ebi-a-GCST90018832	Diabetic Nephropathy	FGFBP1	-0.020879652	0.057774342	0.732569684
15495_9_FOLR3_FOLR3	ebi-a-GCST90018832	Diabetic Nephropathy	FOLR3	0.009805973	0.037002721	0.794015168
15497_9_HS3ST1_HS3S1	ebi-a-GCST90018832	Diabetic Nephropathy	HS3ST1	0.007091541	0.075679086	0.933885234
15499_11_ATRN_Attractin	ebi-a-GCST90018832	Diabetic Nephropathy	ATRN	0.002652938	0.03129792	0.934822321
15503_15_LEFTY2_Lefty_A	ebi-a-GCST90018832	Diabetic Nephropathy	LEFTY2	0.054697693	0.043307703	0.235242595
15503_20_LEFTY2_Lefty_A	ebi-a-GCST90018832	Diabetic Nephropathy	LEFTY2	0.009483435	0.02929825	0.75096045
15504_39_BIRC7_Livin_B	ebi-a-GCST90018832	Diabetic Nephropathy	BIRC7	-0.004941421	0.053297687	0.934582002
15506_34_LRP12_LRP12	ebi-a-GCST90018832	Diabetic Nephropathy	LRP12	-0.254921812	0.283236535	0.533464327
15509_2_NAGLU_NAG	ebi-a-GCST90018832	Diabetic Nephropathy	NAGLU	0.006012647	0.022455093	0.790776934
15511_37_NPTXR_NPTXR	ebi-a-GCST90018832	Diabetic Nephropathy	NPTXR	-0.025862944	0.066596276	0.711159613
15513_108_PRSS8_Prostasin	ebi-a-GCST90018832	Diabetic Nephropathy	PRSS8	-0.106959156	0.095772716	0.326632749
15514_26_BCHE_Pseudocholinesterase	ebi-a-GCST90018832	Diabetic Nephropathy	BCHE	-0.024515669	0.018688193	0.206064199
15515_2_SAA1_SAA	ebi-a-GCST90018832	Diabetic Nephropathy	SAA1	-0.000728302	0.02457823	0.97694358
15516_12_SAA4_SAA_4	ebi-a-GCST90018832	Diabetic Nephropathy	SAA4	0.027396216	0.032091737	0.418106544
15521_4_CLSTN1_Alcadein_alpha_1	ebi-a-GCST90018832	Diabetic Nephropathy	CLSTN1	0.032186688	0.03537912	0.398018294
15522_2_GLIPR2_GAPR1	ebi-a-GCST90018832	Diabetic Nephropathy	GLIPR2	-0.051612939	0.064928767	0.484743054
15523_9_ALAD_HEM2	ebi-a-GCST90018832	Diabetic Nephropathy	ALAD	-2.44E-05	0.068665734	0.999749082
15525_294_ADH1C_ADH1G	ebi-a-GCST90018832	Diabetic Nephropathy	ADH1C	0.140305162	0.096631033	0.383955322
15526_33_GSS_GSHB	ebi-a-GCST90018832	Diabetic Nephropathy	GSS	0.024377807	0.082498833	0.786889119
15530_33_EPHB4_EphB4	ebi-a-GCST90018832	Diabetic Nephropathy	EPHB4	0.033849633	0.022843357	0.169199533
15533_97_MSR1_Macrophage_scavenger_receptor	ebi-a-GCST90018832	Diabetic Nephropathy	MSR1	0.002947211	0.022819568	0.898952605
15535_3_PRSS27_Marapsin	ebi-a-GCST90018832	Diabetic Nephropathy	PRSS27	0.022177432	0.021776082	0.324619404
15539_15_SLITRK1_SLIK1	ebi-a-GCST90018832	Diabetic Nephropathy	SLITRK1	0.170021526	0.130923789	0.323633939
15540_6_VIM_Vimentin	ebi-a-GCST90018832	Diabetic Nephropathy	VIM	-0.019097495	0.072882228	0.806237199
15544_25_KLK14_kallikrein_14	ebi-a-GCST90018832	Diabetic Nephropathy	KLK14	-0.016933169	0.025777895	0.523652014
15545_13_PPP3R1_Calcineurin_B_a	ebi-a-GCST90018832	Diabetic Nephropathy	PPP3R1	-0.211661998	0.111994685	0.131761352
15548_35_PHGDH_SERA	ebi-a-GCST90018832	Diabetic Nephropathy	PHGDH	0.036291678	0.022967145	0.140055673
15553_22_ACHE_ACES	ebi-a-GCST90018832	Diabetic Nephropathy	ACHE	NA	NA	NA
15556_49_AMY2B_Alpha_amylase_2B	ebi-a-GCST90018832	Diabetic Nephropathy	AMY2B	0.004162055	0.02355748	0.861979459
15558_63_ENPEP_AMPE	ebi-a-GCST90018832	Diabetic Nephropathy	ENPEP	0.0448645	0.051272817	0.430961259
15559_5_ANTXR2_ANTR2	ebi-a-GCST90018832	Diabetic Nephropathy	ANTXR2	0.014552009	0.032124486	0.659361952
15560_52_TCN2_Apo_TC_II	ebi-a-GCST90018832	Diabetic Nephropathy	TCN2	-0.039906008	0.037512284	0.308352934
15562_24_GUSB_BGLR	ebi-a-GCST90018832	Diabetic Nephropathy	GUSB	-0.028240451	0.021782545	0.207141075
15565_102_MUC16_CA125	ebi-a-GCST90018832	Diabetic Nephropathy	MUC16	0.008016321	0.02827932	0.782081101
15566_10_CNN1_Calponin_1	ebi-a-GCST90018832	Diabetic Nephropathy	CNN1	-0.001844493	0.032636998	0.95567717
15567_2_CD247_CD3_zeta	ebi-a-GCST90018832	Diabetic Nephropathy	CD247	-0.00048294	0.092856257	0.996689009
15569_15_COL2A1_Collagen_II	ebi-a-GCST90018832	Diabetic Nephropathy	COL2A1	0.031350875	0.055319095	0.595392363
15570_99_CR2_Complement_receptor_type_2	ebi-a-GCST90018832	Diabetic Nephropathy	CR2	0.020366927	0.028301283	0.477706809
15573_110_NCAN_CSPG3	ebi-a-GCST90018832	Diabetic Nephropathy	NCAN	-0.011254692	0.025389608	0.665449717
15574_37_CCNA2_Cyclin_A	ebi-a-GCST90018832	Diabetic Nephropathy	CCNA2	0.006482465	0.079178065	0.947994671
15576_158_RNASE3_ECP	ebi-a-GCST90018832	Diabetic Nephropathy	RNASE3	0.00305279	0.022583847	0.894397137
15579_26_ENPP6_ENPP6	ebi-a-GCST90018832	Diabetic Nephropathy	ENPP6	0.106732853	0.072162313	0.235669194
15580_2_EPHA7_EPHA7	ebi-a-GCST90018832	Diabetic Nephropathy	EPHA7	-0.013735512	0.054841953	0.825614282
15582_25_FCN1_FCN1	ebi-a-GCST90018832	Diabetic Nephropathy	FCN1	-0.04487237	0.03400469	0.21638287
15583_18_FCRLB_FCRLB	ebi-a-GCST90018832	Diabetic Nephropathy	FCRLB	-0.0150641	0.039170269	0.720120644
15584_9_CFHR2_FHR2	ebi-a-GCST90018832	Diabetic Nephropathy	CFHR2	0.012813567	0.033175212	0.704407355
15585_304_FBLN5_fibulin_5	ebi-a-GCST90018832	Diabetic Nephropathy	FBLN5	0.016998949	0.085169695	0.84966507
15587_20_FOLR2_FOLR2	ebi-a-GCST90018832	Diabetic Nephropathy	FOLR2	0.021565517	0.037242977	0.573265112
15589_1_GC_Gc_Globulin__Mixed_Type	ebi-a-GCST90018832	Diabetic Nephropathy	GC	0.010266463	0.061392043	0.877827491
15594_47_HTRA1_HTRA1	ebi-a-GCST90018832	Diabetic Nephropathy	HTRA1	0.023361746	0.063903521	0.729636208
15602_43_IL6R_IL_6_sRa	ebi-a-GCST90018832	Diabetic Nephropathy	IL6R	0.018623955	0.044780902	0.68483106
15603_20_ITGA2_Integrin_alpha_2	ebi-a-GCST90018832	Diabetic Nephropathy	ITGA2	NA	NA	NA
15604_18_MAPK9_JNK2	ebi-a-GCST90018832	Diabetic Nephropathy	MAPK9	-0.003261965	0.056427249	0.957536326
15606_19_KRT19_Keratin_19	ebi-a-GCST90018832	Diabetic Nephropathy	KRT19	-0.015800473	0.040310907	0.711233522
15607_56_PKLR_KPYR	ebi-a-GCST90018832	Diabetic Nephropathy	PKLR	0.0256623	0.044029259	0.600914893
15610_72_LAP3_LAP	ebi-a-GCST90018832	Diabetic Nephropathy	LAP3	NA	NA	NA
15613_16_PNLIP_LIPP	ebi-a-GCST90018832	Diabetic Nephropathy	PNLIP	-0.027560902	0.01882661	0.158753472
15614_168_LILRA2_LIRA2	ebi-a-GCST90018832	Diabetic Nephropathy	LILRA2	0.010232105	0.022332348	0.657689162
15615_8_LILRB3_LIRB3	ebi-a-GCST90018832	Diabetic Nephropathy	LILRB3	-0.026219066	0.040320931	0.550983662
15620_4_NLGN1_NLGN1	ebi-a-GCST90018832	Diabetic Nephropathy	NLGN1	-0.054974321	0.051948151	0.325085595
15622_13_OPCML_OBCAM	ebi-a-GCST90018832	Diabetic Nephropathy	OPCML	0.008548445	0.034083479	0.810329823
15623_1_PDCD1_PD_1	ebi-a-GCST90018832	Diabetic Nephropathy	PDCD1	0.004098988	0.107415158	0.973026452
15626_223_HSPG2_Perlecan	ebi-a-GCST90018832	Diabetic Nephropathy	HSPG2	-0.014423649	0.028152068	0.6195326
15633_6_RBP4_RBP	ebi-a-GCST90018832	Diabetic Nephropathy	RBP4	-0.101086644	0.099641964	0.385050405
15634_139_SLIT1_SLIT1	ebi-a-GCST90018832	Diabetic Nephropathy	SLIT1	0.009744179	0.25556353	0.97304908
15635_4_SMOC2_SMOC2	ebi-a-GCST90018832	Diabetic Nephropathy	SMOC2	0.043571764	0.042033308	0.339881107
15636_49_SORCS1_SORC1	ebi-a-GCST90018832	Diabetic Nephropathy	SORCS1	-0.058471255	0.080722492	0.521230593
15640_54_TAGLN_TAGL	ebi-a-GCST90018832	Diabetic Nephropathy	TAGLN	NA	NA	NA
15641_20_TMEFF1_TEFF1	ebi-a-GCST90018832	Diabetic Nephropathy	TMEFF1	0.048327389	0.088198249	0.638717516
15644_1_BTD_Biotinidase	ebi-a-GCST90018832	Diabetic Nephropathy	BTD	-0.039040433	0.029856402	0.213659892
15653_9_COL10A1_COAA1	ebi-a-GCST90018832	Diabetic Nephropathy	COL10A1	0.032857793	0.051524948	0.543952356
15666_21_BMP2_BMP_2	ebi-a-GCST90018832	Diabetic Nephropathy	BMP2	NA	NA	NA
15667_39_BMP4_BMP_4	ebi-a-GCST90018832	Diabetic Nephropathy	BMP4	0.005730774	0.031964801	0.862172332
15668_19_BMP8B_BMP_8	ebi-a-GCST90018832	Diabetic Nephropathy	BMP8B	-0.028392774	0.046507225	0.568210722
15669_7_BRAF_BRAF1	ebi-a-GCST90018832	Diabetic Nephropathy	BRAF	-0.208677111	0.21172997	0.428239605
15670_15_C1QL2_C1QL2	ebi-a-GCST90018832	Diabetic Nephropathy	C1QL2	-0.00510669	0.052406378	0.927061178
15674_3_CD79A_CD79A	ebi-a-GCST90018832	Diabetic Nephropathy	CD79A	0.028879753	0.283086891	0.9352777
15675_3_CEBPB_CEBPB	ebi-a-GCST90018832	Diabetic Nephropathy	CEBPB	-0.045142042	0.044711372	0.346290084
15678_71_DKK2_DKK2	ebi-a-GCST90018832	Diabetic Nephropathy	DKK2	0.061508126	0.037029558	0.127686134
15686_49_INHBC_INHBC	ebi-a-GCST90018832	Diabetic Nephropathy	INHBC	0.046366321	0.033222209	0.183139999
15688_30_LMAN1_Mannose_binding_lectin	ebi-a-GCST90018832	Diabetic Nephropathy	LMAN1	-0.007215283	0.094071132	0.942545181
15692_300_NODAL_NODAL	ebi-a-GCST90018832	Diabetic Nephropathy	NODAL	0.062218348	0.072619603	0.439866898
15698_6_TXLNA_TXLNA	ebi-a-GCST90018832	Diabetic Nephropathy	TXLNA	0.051375112	0.119106333	0.688452329
16015_19_GPT_ALT	ebi-a-GCST90018832	Diabetic Nephropathy	GPT	0.049845358	0.035132306	0.215174576
16021_30_CDH8_Cadherin_8	ebi-a-GCST90018832	Diabetic Nephropathy	CDH8	-0.014823396	0.03573569	0.689184052
16035_8_FLT4_VEGF_sR3	ebi-a-GCST90018832	Diabetic Nephropathy	FLT4	0.012822282	0.019883505	0.525679442
16043_30_SHC1_SHC1	ebi-a-GCST90018832	Diabetic Nephropathy	SHC1	-0.077046834	0.130081102	0.659575635
16049_43_OLR1_OLR1	ebi-a-GCST90018832	Diabetic Nephropathy	OLR1	0.002361299	0.059629775	0.970310202
16055_3_CFHR5_complement_factor_H_related_5	ebi-a-GCST90018832	Diabetic Nephropathy	CFHR5	0.066885487	0.037246692	0.115602371
16057_6_IGF2R_IGF_II_receptor	ebi-a-GCST90018832	Diabetic Nephropathy	IGF2R	0.004313647	0.033954791	0.902043156
16060_99_NID2_NID2	ebi-a-GCST90018832	Diabetic Nephropathy	NID2	0.02975581	0.042807389	0.525253135
16070_7_WIF1_WIF_1	ebi-a-GCST90018832	Diabetic Nephropathy	WIF1	-0.047482889	0.059317071	0.453945846
16074_12_GRAP2_GRB2_related_adapter_protein_2	ebi-a-GCST90018832	Diabetic Nephropathy	GRAP2	0.093117869	0.118543272	0.514430872
16079_2_TEC_TEC	ebi-a-GCST90018832	Diabetic Nephropathy	TEC	-0.089705236	0.060675994	0.277373454
16081_38_AKR1B10_Aldose_reductase_like	ebi-a-GCST90018832	Diabetic Nephropathy	AKR1B10	0.010700712	0.033851499	0.761138061
16288_17_EPHA4_EPHA4	ebi-a-GCST90018832	Diabetic Nephropathy	EPHA4	0.041005223	0.022697315	0.094014633
16293_1_GHRH_Growth_hormone_releasing_factor	ebi-a-GCST90018832	Diabetic Nephropathy	GHRH	0.014669387	0.0663039	0.845436371
16296_43_LGR5_LGR5	ebi-a-GCST90018832	Diabetic Nephropathy	LGR5	0.001230976	0.077067687	0.988706341
16298_84_PLA2G2D_sPLA_2__IID	ebi-a-GCST90018832	Diabetic Nephropathy	PLA2G2D	0.190978224	0.20222466	0.518203713
16299_13_TIGIT_TIGIT	ebi-a-GCST90018832	Diabetic Nephropathy	TIGIT	0.150171408	0.166804272	0.409233241
16300_4_TREM2_TREM2	ebi-a-GCST90018832	Diabetic Nephropathy	TREM2	0.019999038	0.020854347	0.345493127
16302_11_BPIFA2_SPLC2	ebi-a-GCST90018832	Diabetic Nephropathy	BPIFA2	0.05736259	0.07140753	0.448207528
16304_6_LGR4_LGR4	ebi-a-GCST90018832	Diabetic Nephropathy	LGR4	0.060510354	0.119609129	0.663176786
16305_10_CDH11_Cadherin_11	ebi-a-GCST90018832	Diabetic Nephropathy	CDH11	0.000597957	0.024330954	0.980649475
16307_22_UNC5D_UNC5H4	ebi-a-GCST90018832	Diabetic Nephropathy	UNC5D	0.046197124	0.073429279	0.573904596
16308_14_BTLA_BTLA	ebi-a-GCST90018832	Diabetic Nephropathy	BTLA	-0.082252547	0.126880263	0.583298638
16309_30_DKKL1_Soggy_1	ebi-a-GCST90018832	Diabetic Nephropathy	DKKL1	0.022675443	0.037887181	0.575585738
16312_45_CDH6_Cadherin_6	ebi-a-GCST90018832	Diabetic Nephropathy	CDH6	0.007557752	0.128836873	0.962697736
16315_105_FLT1_VEGF_sR1	ebi-a-GCST90018832	Diabetic Nephropathy	FLT1	-0.008097014	0.049573727	0.896929266
16317_20_DSG3_Desmoglein_3	ebi-a-GCST90018832	Diabetic Nephropathy	DSG3	-0.12126728	0.072090752	0.167831502
16318_12_ACVRL1_ALK_1	ebi-a-GCST90018832	Diabetic Nephropathy	ACVRL1	NA	NA	NA
16320_139_CD320_CD320	ebi-a-GCST90018832	Diabetic Nephropathy	CD320	NA	NA	NA
16323_8_NRXN3_NRX3A	ebi-a-GCST90018832	Diabetic Nephropathy	NRXN3	-0.025186896	0.057971103	0.682055428
16324_38_TLR1_TLR1	ebi-a-GCST90018832	Diabetic Nephropathy	TLR1	0.071009628	0.161895825	0.703773759
16536_3_HMGA1_HMGA1	ebi-a-GCST90018832	Diabetic Nephropathy	HMGA1	-0.161764218	0.336578319	0.714782375
16551_14_STAT5B_STA5B	ebi-a-GCST90018832	Diabetic Nephropathy	STAT5B	0.052102371	0.037663761	0.238752329
16558_2_MYOC_MYOC	ebi-a-GCST90018832	Diabetic Nephropathy	MYOC	0.045691334	0.03404097	0.228073423
16561_9_A1BG_Alpha_1B_glycoprotein	ebi-a-GCST90018832	Diabetic Nephropathy	A1BG	-0.054930148	0.040471704	0.223533413
16583_8_NUDT2_AP4A	ebi-a-GCST90018832	Diabetic Nephropathy	NUDT2	-0.05393934	0.050815186	0.399703056
16585_16_B3GNT4_B3GN4	ebi-a-GCST90018832	Diabetic Nephropathy	B3GNT4	0.011942826	0.069594396	0.87207896
16587_1_CSN2_Beta_casein	ebi-a-GCST90018832	Diabetic Nephropathy	CSN2	-0.012935484	0.084492682	0.888040488
16588_10_HSPA5_BiP	ebi-a-GCST90018832	Diabetic Nephropathy	HSPA5	NA	NA	NA
16591_71_CHIA_CHIA	ebi-a-GCST90018832	Diabetic Nephropathy	CHIA	0.000639198	0.101403495	0.995542788
16593_3_FADD_FADD	ebi-a-GCST90018832	Diabetic Nephropathy	FADD	-0.005860775	0.031461773	0.858361904
16594_44_FAIM_FAIM1	ebi-a-GCST90018832	Diabetic Nephropathy	FAIM	-0.01163543	0.035934872	0.752765606
16596_25_GLRX3_GLRX3	ebi-a-GCST90018832	Diabetic Nephropathy	GLRX3	-0.152261689	0.116872791	0.416767413
16597_11_GLRX5_GLRX5	ebi-a-GCST90018832	Diabetic Nephropathy	GLRX5	NA	NA	NA
16599_38_GPN1_GPN1	ebi-a-GCST90018832	Diabetic Nephropathy	GPN1	-0.045587203	0.034036816	0.238111707
16606_85_AKR1B1_Aldose_reductase	ebi-a-GCST90018832	Diabetic Nephropathy	AKR1B1	-0.02017458	0.050649922	0.72889708
16607_78_GSN_Gelsolin	ebi-a-GCST90018832	Diabetic Nephropathy	GSN	0.016540059	0.066955188	0.817044513
16609_106_KIRREL2_KIRR2	ebi-a-GCST90018832	Diabetic Nephropathy	KIRREL2	0.009888843	0.025986312	0.708257394
16610_13_LRP10_LRP10	ebi-a-GCST90018832	Diabetic Nephropathy	LRP10	0.026768477	0.061606087	0.69327409
16612_28_SDC3_SDC3	ebi-a-GCST90018832	Diabetic Nephropathy	SDC3	0.086555021	0.158011231	0.680967302
16613_3_CDH17_CAD17	ebi-a-GCST90018832	Diabetic Nephropathy	CDH17	-0.026874787	0.019393154	0.17758449
16614_27_RSPO1_RSPO1	ebi-a-GCST90018832	Diabetic Nephropathy	RSPO1	-0.0095665	0.03290825	0.785728619
16616_137_ENO3_ENOB	ebi-a-GCST90018832	Diabetic Nephropathy	ENO3	-0.017165629	0.043189702	0.711334056
16618_7_CD69_CD69	ebi-a-GCST90018832	Diabetic Nephropathy	CD69	-0.022771908	0.292885398	0.950602042
16620_26_LY75_LY75	ebi-a-GCST90018832	Diabetic Nephropathy	LY75	-0.021723275	0.018824597	0.258262028
16746_12_INHBB_Activin_B	ebi-a-GCST90018832	Diabetic Nephropathy	INHBB	-0.017067552	0.171637642	0.936902312
16748_1_BMP3_BMP_3	ebi-a-GCST90018832	Diabetic Nephropathy	BMP3	-0.02303461	0.079369897	0.798973846
16749_79_GDF10_BMP_3b	ebi-a-GCST90018832	Diabetic Nephropathy	GDF10	-0.02210301	0.074825261	0.795536832
16753_46_COL6A2_CO6A2	ebi-a-GCST90018832	Diabetic Nephropathy	COL6A2	-0.016429698	0.041213692	0.706608283
16754_40_CASK_CSKP	ebi-a-GCST90018832	Diabetic Nephropathy	CASK	0.837765073	0.761544959	0.469682836
16755_195_GDF3_GDF_3	ebi-a-GCST90018832	Diabetic Nephropathy	GDF3	-0.010143531	0.088752189	0.91622739
16760_2_IL26_IL_26	ebi-a-GCST90018832	Diabetic Nephropathy	IL26	0.003173776	0.017514895	0.858482686
16763_11_LECT2_LECT2	ebi-a-GCST90018832	Diabetic Nephropathy	LECT2	-0.027792594	0.030694212	0.38462189
16765_52_PPBP_PBP	ebi-a-GCST90018832	Diabetic Nephropathy	PPBP	-0.155405182	0.261095605	0.658207971
16770_3_REG1B_REG1B	ebi-a-GCST90018832	Diabetic Nephropathy	REG1B	-0.070664713	0.030586743	0.039454377
16773_29_SCUBE3_SCUB3	ebi-a-GCST90018832	Diabetic Nephropathy	SCUBE3	-0.01331756	0.194846347	0.956555221
16781_2_ENGASE_ENASE	ebi-a-GCST90018832	Diabetic Nephropathy	ENGASE	0.053462007	0.071558737	0.479337154
16785_45_DEFA5_HD_5	ebi-a-GCST90018832	Diabetic Nephropathy	DEFA5	-0.007490756	0.020333647	0.716101981
16792_4_SIGLEC5_Siglec_5	ebi-a-GCST90018832	Diabetic Nephropathy	SIGLEC5	-0.000656028	0.030586735	0.983583677
16802_31_OCIAD1_OCAD1	ebi-a-GCST90018832	Diabetic Nephropathy	OCIAD1	0.006323843	0.063596704	0.925575743
16805_5_PDE5A_PDE5A	ebi-a-GCST90018832	Diabetic Nephropathy	PDE5A	0.055157647	0.07656226	0.523321684
16807_35_TNNT3_TNNT3	ebi-a-GCST90018832	Diabetic Nephropathy	TNNT3	0.011739888	0.040399885	0.790293889
16809_1_NME4_NDKM	ebi-a-GCST90018832	Diabetic Nephropathy	NME4	-0.0696292	0.091906181	0.527779892
16814_13_FHL1_SLIM_1	ebi-a-GCST90018832	Diabetic Nephropathy	FHL1	-0.036839513	0.100790127	0.729686171
16818_200_CDCP1_CDCP1	ebi-a-GCST90018832	Diabetic Nephropathy	CDCP1	0.018560595	0.034063323	0.600688196
16823_75_APOL3_APOL3	ebi-a-GCST90018832	Diabetic Nephropathy	APOL3	-0.013078325	0.041898855	0.764026305
16825_20_ATXN3_ATX3	ebi-a-GCST90018832	Diabetic Nephropathy	ATXN3	-0.044782067	0.041734179	0.361892733
16828_8_COL6A1_Collagen_a1_VI_	ebi-a-GCST90018832	Diabetic Nephropathy	COL6A1	-0.021595075	0.044551282	0.639451169
16845_15_MPZL1_MPZL1	ebi-a-GCST90018832	Diabetic Nephropathy	MPZL1	-0.000811236	0.123250334	0.995345862
16850_5_RGS5_RGS5	ebi-a-GCST90018832	Diabetic Nephropathy	RGS5	0.108472954	0.126357078	0.481095201
16852_10_PDZK1_NHRF3	ebi-a-GCST90018832	Diabetic Nephropathy	PDZK1	-0.009777046	0.084200494	0.914897054
16854_17_LSM4_LSM4	ebi-a-GCST90018832	Diabetic Nephropathy	LSM4	0.000761388	0.052155465	0.989051665
16856_79_MAPRE2_MARE2	ebi-a-GCST90018832	Diabetic Nephropathy	MAPRE2	0.040742377	0.051539536	0.574148593
16858_384_RCN3_RCN3	ebi-a-GCST90018832	Diabetic Nephropathy	RCN3	-0.041715006	0.091140314	0.670926067
16859_100_SH3GLB1_SHLB1	ebi-a-GCST90018832	Diabetic Nephropathy	SH3GLB1	0.109146304	0.11447776	0.440996942
16863_47_NANP_NANP	ebi-a-GCST90018832	Diabetic Nephropathy	NANP	0.111806409	0.095858164	0.45120459
16872_248_GSTZ1_MAAI	ebi-a-GCST90018832	Diabetic Nephropathy	GSTZ1	-0.004293985	0.063765592	0.947263183
16877_19_MSRB2_MSRB2	ebi-a-GCST90018832	Diabetic Nephropathy	MSRB2	NA	NA	NA
16882_27_PHPT1_PHP14	ebi-a-GCST90018832	Diabetic Nephropathy	PHPT1	-0.050024769	0.057326781	0.543236044
16883_57_RAB4A_RAB4A	ebi-a-GCST90018832	Diabetic Nephropathy	RAB4A	0.671992633	0.550506944	0.436943044
16887_29_PTRH2_PTH2	ebi-a-GCST90018832	Diabetic Nephropathy	PTRH2	NA	NA	NA
16890_37_ADAMTSL1_ATL1	ebi-a-GCST90018832	Diabetic Nephropathy	ADAMTSL1	0.01909514	0.050066402	0.714221823
16892_23_ENPP2_ENPP2	ebi-a-GCST90018832	Diabetic Nephropathy	ENPP2	-0.102074009	0.065636395	0.21775665
16899_59_OSBPL9_OSBL9	ebi-a-GCST90018832	Diabetic Nephropathy	OSBPL9	0.434016168	0.360450898	0.441218536
16900_29_MDGA1_MDGA1	ebi-a-GCST90018832	Diabetic Nephropathy	MDGA1	-0.002327084	0.030796025	0.940834823
16907_3_CADM2_Nectin_like_protein_3	ebi-a-GCST90018832	Diabetic Nephropathy	CADM2	0.023279567	0.089375687	0.818867399
16908_5_OMG_OMGP	ebi-a-GCST90018832	Diabetic Nephropathy	OMG	-0.060885846	0.055505078	0.30458466
16913_8_RNASET2_RNT2	ebi-a-GCST90018832	Diabetic Nephropathy	RNASET2	-0.007881278	0.028013455	0.786585208
16914_104_CD14_sCD14	ebi-a-GCST90018832	Diabetic Nephropathy	CD14	0.020526963	0.029960194	0.507435626
16915_153_SEMA4A_SEM4A	ebi-a-GCST90018832	Diabetic Nephropathy	SEMA4A	0.010023935	0.020063285	0.622305696
16916_19_SLITRK6_SLIK6	ebi-a-GCST90018832	Diabetic Nephropathy	SLITRK6	-0.059975912	0.061429831	0.357495237
16918_198_TLR3_TLR3	ebi-a-GCST90018832	Diabetic Nephropathy	TLR3	0.020062516	0.060887927	0.75297731
16919_1_DBI_ACBP	ebi-a-GCST90018832	Diabetic Nephropathy	DBI	0.055667468	0.049721333	0.464119359
16922_53_PLXNB3_PLXB3	ebi-a-GCST90018832	Diabetic Nephropathy	PLXNB3	0.155662429	0.129904498	0.316838682
16926_44_ALPL_Alkaline_phosphatase__liver	ebi-a-GCST90018832	Diabetic Nephropathy	ALPL	0.036155061	0.031567146	0.289712796
16932_5_SULT1E1_SULT_1E	ebi-a-GCST90018832	Diabetic Nephropathy	SULT1E1	0.005500497	0.139208135	0.974858476
17137_160_HBB_Beta_globin	ebi-a-GCST90018832	Diabetic Nephropathy	HBB	-0.017341706	0.050921691	0.741251995
17138_8_GSTA1_GST_A1_1	ebi-a-GCST90018832	Diabetic Nephropathy	GSTA1	0.007604893	0.029909779	0.807783401
17140_57_PDGFD_PDGFD	ebi-a-GCST90018832	Diabetic Nephropathy	PDGFD	0.020163822	0.024230193	0.421561273
17148_7_BLVRB_BLVRB	ebi-a-GCST90018832	Diabetic Nephropathy	BLVRB	0.067059494	0.104999256	0.638166641
17152_10_KIR2DS4_KI2S4	ebi-a-GCST90018832	Diabetic Nephropathy	KIR2DS4	0.053231513	0.140445137	0.769358786
17153_46_KIR2DL3_KI2L3	ebi-a-GCST90018832	Diabetic Nephropathy	KIR2DL3	0.049614817	0.029911966	0.125388764
17154_2_PTGES3_TEBP	ebi-a-GCST90018832	Diabetic Nephropathy	PTGES3	-0.016821899	0.034282737	0.636827025
17155_1_VPS28_VPS28_protein_homolog	ebi-a-GCST90018832	Diabetic Nephropathy	VPS28	-0.044601027	0.038096014	0.275387998
17156_72_DCLK1_DCAK1	ebi-a-GCST90018832	Diabetic Nephropathy	DCLK1	0.010864328	0.030759333	0.733061698
17163_117_ANXA3_Annexin_III	ebi-a-GCST90018832	Diabetic Nephropathy	ANXA3	0.033411762	0.129535435	0.839296077
17164_15_ANXA4_annexin_IV	ebi-a-GCST90018832	Diabetic Nephropathy	ANXA4	0.061753831	0.051253514	0.441016483
17165_1_PPBP_BTG	ebi-a-GCST90018832	Diabetic Nephropathy	PPBP	0.128843809	0.238572545	0.684758141
17170_15_CALCB_CALCB	ebi-a-GCST90018832	Diabetic Nephropathy	CALCB	0.003086094	0.04828093	0.954848164
17172_19_STATH_STAT	ebi-a-GCST90018832	Diabetic Nephropathy	STATH	-0.000419253	0.142862554	0.998131741
17175_5_MAP2K6_MP2K6	ebi-a-GCST90018832	Diabetic Nephropathy	MAP2K6	-0.035941474	0.243879112	0.906849231
17199_43_HIF1AN_HIF1N	ebi-a-GCST90018832	Diabetic Nephropathy	HIF1AN	NA	NA	NA
17200_50_KIR2DL1_KI2L1	ebi-a-GCST90018832	Diabetic Nephropathy	KIR2DL1	0.009574824	0.048350686	0.850822139
17205_21_RAB5A_RAB5A	ebi-a-GCST90018832	Diabetic Nephropathy	RAB5A	0.073381133	0.14677882	0.704861485
17209_27_SULT2B1_ST2B1	ebi-a-GCST90018832	Diabetic Nephropathy	SULT2B1	-0.053656069	0.072744714	0.514215488
17210_2_TCL1A_TCL1A	ebi-a-GCST90018832	Diabetic Nephropathy	TCL1A	0.021206196	0.027998248	0.473523139
17224_12_OGN_MIME	ebi-a-GCST90018832	Diabetic Nephropathy	OGN	0.011281641	0.040733967	0.795534671
17231_1_LCP1_L_plastin	ebi-a-GCST90018832	Diabetic Nephropathy	LCP1	-0.023784386	0.039734005	0.566004877
17320_19_AASDHPPT_ADPPT	ebi-a-GCST90018832	Diabetic Nephropathy	AASDHPPT	-0.070542776	0.164670418	0.697264293
17325_10_GUK1_KGUA	ebi-a-GCST90018832	Diabetic Nephropathy	GUK1	-0.051832369	0.052251964	0.366759799
17327_3_CNPY3_CNPY3	ebi-a-GCST90018832	Diabetic Nephropathy	CNPY3	0.045003541	0.069067826	0.581539767
17329_2_BDH2_BDH2	ebi-a-GCST90018832	Diabetic Nephropathy	BDH2	0.052949507	0.050361043	0.370290592
17331_138_KREMEN1_KREM1	ebi-a-GCST90018832	Diabetic Nephropathy	KREMEN1	0.00608585	0.021821754	0.782822155
17335_18_VAMP2_VAMP2	ebi-a-GCST90018832	Diabetic Nephropathy	VAMP2	0.024898681	0.081421557	0.788651553
17341_89_ACAT2_THIC	ebi-a-GCST90018832	Diabetic Nephropathy	ACAT2	-0.108660732	0.072231079	0.271402729
17342_13_AGR3_AGR3	ebi-a-GCST90018832	Diabetic Nephropathy	AGR3	0.037887072	0.066750134	0.585881354
17343_6_SNPH_SNPH	ebi-a-GCST90018832	Diabetic Nephropathy	SNPH	-0.000855677	0.084118836	0.992522507
17344_23_STOML1_STML1	ebi-a-GCST90018832	Diabetic Nephropathy	STOML1	0.009220114	0.046490565	0.849341968
17346_61_FDCSP_FDSCP	ebi-a-GCST90018832	Diabetic Nephropathy	FDCSP	0.045701114	0.061975963	0.537655748
17348_5_SYNJ2BP_SYJ2B	ebi-a-GCST90018832	Diabetic Nephropathy	SYNJ2BP	-0.015961186	0.177385991	0.942870821
17350_13_CHMP2B_CHM2B	ebi-a-GCST90018832	Diabetic Nephropathy	CHMP2B	-0.038102508	0.038966088	0.431275009
17356_34_IL1F10_IL1FA	ebi-a-GCST90018832	Diabetic Nephropathy	IL1F10	0.386428427	0.192694936	0.294482482
17357_33_SEPSECS_SPCS	ebi-a-GCST90018832	Diabetic Nephropathy	SEPSECS	0.072150442	0.108270271	0.62578699
17366_6_DCUN1D1_DCNL1	ebi-a-GCST90018832	Diabetic Nephropathy	DCUN1D1	0.017106477	0.038216115	0.66794826
17367_5_STMN1_Stathmin	ebi-a-GCST90018832	Diabetic Nephropathy	STMN1	0.282970572	0.45765163	0.599403294
17377_1_AKR1C3_Aldose_reductase_like_C3	ebi-a-GCST90018832	Diabetic Nephropathy	AKR1C3	-0.057243007	0.032574209	0.104322916
17383_4_STARD5_STAR5	ebi-a-GCST90018832	Diabetic Nephropathy	STARD5	-0.012789811	0.035827657	0.744739421
17387_27_NFKBIB_IKB_beta	ebi-a-GCST90018832	Diabetic Nephropathy	NFKBIB	NA	NA	NA
17391_10_RBM17_SPF45	ebi-a-GCST90018832	Diabetic Nephropathy	RBM17	0.021170344	0.032660167	0.552185611
17393_13_ACADS_SCAD	ebi-a-GCST90018832	Diabetic Nephropathy	ACADS	-0.010631342	0.052013693	0.846104254
17396_23_ADH1A_ADH1A	ebi-a-GCST90018832	Diabetic Nephropathy	ADH1A	0.003271597	0.078184633	0.970424409
17397_8_HSD17B11_DHB11	ebi-a-GCST90018832	Diabetic Nephropathy	HSD17B11	-0.069747378	0.14806027	0.719734261
17398_55_HMOX1_HO_1	ebi-a-GCST90018832	Diabetic Nephropathy	HMOX1	-0.0255589	0.024597249	0.312517634
17400_71_ACOT8_ACOT8	ebi-a-GCST90018832	Diabetic Nephropathy	ACOT8	0.013752111	0.066832227	0.84508581
17403_14_ACADSB_acyl_Coenzyme_A_dehydrogenase	ebi-a-GCST90018832	Diabetic Nephropathy	ACADSB	-0.003817044	0.094990084	0.970471415
17404_5_ARL5B_ARL5B	ebi-a-GCST90018832	Diabetic Nephropathy	ARL5B	0.000122767	0.033376715	0.997155269
17408_2_PMM1_PMM1	ebi-a-GCST90018832	Diabetic Nephropathy	PMM1	0.015514132	0.096387546	0.879930312
17410_5_CETN3_CETN3	ebi-a-GCST90018832	Diabetic Nephropathy	CETN3	0.01432177	0.111637915	0.906038259
17419_17_TES_TES	ebi-a-GCST90018832	Diabetic Nephropathy	TES	0.047581216	0.064300922	0.594437814
17432_25_AK4_KAD4	ebi-a-GCST90018832	Diabetic Nephropathy	AK4	0.054398318	0.049671213	0.334960195
17435_43_ETFA_ETFA	ebi-a-GCST90018832	Diabetic Nephropathy	ETFA	-0.005428068	0.054269515	0.922520567
17436_193_CSNK1G2_CSNK1G2	ebi-a-GCST90018832	Diabetic Nephropathy	CSNK1G2	NA	NA	NA
17441_4_ALPI_Alkaline_phosphatase__intestine	ebi-a-GCST90018832	Diabetic Nephropathy	ALPI	-0.017375771	0.043167351	0.707884063
17447_52_SFRP4_SFRP4	ebi-a-GCST90018832	Diabetic Nephropathy	SFRP4	0.009768584	0.030358842	0.757022041
17449_23_CD9_CD9	ebi-a-GCST90018832	Diabetic Nephropathy	CD9	-0.024957528	0.05452178	0.678248177
17453_34_CP_Ceruloplasmin	ebi-a-GCST90018832	Diabetic Nephropathy	CP	0.02597273	0.037117677	0.510294498
17454_15_EGFL6_EGFL6	ebi-a-GCST90018832	Diabetic Nephropathy	EGFL6	0.00333446	0.042330784	0.939775775
17455_42_FOLR1_FOLR1	ebi-a-GCST90018832	Diabetic Nephropathy	FOLR1	0.04890371	0.285674054	0.872387551
17456_53_GOLM1_GOLM1	ebi-a-GCST90018832	Diabetic Nephropathy	GOLM1	0.033921428	0.034937205	0.350749527
17460_51_MX1_Mx1	ebi-a-GCST90018832	Diabetic Nephropathy	MX1	0.065130444	0.05337295	0.253363421
17462_19_IRF1_IRF1	ebi-a-GCST90018832	Diabetic Nephropathy	IRF1	-0.445674927	1.169134338	0.739739447
17467_1_DHRS9_DHRS9	ebi-a-GCST90018832	Diabetic Nephropathy	DHRS9	-0.029039739	0.043004475	0.547891362
17468_1_SUFU_SUFU	ebi-a-GCST90018832	Diabetic Nephropathy	SUFU	0.040616956	0.193290184	0.868142606
17474_106_YEATS4_YETS4	ebi-a-GCST90018832	Diabetic Nephropathy	YEATS4	NA	NA	NA
17475_18_PBK_TOPK	ebi-a-GCST90018832	Diabetic Nephropathy	PBK	-0.004799522	0.095268663	0.962987148
17490_4_SH3BGRL3_SH3BGRL3_like_protein	ebi-a-GCST90018832	Diabetic Nephropathy	SH3BGRL3	-0.045444762	0.029269339	0.159111685
17495_141_SIRT3_SIR3	ebi-a-GCST90018832	Diabetic Nephropathy	SIRT3	-0.006923145	0.033845808	0.842475039
17505_125_NAALADL1_NALDL	ebi-a-GCST90018832	Diabetic Nephropathy	NAALADL1	-0.006082396	0.06176693	0.926293816
17509_6_HPD_HPPD	ebi-a-GCST90018832	Diabetic Nephropathy	HPD	NA	NA	NA
17510_7_SRP14_SRP14	ebi-a-GCST90018832	Diabetic Nephropathy	SRP14	0.127483793	0.090315352	0.252923916
17511_10_RPP30_RPP30	ebi-a-GCST90018832	Diabetic Nephropathy	RPP30	-0.018694636	0.05651685	0.772250187
17513_11_ANXA11_ANX11	ebi-a-GCST90018832	Diabetic Nephropathy	ANXA11	-0.119404284	0.082055266	0.282873535
17515_6_HSPA13_STCH	ebi-a-GCST90018832	Diabetic Nephropathy	HSPA13	-0.008873767	0.03491109	0.807841773
17516_7_RAB3A_Rab3A	ebi-a-GCST90018832	Diabetic Nephropathy	RAB3A	0.027936087	0.04420797	0.572307517
17671_58_ING4_ING4	ebi-a-GCST90018832	Diabetic Nephropathy	ING4	0.014777565	0.03403549	0.675629078
17673_34_CA5B_Carbonic_Anhydrase_VB	ebi-a-GCST90018832	Diabetic Nephropathy	CA5B	0.013663273	0.134629728	0.928421372
17675_17_ACOT13_ACO13	ebi-a-GCST90018832	Diabetic Nephropathy	ACOT13	NA	NA	NA
17677_47_CD160_BY55	ebi-a-GCST90018832	Diabetic Nephropathy	CD160	-0.036409228	0.076672503	0.65964743
17680_12_EPHB1_EPHB1	ebi-a-GCST90018832	Diabetic Nephropathy	EPHB1	-0.004454526	0.069236489	0.954553281
17682_1_CD46_CD46	ebi-a-GCST90018832	Diabetic Nephropathy	CD46	0.065526983	0.054870716	0.298372168
17685_9_APOA4_Apo_A_IV	ebi-a-GCST90018832	Diabetic Nephropathy	APOA4	0.098025966	0.052545202	0.158951983
17686_27_TBCB_TBCB	ebi-a-GCST90018832	Diabetic Nephropathy	TBCB	-0.085798999	0.146498509	0.662711132
17691_1_TPP1_TPP1	ebi-a-GCST90018832	Diabetic Nephropathy	TPP1	-0.035954952	0.051655176	0.506108135
17692_2_BTN3A3_BT3A3	ebi-a-GCST90018832	Diabetic Nephropathy	BTN3A3	0.027151634	0.042689327	0.535017896
17694_32_PSME2_PSME2	ebi-a-GCST90018832	Diabetic Nephropathy	PSME2	-0.03141895	0.149458474	0.868091401
17697_2_OVCA2_OVCA2	ebi-a-GCST90018832	Diabetic Nephropathy	OVCA2	0.006464828	0.094756089	0.956633194
17698_15_WBP2_WBP2	ebi-a-GCST90018832	Diabetic Nephropathy	WBP2	-0.049669026	0.172832205	0.821847248
17702_53_UGT1A1_UGT_1A1	ebi-a-GCST90018832	Diabetic Nephropathy	UGT1A1	0.002858278	0.044713725	0.953051797
17703_40_GMNN_GEMI	ebi-a-GCST90018832	Diabetic Nephropathy	GMNN	NA	NA	NA
17706_4_PPP1R1A_PPR1A	ebi-a-GCST90018832	Diabetic Nephropathy	PPP1R1A	NA	NA	NA
17710_40_TPD52L1_TPD53	ebi-a-GCST90018832	Diabetic Nephropathy	TPD52L1	-0.001199426	0.082585656	0.990754757
17711_13_VAMP1_VAMP1	ebi-a-GCST90018832	Diabetic Nephropathy	VAMP1	-0.072293916	0.681825925	0.932750549
17712_7_IDI1_IDI1	ebi-a-GCST90018832	Diabetic Nephropathy	IDI1	-0.185030199	0.164765044	0.463159037
17721_82_GAS7_GAS7	ebi-a-GCST90018832	Diabetic Nephropathy	GAS7	-0.072301711	0.082050794	0.471167264
17722_5_FKBP4_FKBP52_protein	ebi-a-GCST90018832	Diabetic Nephropathy	FKBP4	-0.011141432	0.105655831	0.933115481
17725_37_USH1C_USH1C	ebi-a-GCST90018832	Diabetic Nephropathy	USH1C	0.139384228	0.212326523	0.578961227
17726_3_SAR1A_SAR1A	ebi-a-GCST90018832	Diabetic Nephropathy	SAR1A	-0.096607793	0.054480009	0.218185182
17735_130_GABARAP_GBRAP	ebi-a-GCST90018832	Diabetic Nephropathy	GABARAP	0.018120121	0.154124274	0.925495747
17736_105_APTX_APTX	ebi-a-GCST90018832	Diabetic Nephropathy	APTX	0.029418556	0.085241633	0.788438264
17737_7_IVD_IVD	ebi-a-GCST90018832	Diabetic Nephropathy	IVD	0.005350819	0.071437771	0.947110548
17742_2_RRAS_RRAS	ebi-a-GCST90018832	Diabetic Nephropathy	RRAS	0.043207987	0.082518121	0.636762847
17743_14_UBE2A_UBE2A	ebi-a-GCST90018832	Diabetic Nephropathy	UBE2A	-0.004018785	0.134689458	0.978906456
17744_31_RAB11A_RB11A	ebi-a-GCST90018832	Diabetic Nephropathy	RAB11A	0.116647437	0.156568956	0.592367227
17746_77_FIS1_FIS1	ebi-a-GCST90018832	Diabetic Nephropathy	FIS1	-0.020892859	0.046282485	0.730051245
17747_45_TRAF1_TRAF1	ebi-a-GCST90018832	Diabetic Nephropathy	TRAF1	-0.025886537	0.060338363	0.696849707
17748_21_TP53I3_QORX	ebi-a-GCST90018832	Diabetic Nephropathy	TP53I3	-0.006185094	0.026067425	0.818408414
17750_8_RRM2_RIR2	ebi-a-GCST90018832	Diabetic Nephropathy	RRM2	0.055052593	0.066103145	0.432434484
17751_68_CRYBB1_CRBB1	ebi-a-GCST90018832	Diabetic Nephropathy	CRYBB1	-0.047444193	0.045999795	0.349637348
17752_24_ARG2_Arginase	ebi-a-GCST90018832	Diabetic Nephropathy	ARG2	-0.00914014	0.04823242	0.861795927
17755_5_UGDH_UGDH	ebi-a-GCST90018832	Diabetic Nephropathy	UGDH	0.001024913	0.047188138	0.984643644
17756_69_DCTD_DCTD	ebi-a-GCST90018832	Diabetic Nephropathy	DCTD	-0.095931349	0.147023221	0.631954534
17760_128_WDR5_WDR5	ebi-a-GCST90018832	Diabetic Nephropathy	WDR5	-0.148355544	0.542177643	0.829964469
17764_108_RHOC_RHOC	ebi-a-GCST90018832	Diabetic Nephropathy	RHOC	-0.002158732	0.061740173	0.973460758
17765_3_SNUPN_SPN1	ebi-a-GCST90018832	Diabetic Nephropathy	SNUPN	-0.067733362	0.088820475	0.501187714
17766_5_NCF1_NCF_1	ebi-a-GCST90018832	Diabetic Nephropathy	NCF1	0.059366392	0.119337588	0.644964404
17770_42_EMC8_EMC8	ebi-a-GCST90018832	Diabetic Nephropathy	EMC8	-0.048828964	0.16375252	0.815511935
17771_35_CRCP_RPC9	ebi-a-GCST90018832	Diabetic Nephropathy	CRCP	0.156883609	0.374156301	0.715741275
17772_7_UBD_UBD	ebi-a-GCST90018832	Diabetic Nephropathy	UBD	0.013840823	0.058499794	0.828204799
17773_26_NAPG_SNAG	ebi-a-GCST90018832	Diabetic Nephropathy	NAPG	-0.024006502	0.108456217	0.83903231
17774_38_SNRPD3_SMD3	ebi-a-GCST90018832	Diabetic Nephropathy	SNRPD3	-0.402792235	0.375052432	0.477306233
17776_15_PECR_PECR	ebi-a-GCST90018832	Diabetic Nephropathy	PECR	NA	NA	NA
17777_31_SDSL_SDSL	ebi-a-GCST90018832	Diabetic Nephropathy	SDSL	-0.032858902	0.04307303	0.479967555
17778_19_RAB32_RAB32	ebi-a-GCST90018832	Diabetic Nephropathy	RAB32	0.214451172	0.16995368	0.426633438
17781_191_MAP1LC3A_MLP3A	ebi-a-GCST90018832	Diabetic Nephropathy	MAP1LC3A	0.013632687	0.022011679	0.544412167
17782_23_ACAA1_THIK	ebi-a-GCST90018832	Diabetic Nephropathy	ACAA1	-0.022979328	0.03249035	0.499482013
17783_9_MMAB_MMAB	ebi-a-GCST90018832	Diabetic Nephropathy	MMAB	-0.007235973	0.045486616	0.879832552
17792_158_ALDH5A1_SSDH	ebi-a-GCST90018832	Diabetic Nephropathy	ALDH5A1	-0.004841134	0.019804607	0.809812293
17794_6_PMM2_Phosphomannomutase_2	ebi-a-GCST90018832	Diabetic Nephropathy	PMM2	-0.033508356	0.084902953	0.719473579
17796_15_IMPA1_IMPA1	ebi-a-GCST90018832	Diabetic Nephropathy	IMPA1	0.11545692	0.081055068	0.290353965
17797_1_CUL1_CUL1	ebi-a-GCST90018832	Diabetic Nephropathy	CUL1	-0.010012119	0.168711499	0.958073918
17799_9_PGLS_6PGL	ebi-a-GCST90018832	Diabetic Nephropathy	PGLS	-0.047966385	0.045447655	0.368714952
17804_102_PNPO_PNPO	ebi-a-GCST90018832	Diabetic Nephropathy	PNPO	-0.01481599	0.145493472	0.935394007
17806_6_SDCBP_Syntenin_1	ebi-a-GCST90018832	Diabetic Nephropathy	SDCBP	-0.114430049	0.053257675	0.084393067
17808_37_NIT2_NIT2	ebi-a-GCST90018832	Diabetic Nephropathy	NIT2	NA	NA	NA
17811_78_SULT1C2_ST1C2	ebi-a-GCST90018832	Diabetic Nephropathy	SULT1C2	-0.027278036	0.071111932	0.73821782
17812_2_PTP4A1_TP4A1	ebi-a-GCST90018832	Diabetic Nephropathy	PTP4A1	-0.017883411	0.124418111	0.909117043
17813_21_BPHL_BPHL	ebi-a-GCST90018832	Diabetic Nephropathy	BPHL	0.021432143	0.076701703	0.826538526
17817_22_DDIT4_DDIT4	ebi-a-GCST90018832	Diabetic Nephropathy	DDIT4	0.001194618	0.087771397	0.99133578
17819_30_FAHD1_FAHD1	ebi-a-GCST90018832	Diabetic Nephropathy	FAHD1	NA	NA	NA
17820_170_MLF1_MLF1	ebi-a-GCST90018832	Diabetic Nephropathy	MLF1	0.016511076	0.040209295	0.689230212
17821_20_NMT2_NMT2	ebi-a-GCST90018832	Diabetic Nephropathy	NMT2	0.06999848	0.169864647	0.751158124
17822_57_RERG_RERG	ebi-a-GCST90018832	Diabetic Nephropathy	RERG	-0.028715492	0.064968681	0.681341624
17826_341_EEF1D_EF1D	ebi-a-GCST90018832	Diabetic Nephropathy	EEF1D	-0.004749323	0.125943578	0.97334453
17827_53_DYNLRB2_DLRB2	ebi-a-GCST90018832	Diabetic Nephropathy	DYNLRB2	0.22698216	0.172516769	0.413738737
17828_3_S100A14_S100A14	ebi-a-GCST90018832	Diabetic Nephropathy	S100A14	-0.059851219	0.092081855	0.582391277
17832_12_IDI2_IDI2	ebi-a-GCST90018832	Diabetic Nephropathy	IDI2	-0.018978137	0.069773549	0.803270122
17835_28_ANXA13_ANX13	ebi-a-GCST90018832	Diabetic Nephropathy	ANXA13	-0.108016849	0.155570766	0.613630465
17836_17_S100A16_S100A16	ebi-a-GCST90018832	Diabetic Nephropathy	S100A16	0.001083072	0.063079079	0.987379027
17837_5_CLIC2_CLIC2	ebi-a-GCST90018832	Diabetic Nephropathy	CLIC2	-0.568568051	0.485089879	0.361881714
17843_30_PPCS_PPCS	ebi-a-GCST90018832	Diabetic Nephropathy	PPCS	NA	NA	NA
17849_6_DRG1_DRG1	ebi-a-GCST90018832	Diabetic Nephropathy	DRG1	-0.155131983	0.17508287	0.538416528
17850_42_KLF4_KLF4	ebi-a-GCST90018832	Diabetic Nephropathy	KLF4	0.052821068	0.117171853	0.696292943
17855_28_RGS4_RGS4	ebi-a-GCST90018832	Diabetic Nephropathy	RGS4	0.004167343	0.123722081	0.976189208
17857_6_ACADL_ACADL	ebi-a-GCST90018832	Diabetic Nephropathy	ACADL	NA	NA	NA
18158_45_CASP8_Caspase_8	ebi-a-GCST90018832	Diabetic Nephropathy	CASP8	-0.198693448	0.272206534	0.598588159
18160_2_PCMT1_PIMT	ebi-a-GCST90018832	Diabetic Nephropathy	PCMT1	0.039572569	0.067321272	0.661691956
18166_4_RHOB_RHOB	ebi-a-GCST90018832	Diabetic Nephropathy	RHOB	-0.031239767	0.056926429	0.612352932
18170_46_PYCR1_P5CR1	ebi-a-GCST90018832	Diabetic Nephropathy	PYCR1	-2.606591264	1.830258169	0.389724471
18172_71_ASF1A_ASF1A	ebi-a-GCST90018832	Diabetic Nephropathy	ASF1A	-0.029625504	0.066759957	0.700606648
18173_11_AKR7A3_ARK73	ebi-a-GCST90018832	Diabetic Nephropathy	AKR7A3	0.002014356	0.058194874	0.97404599
18175_65_VAT1_VAT1	ebi-a-GCST90018832	Diabetic Nephropathy	VAT1	0.016194261	0.075489689	0.865469497
18177_49_NAE1_ULA1	ebi-a-GCST90018832	Diabetic Nephropathy	NAE1	0.010023456	0.103730863	0.938674181
18179_56_SMS_SPSY	ebi-a-GCST90018832	Diabetic Nephropathy	SMS	NA	NA	NA
18181_2_TSSC4_TSSC4	ebi-a-GCST90018832	Diabetic Nephropathy	TSSC4	-0.06171955	0.100185379	0.648496775
18182_24_PCK1_PCKGC	ebi-a-GCST90018832	Diabetic Nephropathy	PCK1	-0.010788427	0.045967548	0.825968725
18183_3_LDLRAP1_ARH	ebi-a-GCST90018832	Diabetic Nephropathy	LDLRAP1	0.076590468	0.054413101	0.294558956
18185_118_ALDOB_ALDOB	ebi-a-GCST90018832	Diabetic Nephropathy	ALDOB	-0.055157448	0.045617804	0.272095584
18187_16_ASPA_ACY2	ebi-a-GCST90018832	Diabetic Nephropathy	ASPA	-0.003639456	0.095809015	0.972084826
18189_12_VPS25_VPS25	ebi-a-GCST90018832	Diabetic Nephropathy	VPS25	NA	NA	NA
18190_15_CARD18_ICBR	ebi-a-GCST90018832	Diabetic Nephropathy	CARD18	-0.034921348	0.050528479	0.520257978
18194_18_FABP9_FABP9	ebi-a-GCST90018832	Diabetic Nephropathy	FABP9	0.040627621	0.040636418	0.363312594
18197_97_CKMT2_KCRS	ebi-a-GCST90018832	Diabetic Nephropathy	CKMT2	0.05195217	0.08959914	0.587175141
18198_51_HBQ1_HBAT	ebi-a-GCST90018832	Diabetic Nephropathy	HBQ1	0.012481221	0.082308638	0.884441681
18202_22_CD37_CD37	ebi-a-GCST90018832	Diabetic Nephropathy	CD37	0.201875795	0.238239886	0.45904043
18204_1_TCEA1_TCEA1	ebi-a-GCST90018832	Diabetic Nephropathy	TCEA1	0.109030661	0.122351601	0.536610511
18205_123_MAGEA6_MAGE_6	ebi-a-GCST90018832	Diabetic Nephropathy	MAGEA6	4.400372117	2.194467665	0.294505049
18206_18_ADH6_ADH6	ebi-a-GCST90018832	Diabetic Nephropathy	ADH6	-0.042411706	0.153319774	0.795775363
18208_3_CCNB2_CCNB2	ebi-a-GCST90018832	Diabetic Nephropathy	CCNB2	-0.009468721	0.036827372	0.804486898
18210_12_SPIN1_SPIN1	ebi-a-GCST90018832	Diabetic Nephropathy	SPIN1	-0.035701024	0.094963815	0.726047733
18213_30_UBE2F_UBE2F	ebi-a-GCST90018832	Diabetic Nephropathy	UBE2F	0.030418992	0.041268177	0.501956378
18214_2_GCLM_GSH0	ebi-a-GCST90018832	Diabetic Nephropathy	GCLM	-0.12004158	0.1034896	0.452945618
18215_5_THG1L_THG1	ebi-a-GCST90018832	Diabetic Nephropathy	THG1L	0.002214374	0.040712886	0.959232612
18216_22_IL11RA_IL_11_RA	ebi-a-GCST90018832	Diabetic Nephropathy	IL11RA	-0.01708432	0.022128761	0.452926039
18218_48_CNRIP1_CB032	ebi-a-GCST90018832	Diabetic Nephropathy	CNRIP1	-0.001417245	0.032561776	0.966140015
18220_141_SRA1_SRA1	ebi-a-GCST90018832	Diabetic Nephropathy	SRA1	-0.104320629	0.175596629	0.658730818
18222_34_SH3GLB2_SHLB2	ebi-a-GCST90018832	Diabetic Nephropathy	SH3GLB2	0.058671632	0.082091127	0.604956643
18225_13_HEBP1_HEBP1	ebi-a-GCST90018832	Diabetic Nephropathy	HEBP1	0.004415401	0.028977713	0.884851092
18231_147_PRND_PRND	ebi-a-GCST90018832	Diabetic Nephropathy	PRND	0.028722263	0.05221006	0.611506018
18235_16_PGP_PGP	ebi-a-GCST90018832	Diabetic Nephropathy	PGP	0.030064648	0.161291315	0.861203042
18237_29_NRIP3_NRIP3	ebi-a-GCST90018832	Diabetic Nephropathy	NRIP3	-0.44150886	1.289369216	0.789973879
18240_6_OMP_OMP	ebi-a-GCST90018832	Diabetic Nephropathy	OMP	-0.012635576	0.086726261	0.907895784
18241_18_CPOX_HEM6	ebi-a-GCST90018832	Diabetic Nephropathy	CPOX	0.015257734	0.030934788	0.628556314
18242_8_SPA17_Sperm_protein_17	ebi-a-GCST90018832	Diabetic Nephropathy	SPA17	0.108218197	0.124553198	0.544602405
18243_9_CMPK1_Cytidylate_kinase	ebi-a-GCST90018832	Diabetic Nephropathy	CMPK1	0.077620134	0.055878269	0.397220974
18255_6_CYB5R1_NB5R1	ebi-a-GCST90018832	Diabetic Nephropathy	CYB5R1	0.073255141	0.096832971	0.504330098
18257_64_SRP19_SRP19	ebi-a-GCST90018832	Diabetic Nephropathy	SRP19	-0.381999618	0.804813636	0.717877185
18259_15_MEOX2_MEOX2	ebi-a-GCST90018832	Diabetic Nephropathy	MEOX2	-0.052135805	0.062601975	0.442898817
18264_12_CCDC25_CCD25	ebi-a-GCST90018832	Diabetic Nephropathy	CCDC25	-0.007620474	0.102654115	0.947580466
18270_10_TAF10_TAF10	ebi-a-GCST90018832	Diabetic Nephropathy	TAF10	-0.082651564	0.041676369	0.087769926
18271_43_OXSM_OXSM	ebi-a-GCST90018832	Diabetic Nephropathy	OXSM	0.048694958	0.142615719	0.746652589
18274_2_SERF2_SERF2	ebi-a-GCST90018832	Diabetic Nephropathy	SERF2	NA	NA	NA
18275_5_CRIP1_CRIP1	ebi-a-GCST90018832	Diabetic Nephropathy	CRIP1	-0.021738646	0.026393901	0.423055855
18276_34_TCL1B_TCL1B	ebi-a-GCST90018832	Diabetic Nephropathy	TCL1B	0.021769712	0.142246274	0.892410829
18277_28_TRIAP1_TRIA1	ebi-a-GCST90018832	Diabetic Nephropathy	TRIAP1	-0.051105296	0.06934024	0.514516779
18282_1_GNG11_GBG11	ebi-a-GCST90018832	Diabetic Nephropathy	GNG11	-0.017570573	0.039732271	0.676800272
18285_6_SVIP_SVIP	ebi-a-GCST90018832	Diabetic Nephropathy	SVIP	0.043240059	0.06919503	0.576338953
18286_3_ZWINT_ZWINT	ebi-a-GCST90018832	Diabetic Nephropathy	ZWINT	-0.1427497	0.106521973	0.408120593
18289_16_CCL15_MIP_5	ebi-a-GCST90018832	Diabetic Nephropathy	CCL15	-0.014291199	0.034288871	0.684850716
18290_6_ANXA8_Annexin_A8	ebi-a-GCST90018832	Diabetic Nephropathy	ANXA8	0.055285036	0.110216118	0.650442697
18295_102_GRHPR_GRHPR	ebi-a-GCST90018832	Diabetic Nephropathy	GRHPR	-0.036777676	0.078123745	0.719897055
18297_8_MRAS_RASM	ebi-a-GCST90018832	Diabetic Nephropathy	MRAS	0.002079905	0.194697646	0.993199413
18299_13_CAPNS1_CPNS1	ebi-a-GCST90018832	Diabetic Nephropathy	CAPNS1	-0.081554662	0.345913757	0.835557838
18300_39_PURB_PURB	ebi-a-GCST90018832	Diabetic Nephropathy	PURB	0.007106217	0.221895559	0.979619183
18301_10_NAIF1_NAIF1	ebi-a-GCST90018832	Diabetic Nephropathy	NAIF1	-0.049123896	0.043577177	0.310794458
18302_204_ZWILCH_ZWILC	ebi-a-GCST90018832	Diabetic Nephropathy	ZWILCH	-0.030853278	0.039187274	0.461049315
18304_19_BCCIP_BCCIP	ebi-a-GCST90018832	Diabetic Nephropathy	BCCIP	NA	NA	NA
18306_1_PALM_PALM	ebi-a-GCST90018832	Diabetic Nephropathy	PALM	0.051770303	0.042229373	0.287463088
18307_71_PPA2_PPase_2	ebi-a-GCST90018832	Diabetic Nephropathy	PPA2	-0.042786543	0.08670864	0.670555478
18308_30_STXBP6_STXB6	ebi-a-GCST90018832	Diabetic Nephropathy	STXBP6	0.037201838	0.058606511	0.590506187
18311_44_DCTN6_DCTN6	ebi-a-GCST90018832	Diabetic Nephropathy	DCTN6	-0.181899621	0.095562032	0.197297745
18312_68_NDRG3_NDRG3	ebi-a-GCST90018832	Diabetic Nephropathy	NDRG3	-0.052153706	0.052756119	0.395750878
18313_4_ASRGL1_Asparaginase_like_protein_1	ebi-a-GCST90018832	Diabetic Nephropathy	ASRGL1	0.064122797	0.045588561	0.25425117
18315_38_RTP4_RTP4	ebi-a-GCST90018832	Diabetic Nephropathy	RTP4	-0.006824238	0.03636954	0.858538861
18318_98_SH3GL3_SH3G3	ebi-a-GCST90018832	Diabetic Nephropathy	SH3GL3	-0.315595419	0.292703421	0.476053506
18321_38_MTHFD2_MTDC	ebi-a-GCST90018832	Diabetic Nephropathy	MTHFD2	-0.059670399	0.045325196	0.318633176
18322_15_JMJD6_JMJD6	ebi-a-GCST90018832	Diabetic Nephropathy	JMJD6	NA	NA	NA
18324_61_SUOX_SUOX	ebi-a-GCST90018832	Diabetic Nephropathy	SUOX	-0.015558973	0.166986005	0.930244622
18326_50_MAGEA8_MAGA8	ebi-a-GCST90018832	Diabetic Nephropathy	MAGEA8	0.007133049	0.081449026	0.944388732
18327_6_SNX5_SNX5	ebi-a-GCST90018832	Diabetic Nephropathy	SNX5	-0.109160793	0.114989488	0.442659832
18328_36_PYCR2_P5CR2	ebi-a-GCST90018832	Diabetic Nephropathy	PYCR2	0.000332519	0.050482797	0.994999273
18330_7_PGM2_PGM2	ebi-a-GCST90018832	Diabetic Nephropathy	PGM2	0.04411699	0.123112468	0.734716409
18332_17_CPLX1_CPLX1	ebi-a-GCST90018832	Diabetic Nephropathy	CPLX1	-0.06424936	0.090866236	0.530494245
18338_26_IDH1_IDH	ebi-a-GCST90018832	Diabetic Nephropathy	IDH1	-0.036381903	0.15954026	0.857264688
18339_207_PSMB3_PSB3	ebi-a-GCST90018832	Diabetic Nephropathy	PSMB3	-0.329048739	0.282000624	0.451079596
18340_2_PSMB4_Proteasome_beta_chain	ebi-a-GCST90018832	Diabetic Nephropathy	PSMB4	0.02678667	0.039184692	0.543293431
18342_2_PSAT1_SERC	ebi-a-GCST90018832	Diabetic Nephropathy	PSAT1	0.040377317	0.054464815	0.593874761
18343_10_DECR2_DECR2	ebi-a-GCST90018832	Diabetic Nephropathy	DECR2	-0.016468323	0.030455899	0.608168981
18348_89_HNRNPD_HNRPD	ebi-a-GCST90018832	Diabetic Nephropathy	HNRNPD	NA	NA	NA
18376_19_MYL3_Myosin_light_chain_1	ebi-a-GCST90018832	Diabetic Nephropathy	MYL3	0.018122578	0.047021572	0.711377947
18380_78_ALB_Albumin	ebi-a-GCST90018832	Diabetic Nephropathy	ALB	0.003865354	0.029047625	0.897066207
18381_16_ALDH2_ALDH_E2	ebi-a-GCST90018832	Diabetic Nephropathy	ALDH2	-0.067953452	0.082539892	0.45660043
18382_109_COMT_Catechol_O_methyltransferase	ebi-a-GCST90018832	Diabetic Nephropathy	COMT	0.022173128	0.050393136	0.682664972
18385_4_PSMD10_PSD10	ebi-a-GCST90018832	Diabetic Nephropathy	PSMD10	-0.150373861	0.141806968	0.400089731
18386_36_GLRX_GLRX1	ebi-a-GCST90018832	Diabetic Nephropathy	GLRX	0.060373789	0.400199187	0.893928133
18389_11_IFNA1_IFNA1	ebi-a-GCST90018832	Diabetic Nephropathy	IFNA1	-0.018043718	0.164963242	0.922886799
18392_19_MAT2B_MAT2B	ebi-a-GCST90018832	Diabetic Nephropathy	MAT2B	-0.026664791	0.032726682	0.442036568
18395_5_ADPRH_ADPRH	ebi-a-GCST90018832	Diabetic Nephropathy	ADPRH	-0.048952364	0.062607053	0.51614349
18397_5_AKR1C4_AK1C4	ebi-a-GCST90018832	Diabetic Nephropathy	AKR1C4	-0.01176301	0.03968876	0.775539117
18399_1_AKAP7_AKA7A	ebi-a-GCST90018832	Diabetic Nephropathy	AKAP7	0.015107047	0.046880617	0.763406067
18400_52_ALKBH2_ALKB2	ebi-a-GCST90018832	Diabetic Nephropathy	ALKBH2	-0.127758776	0.344881093	0.774146726
18401_18_ALKBH3_ALKB3	ebi-a-GCST90018832	Diabetic Nephropathy	ALKBH3	0.012641644	0.041458209	0.775630723
18403_25_AMPD2_AMPD2	ebi-a-GCST90018832	Diabetic Nephropathy	AMPD2	NA	NA	NA
18404_22_ANKRD54_ANR54	ebi-a-GCST90018832	Diabetic Nephropathy	ANKRD54	-0.03044674	0.117694917	0.820062743
18405_117_AP1S2_AP1S2	ebi-a-GCST90018832	Diabetic Nephropathy	AP1S2	NA	NA	NA
18408_26_ARF4_ARF4	ebi-a-GCST90018832	Diabetic Nephropathy	ARF4	-0.103772315	0.050526846	0.095180614
18409_61_ARF5_ARF5	ebi-a-GCST90018832	Diabetic Nephropathy	ARF5	-0.053740216	0.061448928	0.47404311
18410_26_ARL14_ARL14	ebi-a-GCST90018832	Diabetic Nephropathy	ARL14	0.006119047	0.249038805	0.98436098
18411_83_ARL15_ARL15	ebi-a-GCST90018832	Diabetic Nephropathy	ARL15	NA	NA	NA
18414_26_ARL5A_ARL5A	ebi-a-GCST90018832	Diabetic Nephropathy	ARL5A	0.009215839	0.239603642	0.975525853
18417_3_AS3MT_AS3MT	ebi-a-GCST90018832	Diabetic Nephropathy	AS3MT	0.113312125	0.105127777	0.476158742
18419_20_ARPC5_p16_ARC	ebi-a-GCST90018832	Diabetic Nephropathy	ARPC5	-0.112004216	0.191486668	0.617800343
18429_10_CDH1_Cadherin_E	ebi-a-GCST90018832	Diabetic Nephropathy	CDH1	-0.14552415	0.13080547	0.466122502
18432_32_RALB_RALB	ebi-a-GCST90018832	Diabetic Nephropathy	RALB	-0.016589101	0.056174075	0.817192096
18434_141_TBPL1_TBPL1	ebi-a-GCST90018832	Diabetic Nephropathy	TBPL1	0.007117898	0.044263126	0.878539377
18435_40_UBXN2B_UBX2B	ebi-a-GCST90018832	Diabetic Nephropathy	UBXN2B	NA	NA	NA
18449_33_PPIG_PPIG	ebi-a-GCST90018832	Diabetic Nephropathy	PPIG	-0.056913685	0.050806026	0.305448624
18458_4_PTGES2_PGES2	ebi-a-GCST90018832	Diabetic Nephropathy	PTGES2	-0.134398162	0.080352954	0.169722857
18483_36_RABIF_MSS4	ebi-a-GCST90018832	Diabetic Nephropathy	RABIF	0.037643921	0.363599685	0.934323962
18817_50_CBX1_CBX1	ebi-a-GCST90018832	Diabetic Nephropathy	CBX1	NA	NA	NA
18819_21_PPIC_PPIC	ebi-a-GCST90018832	Diabetic Nephropathy	PPIC	0.046580497	0.041162843	0.284202926
18830_1_ITLN1_Omentin	ebi-a-GCST90018832	Diabetic Nephropathy	ITLN1	0.043319271	0.056093635	0.469273053
18831_6_LRIG1_LRIG1	ebi-a-GCST90018832	Diabetic Nephropathy	LRIG1	-0.02037811	0.019199187	0.305297336
18832_65_SAA2_SAA2	ebi-a-GCST90018832	Diabetic Nephropathy	SAA2	0.008515293	0.021341624	0.697530487
18837_9_SGTB_SGTB	ebi-a-GCST90018832	Diabetic Nephropathy	SGTB	-0.014592557	0.127376211	0.927383729
18839_24_TG_Thyroglobulin	ebi-a-GCST90018832	Diabetic Nephropathy	TG	0.011509764	0.056269146	0.845990708
18840_205_SH2D1B_SH21B	ebi-a-GCST90018832	Diabetic Nephropathy	SH2D1B	0.029673702	0.078210705	0.719964977
18841_1_SERPINB13_SPB13	ebi-a-GCST90018832	Diabetic Nephropathy	SERPINB13	0.067091512	0.038675115	0.133476339
18842_24_UBE2D2_UB2D2	ebi-a-GCST90018832	Diabetic Nephropathy	UBE2D2	0.05158192	0.120453424	0.742420864
18859_7_EIF4EBP3_4EBP3	ebi-a-GCST90018832	Diabetic Nephropathy	EIF4EBP3	0.912743425	0.640893341	0.389722836
18863_176_CHST2_CHST2	ebi-a-GCST90018832	Diabetic Nephropathy	CHST2	0.303022088	1.00561104	0.813675571
18864_7_PRSS3_TRY3	ebi-a-GCST90018832	Diabetic Nephropathy	PRSS3	-0.015336442	0.015037986	0.316234171
18866_8_PPP3R2_CANB2	ebi-a-GCST90018832	Diabetic Nephropathy	PPP3R2	0.004301162	0.04658333	0.929020688
18870_1_CD3E_CD3E	ebi-a-GCST90018832	Diabetic Nephropathy	CD3E	0.010077353	0.04229611	0.821138007
18871_24_AIF1L_AIF1L	ebi-a-GCST90018832	Diabetic Nephropathy	AIF1L	0.01682198	0.033217337	0.63919887
18873_8_CEACAM8_CEAM8	ebi-a-GCST90018832	Diabetic Nephropathy	CEACAM8	-0.034198782	0.032628692	0.309256977
18875_125_COL2A1_Chondrocalcin	ebi-a-GCST90018832	Diabetic Nephropathy	COL2A1	-0.004683641	0.016906281	0.784595883
18876_77_CHST4_CHST4	ebi-a-GCST90018832	Diabetic Nephropathy	CHST4	0.13491666	0.109158428	0.433062708
18878_15_GREM1_GREM1	ebi-a-GCST90018832	Diabetic Nephropathy	GREM1	-0.006182739	0.028615237	0.83289186
18880_81_COL3A1_Collagen_Type_III	ebi-a-GCST90018832	Diabetic Nephropathy	COL3A1	0.02912957	0.04236702	0.509063493
18882_7_CLSTN2_CSTN2	ebi-a-GCST90018832	Diabetic Nephropathy	CLSTN2	0.066246366	0.033646925	0.074675893
18884_22_DNAJB4_DNJB4	ebi-a-GCST90018832	Diabetic Nephropathy	DNAJB4	0.008554182	0.037580279	0.825025287
18887_7_ENTPD2_ENTP2	ebi-a-GCST90018832	Diabetic Nephropathy	ENTPD2	NA	NA	NA
18888_37_FABP12_FBP12	ebi-a-GCST90018832	Diabetic Nephropathy	FABP12	0.051554557	0.066400518	0.518747373
18890_227_FGB_Fibrinogen_B	ebi-a-GCST90018832	Diabetic Nephropathy	FGB	0.039452314	0.03504172	0.289347233
18891_98_GBP2_GBP2	ebi-a-GCST90018832	Diabetic Nephropathy	GBP2	-0.061110091	0.055449963	0.320628929
18895_54_GSTM4_GSTM4	ebi-a-GCST90018832	Diabetic Nephropathy	GSTM4	-0.022342261	0.028448092	0.445325487
18896_23_HS6ST3_H6ST3	ebi-a-GCST90018832	Diabetic Nephropathy	HS6ST3	0.031517539	0.061386989	0.658747573
18897_31_HDAC2_HDAC2	ebi-a-GCST90018832	Diabetic Nephropathy	HDAC2	0.047118374	0.066593336	0.518268755
18898_36_HDGFL1_HDGL1	ebi-a-GCST90018832	Diabetic Nephropathy	HDGFL1	NA	NA	NA
18900_37_HRAS_H_ras__WT_	ebi-a-GCST90018832	Diabetic Nephropathy	HRAS	NA	NA	NA
18901_26_HSPA1B_HS71B	ebi-a-GCST90018832	Diabetic Nephropathy	HSPA1B	0.281975026	0.299885863	0.416443016
18905_5_KRT16_Keratin_16	ebi-a-GCST90018832	Diabetic Nephropathy	KRT16	NA	NA	NA
18907_97_KIR3DL1_KI3L1	ebi-a-GCST90018832	Diabetic Nephropathy	KIR3DL1	-0.069490759	0.077891821	0.466452991
18909_11_EXOSC8_EXOS8	ebi-a-GCST90018832	Diabetic Nephropathy	EXOSC8	NA	NA	NA
18910_45_LIN7A_LIN7A	ebi-a-GCST90018832	Diabetic Nephropathy	LIN7A	0.005667438	0.058213358	0.938215761
18914_188_PAFAH2_PAFA2	ebi-a-GCST90018832	Diabetic Nephropathy	PAFAH2	NA	NA	NA
18916_25_ITPA_Inosine_triphosphatase	ebi-a-GCST90018832	Diabetic Nephropathy	ITPA	-0.038184719	0.095322333	0.702599732
18917_53_AMY2A_Pancreatic_alpha_amylase	ebi-a-GCST90018832	Diabetic Nephropathy	AMY2A	1.30E-05	0.019105158	0.999465627
18918_86_PDE4A_PDE4A	ebi-a-GCST90018832	Diabetic Nephropathy	PDE4A	-0.036392978	0.047844889	0.468692746
18921_30_PHEX_PHEX	ebi-a-GCST90018832	Diabetic Nephropathy	PHEX	0.067953512	0.113811701	0.657331741
18922_27_CD68_CD68	ebi-a-GCST90018832	Diabetic Nephropathy	CD68	-0.005535602	0.054420971	0.922294522
18925_24_PSMA5_Proteasome_subunit_alpha_type_5	ebi-a-GCST90018832	Diabetic Nephropathy	PSMA5	0.016134167	0.029735104	0.599290847
18927_14_RAET1G_RET1G	ebi-a-GCST90018832	Diabetic Nephropathy	RAET1G	0.037105476	0.041276396	0.409878834
18930_28_SLIT2_SLIT2	ebi-a-GCST90018832	Diabetic Nephropathy	SLIT2	0.019491735	0.065684863	0.778591963
18931_40_SLIT3_SLIT3	ebi-a-GCST90018832	Diabetic Nephropathy	SLIT3	-0.030358131	0.062201294	0.646154366
18932_84_NMNAT1_NMNA1	ebi-a-GCST90018832	Diabetic Nephropathy	NMNAT1	-0.016410788	0.067935077	0.849105245
18933_4_TGM4_TGM4	ebi-a-GCST90018832	Diabetic Nephropathy	TGM4	0.076235137	0.110564359	0.561756648
18934_50_TGM2_Tissue_transglutaminase	ebi-a-GCST90018832	Diabetic Nephropathy	TGM2	0.095057658	0.084882346	0.34434091
18935_14_TLR5_TLR5	ebi-a-GCST90018832	Diabetic Nephropathy	TLR5	0.059851658	0.037051576	0.144895701
18938_3_VLDLR_VLDLR	ebi-a-GCST90018832	Diabetic Nephropathy	VLDLR	0.026540352	0.041050415	0.546437436
18942_11_PSMB9_PSB9	ebi-a-GCST90018832	Diabetic Nephropathy	PSMB9	0.025633722	0.034160149	0.486804605
18943_4_PTGR2_PTGR2	ebi-a-GCST90018832	Diabetic Nephropathy	PTGR2	-0.01028584	0.068095842	0.88952191
18945_11_RGS1_RGS1	ebi-a-GCST90018832	Diabetic Nephropathy	RGS1	-0.046237906	0.055673811	0.55877642
18947_3_LRRC3B_LRC3B	ebi-a-GCST90018832	Diabetic Nephropathy	LRRC3B	0.01063967	0.09443229	0.917408586
18950_13_RAC2_RAC2	ebi-a-GCST90018832	Diabetic Nephropathy	RAC2	-0.016101573	0.165750346	0.938349954
19108_50_MECP2_MECP2	ebi-a-GCST90018832	Diabetic Nephropathy	MECP2	-0.06497929	0.335469142	0.878197142
19109_32_TCEAL8_TCAL8	ebi-a-GCST90018832	Diabetic Nephropathy	TCEAL8	0.002680906	0.132046789	0.987076679
19110_6_MEMO1_MEMO1	ebi-a-GCST90018832	Diabetic Nephropathy	MEMO1	-0.113424541	0.063061946	0.16991442
19111_10_UBE2M_UBC12	ebi-a-GCST90018832	Diabetic Nephropathy	UBE2M	0.005561325	0.185536325	0.977970121
19113_66_SH3BGRL2_SH3L2	ebi-a-GCST90018832	Diabetic Nephropathy	SH3BGRL2	-0.011356683	0.151708937	0.947141142
19114_8_TK2_KITM	ebi-a-GCST90018832	Diabetic Nephropathy	TK2	NA	NA	NA
19117_3_PPP1R14A_PP14A	ebi-a-GCST90018832	Diabetic Nephropathy	PPP1R14A	-0.070713655	0.122698608	0.667158827
19121_3_UBQLN2_UBQL2	ebi-a-GCST90018832	Diabetic Nephropathy	UBQLN2	0.222519304	0.489443024	0.728351777
19123_6_NFKBID_IKBD	ebi-a-GCST90018832	Diabetic Nephropathy	NFKBID	0.016897795	0.034213467	0.670292922
19124_9_UBLCP1_UBCP1	ebi-a-GCST90018832	Diabetic Nephropathy	UBLCP1	0.004584395	0.040494799	0.912653852
19126_4_RPRD1B_C20orf77	ebi-a-GCST90018832	Diabetic Nephropathy	RPRD1B	NA	NA	NA
19127_1_HSPB6_HSPB6	ebi-a-GCST90018832	Diabetic Nephropathy	HSPB6	-0.009123675	0.133282176	0.948709691
19129_15_MTHFSD_MTHFSD	ebi-a-GCST90018832	Diabetic Nephropathy	MTHFSD	-0.051087924	0.037648856	0.232837953
19130_81_SERPINB8_SPB8	ebi-a-GCST90018832	Diabetic Nephropathy	SERPINB8	0.109585937	0.084486124	0.324069941
19131_184_TIAL1_TIAR	ebi-a-GCST90018832	Diabetic Nephropathy	TIAL1	0.117073645	0.181848212	0.585677433
19136_22_ALDH6A1_MMSA	ebi-a-GCST90018832	Diabetic Nephropathy	ALDH6A1	0.000659233	0.073842997	0.993687435
19141_22_DAP_DAP1	ebi-a-GCST90018832	Diabetic Nephropathy	DAP	-0.033629097	0.027655484	0.263395045
19143_38_CYB5R2_NB5R2	ebi-a-GCST90018832	Diabetic Nephropathy	CYB5R2	-0.0146837	0.047126125	0.767930598
19145_4_MREG_MREG	ebi-a-GCST90018832	Diabetic Nephropathy	MREG	-0.090825512	0.033576581	0.0221217
19148_58_TIMM8A_TIM8A	ebi-a-GCST90018832	Diabetic Nephropathy	TIMM8A	-0.09164066	0.210783553	0.738915909
19153_53_MPPED2_MPPD2	ebi-a-GCST90018832	Diabetic Nephropathy	MPPED2	0.007157852	0.068586111	0.923467303
19154_41_SERPINE2_Protease_nexin_I	ebi-a-GCST90018832	Diabetic Nephropathy	SERPINE2	0.014017597	0.03093727	0.664189333
19161_1_USP15_UBP15	ebi-a-GCST90018832	Diabetic Nephropathy	USP15	-0.070678777	0.061796455	0.371168667
19166_15_RPS19_RS19	ebi-a-GCST90018832	Diabetic Nephropathy	RPS19	-0.023011372	0.055064865	0.70413263
19169_88_FIBP_FIBP	ebi-a-GCST90018832	Diabetic Nephropathy	FIBP	-0.048281558	0.120020303	0.726400053
19170_25_POLE3_DPOE3	ebi-a-GCST90018832	Diabetic Nephropathy	POLE3	-0.041166592	0.084920241	0.712637661
19173_5_ZFAND1_ZFAN1	ebi-a-GCST90018832	Diabetic Nephropathy	ZFAND1	-0.048513229	0.055955899	0.449731037
19175_18_MARCKSL1_MARCKSL1	ebi-a-GCST90018832	Diabetic Nephropathy	MARCKSL1	0.014600694	0.046341664	0.758607486
19180_38_GULP1_GULP1	ebi-a-GCST90018832	Diabetic Nephropathy	GULP1	-0.014964847	0.038408101	0.71026641
19183_164_RPL12_RL12	ebi-a-GCST90018832	Diabetic Nephropathy	RPL12	-0.001087084	0.136939387	0.994946344
19187_21_STAMBP_STABP	ebi-a-GCST90018832	Diabetic Nephropathy	STAMBP	-0.119313445	0.071853161	0.238688537
19188_21_NAP1L4_NAP2L	ebi-a-GCST90018832	Diabetic Nephropathy	NAP1L4	-0.048295715	0.048481083	0.501219391
19190_4_UBE2L6_UB2L6	ebi-a-GCST90018832	Diabetic Nephropathy	UBE2L6	-0.05650971	0.111944126	0.702391411
19193_18_VBP1_PFD3	ebi-a-GCST90018832	Diabetic Nephropathy	VBP1	0.004907086	0.070440914	0.947805928
19194_9_DTD1_Histidyl_tRNA_synthetase_related	ebi-a-GCST90018832	Diabetic Nephropathy	DTD1	0.000152441	0.094517854	0.998973242
19195_85_RPS5_RS5	ebi-a-GCST90018832	Diabetic Nephropathy	RPS5	-0.009733399	0.06883734	0.900513193
19196_73_HOPX_HOP	ebi-a-GCST90018832	Diabetic Nephropathy	HOPX	0.059393972	0.077298078	0.522591498
19197_95_ACAT1_THIL	ebi-a-GCST90018832	Diabetic Nephropathy	ACAT1	NA	NA	NA
19206_20_NUDT1_8ODP	ebi-a-GCST90018832	Diabetic Nephropathy	NUDT1	-0.676377629	0.781947019	0.546005209
19207_119_ADK_ADK	ebi-a-GCST90018832	Diabetic Nephropathy	ADK	-0.105942534	0.075274497	0.232057118
19208_8_ACVR2A_Activin_RIIA	ebi-a-GCST90018832	Diabetic Nephropathy	ACVR2A	0.004458088	0.065968394	0.950372569
19213_1_SPINK4_ISK4	ebi-a-GCST90018832	Diabetic Nephropathy	SPINK4	0.028933623	0.034494758	0.433730084
19215_7_NDRG1_NDRG1	ebi-a-GCST90018832	Diabetic Nephropathy	NDRG1	-0.057943406	0.174105047	0.770927389
19224_5_EIF1AY_IF1AY	ebi-a-GCST90018832	Diabetic Nephropathy	EIF1AY	-0.017548712	0.145693569	0.923687123
19227_18_BATF_BATF	ebi-a-GCST90018832	Diabetic Nephropathy	BATF	0.101840441	0.195276418	0.638058955
19228_11_BAG2_BAG_2	ebi-a-GCST90018832	Diabetic Nephropathy	BAG2	NA	NA	NA
19229_92_HOMER1_HOME1	ebi-a-GCST90018832	Diabetic Nephropathy	HOMER1	0.010274534	0.028714962	0.727255811
19237_17_DDT_D_dopachrome_decarboxylase	ebi-a-GCST90018832	Diabetic Nephropathy	DDT	-0.046674623	0.042348584	0.298994495
19238_12_GLUL_GLNA	ebi-a-GCST90018832	Diabetic Nephropathy	GLUL	NA	NA	NA
19239_5_ARF1_ARF1	ebi-a-GCST90018832	Diabetic Nephropathy	ARF1	-0.116167323	0.08007939	0.283957405
19241_31_RBP5_RBP_III	ebi-a-GCST90018832	Diabetic Nephropathy	RBP5	0.000538735	0.041404315	0.990241664
19242_21_PFDN1_PFD1	ebi-a-GCST90018832	Diabetic Nephropathy	PFDN1	0.272508777	0.33639717	0.566552707
19243_2_PFDN2_PFD2	ebi-a-GCST90018832	Diabetic Nephropathy	PFDN2	0.046926109	0.114989415	0.722748745
19247_1_UBE2D1_UB2D1	ebi-a-GCST90018832	Diabetic Nephropathy	UBE2D1	0.018944356	0.038969991	0.644121148
19250_50_MYCBP_MYCBP	ebi-a-GCST90018832	Diabetic Nephropathy	MYCBP	-0.227849333	0.34856291	0.580429605
19251_56_SRGN_Platelet_proteoglycan	ebi-a-GCST90018832	Diabetic Nephropathy	SRGN	-0.041043152	0.032818915	0.246419962
19254_125_GMPR_GMPR1	ebi-a-GCST90018832	Diabetic Nephropathy	GMPR	0.011408336	0.071770396	0.876584407
19257_11_CLTA_CLCA	ebi-a-GCST90018832	Diabetic Nephropathy	CLTA	NA	NA	NA
19259_176_EIF2S1_IF2A	ebi-a-GCST90018832	Diabetic Nephropathy	EIF2S1	0.212723672	0.345775868	0.648887635
19261_12_SDCBP2_SDCB2	ebi-a-GCST90018832	Diabetic Nephropathy	SDCBP2	-0.12411088	0.090345619	0.26317641
19264_6_RPA2_RFA2	ebi-a-GCST90018832	Diabetic Nephropathy	RPA2	0.068591592	0.14809995	0.674791405
19265_9_TCP1_TCPA	ebi-a-GCST90018832	Diabetic Nephropathy	TCP1	-0.117658656	0.124080773	0.516908642
19266_35_G3BP1_G3BP1	ebi-a-GCST90018832	Diabetic Nephropathy	G3BP1	0.101602902	0.190781803	0.647582753
19272_9_PEF1_PEF1	ebi-a-GCST90018832	Diabetic Nephropathy	PEF1	0.013136226	0.020625337	0.530220379
19273_3_GSR_Glutathione_reductase	ebi-a-GCST90018832	Diabetic Nephropathy	GSR	-0.073725096	0.052993043	0.236542494
19274_80_SNTA1_Alpha_1_syntrophin	ebi-a-GCST90018832	Diabetic Nephropathy	SNTA1	-0.025118417	0.104341494	0.821597613
19277_4_TSTD1_KAT	ebi-a-GCST90018832	Diabetic Nephropathy	TSTD1	0.006478118	0.039103151	0.876454798
19279_42_RBP1_CRBP	ebi-a-GCST90018832	Diabetic Nephropathy	RBP1	0.013102959	0.173559377	0.952029047
19280_29_UBE2D3_UB2D3	ebi-a-GCST90018832	Diabetic Nephropathy	UBE2D3	0.006831498	0.04555791	0.890316638
19281_86_MAFG_MAFG	ebi-a-GCST90018832	Diabetic Nephropathy	MAFG	0.879876064	0.613607365	0.387679126
19282_3_RAB13_RAB13	ebi-a-GCST90018832	Diabetic Nephropathy	RAB13	0.095855573	0.1359184	0.531484823
19289_29_UROD_DCUP	ebi-a-GCST90018832	Diabetic Nephropathy	UROD	0.005726976	0.043707479	0.907743172
19293_6_VPS26A_VP26A	ebi-a-GCST90018832	Diabetic Nephropathy	VPS26A	0.011529458	0.036429728	0.760863499
19294_26_CRIPT_CRIPT	ebi-a-GCST90018832	Diabetic Nephropathy	CRIPT	0.022601203	0.042858692	0.625850376
19296_51_MYL7_MLRA	ebi-a-GCST90018832	Diabetic Nephropathy	MYL7	-0.013348926	0.044456986	0.771628792
19297_4_G6PD_G6PD	ebi-a-GCST90018832	Diabetic Nephropathy	G6PD	-0.142255677	0.426926183	0.795238434
19302_7_GIMAP6_GIMA6	ebi-a-GCST90018832	Diabetic Nephropathy	GIMAP6	NA	NA	NA
19303_64_PET117_PT117	ebi-a-GCST90018832	Diabetic Nephropathy	PET117	-0.015082954	0.083742374	0.868544464
19310_81_COPE_COPE	ebi-a-GCST90018832	Diabetic Nephropathy	COPE	0.042038048	0.039883924	0.340124442
19311_15_CRYGS_CRBS	ebi-a-GCST90018832	Diabetic Nephropathy	CRYGS	-0.07899984	0.155764619	0.701189328
19316_2_HSCB_HSC20	ebi-a-GCST90018832	Diabetic Nephropathy	HSCB	0.003358378	0.044796774	0.942336725
19323_1_EBAG9_RCAS1	ebi-a-GCST90018832	Diabetic Nephropathy	EBAG9	-0.020253072	0.047634738	0.685535922
19327_31_HAT1_Hat1	ebi-a-GCST90018832	Diabetic Nephropathy	HAT1	-0.021852535	0.041497275	0.617361338
19329_31_HIPK3_HIPK3	ebi-a-GCST90018832	Diabetic Nephropathy	HIPK3	NA	NA	NA
19338_3_LZIC_LZIC	ebi-a-GCST90018832	Diabetic Nephropathy	LZIC	0.006893844	0.074318738	0.934549062
19341_36_ACBD6_ACBD6	ebi-a-GCST90018832	Diabetic Nephropathy	ACBD6	NA	NA	NA
19347_37_CA12_Carbonic_Anhydrase_XII	ebi-a-GCST90018832	Diabetic Nephropathy	CA12	NA	NA	NA
19353_25_OSTM1_OSTM1	ebi-a-GCST90018832	Diabetic Nephropathy	OSTM1	-0.032900287	0.109088909	0.813523728
19356_20_TOM1L2_TM1L2	ebi-a-GCST90018832	Diabetic Nephropathy	TOM1L2	-0.029077325	0.038744934	0.474457413
19360_22_LRRTM1_LRRT1	ebi-a-GCST90018832	Diabetic Nephropathy	LRRTM1	-0.035643879	0.04747038	0.494492339
19361_78_MATN3_MATN3	ebi-a-GCST90018832	Diabetic Nephropathy	MATN3	-0.002325886	0.029000752	0.938047497
19364_163_PCNA_PCNA	ebi-a-GCST90018832	Diabetic Nephropathy	PCNA	-0.022611543	0.101289748	0.86017599
19366_8_PEX26_PEX26	ebi-a-GCST90018832	Diabetic Nephropathy	PEX26	-0.030496408	0.055638822	0.638618125
19370_30_HS3ST4_HS3S4	ebi-a-GCST90018832	Diabetic Nephropathy	HS3ST4	-0.052622248	0.175556529	0.79265425
19372_7_MDGA2_MDGA2	ebi-a-GCST90018832	Diabetic Nephropathy	MDGA2	0.032550606	0.020698835	0.130761836
19374_72_MTCP1_MTCP1	ebi-a-GCST90018832	Diabetic Nephropathy	MTCP1	-0.006682099	0.054085014	0.909485842
19377_14_OLFM2_NOE2	ebi-a-GCST90018832	Diabetic Nephropathy	OLFM2	-0.028149856	0.13924018	0.847754114
19379_154_RAB3D_RAB3D	ebi-a-GCST90018832	Diabetic Nephropathy	RAB3D	0.092133838	0.141813312	0.633209586
19381_7_RGS21_RGS21	ebi-a-GCST90018832	Diabetic Nephropathy	RGS21	0.074950348	0.105067594	0.527112514
19383_131_CINP_CINP	ebi-a-GCST90018832	Diabetic Nephropathy	CINP	-0.074317307	0.135456677	0.638315072
19388_2_CDH12_Cadherin_12	ebi-a-GCST90018832	Diabetic Nephropathy	CDH12	0.017449492	0.191808561	0.93580472
19392_6_DDAH1_DDAH1	ebi-a-GCST90018832	Diabetic Nephropathy	DDAH1	-0.025169938	0.034104056	0.479294943
19437_61_VEGFA_L_VEGF165	ebi-a-GCST90018832	Diabetic Nephropathy	VEGFA	-0.012498731	0.023790955	0.609761707
19446_1_GMPR2_GMPR2	ebi-a-GCST90018832	Diabetic Nephropathy	GMPR2	-0.060693039	0.040747705	0.210600876
19448_104_UPP1_UPP1	ebi-a-GCST90018832	Diabetic Nephropathy	UPP1	NA	NA	NA
19467_3_RBKS_RBSK	ebi-a-GCST90018832	Diabetic Nephropathy	RBKS	-0.015716722	0.154658546	0.935526712
19482_11_HDHD3_HDHD3	ebi-a-GCST90018832	Diabetic Nephropathy	HDHD3	0.003740633	0.056637549	0.958015348
19483_16_KDSR_KDSR	ebi-a-GCST90018832	Diabetic Nephropathy	KDSR	0.084839702	0.102501532	0.494884563
19488_1_PDCD6_PDCD6	ebi-a-GCST90018832	Diabetic Nephropathy	PDCD6	-0.013499292	0.040709946	0.753641191
19491_11_HSD17B8_DHB8	ebi-a-GCST90018832	Diabetic Nephropathy	HSD17B8	-0.036725546	0.068623395	0.646068872
19492_5_KAAG1_KAAG1	ebi-a-GCST90018832	Diabetic Nephropathy	KAAG1	0.002615375	0.017282052	0.881031206
19496_1_NPL_NPL	ebi-a-GCST90018832	Diabetic Nephropathy	NPL	0.053750048	0.052740398	0.38316186
19504_22_DTYMK_KTHY	ebi-a-GCST90018832	Diabetic Nephropathy	DTYMK	-0.109100125	0.055541254	0.106698153
19506_6_GLYAT_GLYAT	ebi-a-GCST90018832	Diabetic Nephropathy	GLYAT	0.18240722	0.245137373	0.592744326
19511_8_DCUN1D2_DCNL2	ebi-a-GCST90018832	Diabetic Nephropathy	DCUN1D2	0.088678405	0.120763896	0.59677452
19518_12_HK3_HXK3	ebi-a-GCST90018832	Diabetic Nephropathy	HK3	0.004572351	0.072158883	0.955239056
19545_145_PARK7_Oxidized_PARK7	ebi-a-GCST90018832	Diabetic Nephropathy	PARK7	-0.007348053	0.060520338	0.909217625
19553_14_STX1A_STX1a	ebi-a-GCST90018832	Diabetic Nephropathy	STX1A	-0.024534858	0.074807882	0.774084689
19556_12_CR1_Complement_receptor_type_1	ebi-a-GCST90018832	Diabetic Nephropathy	CR1	0.013513614	0.027596967	0.630620986
19557_3_KLB_KLOTB	ebi-a-GCST90018832	Diabetic Nephropathy	KLB	0.005594412	0.024883753	0.825613127
19558_10_LRP4_LRP4	ebi-a-GCST90018832	Diabetic Nephropathy	LRP4	0.018439061	0.031426033	0.565562685
19560_23_PLXNA4_PLXA4	ebi-a-GCST90018832	Diabetic Nephropathy	PLXNA4	0.006343265	0.107315562	0.962414075
19561_216_PLXND1_PLXD1	ebi-a-GCST90018832	Diabetic Nephropathy	PLXND1	-0.008499564	0.019629071	0.669423056
19563_3_SEZ6L_SEZ6L	ebi-a-GCST90018832	Diabetic Nephropathy	SEZ6L	0.14453464	0.067419834	0.121416392
19567_1_EGFR_EGFRvIII	ebi-a-GCST90018832	Diabetic Nephropathy	EGFR	0.044824977	0.068553068	0.559844037
19568_17_IL15_IL_15	ebi-a-GCST90018832	Diabetic Nephropathy	IL15	-0.012375557	0.036628118	0.767629173
19572_10_CEBPG_CEBPG	ebi-a-GCST90018832	Diabetic Nephropathy	CEBPG	0.087589077	0.087765822	0.391835767
19578_19_DOK2_DOK2	ebi-a-GCST90018832	Diabetic Nephropathy	DOK2	NA	NA	NA
19579_5_DEFA1_HNP_1	ebi-a-GCST90018832	Diabetic Nephropathy	DEFA1	0.075284717	0.065251898	0.332174641
19581_15_IGFBP5_IGFBP_5	ebi-a-GCST90018832	Diabetic Nephropathy	IGFBP5	0.071032037	0.081111129	0.473527303
19587_12_KPNA1_IMA5	ebi-a-GCST90018832	Diabetic Nephropathy	KPNA1	0.003056692	0.036746641	0.936411892
19590_46_SFTPD_SP_D	ebi-a-GCST90018832	Diabetic Nephropathy	SFTPD	-0.010080023	0.019781475	0.615666945
19596_18_BRF1_BRF_1	ebi-a-GCST90018832	Diabetic Nephropathy	BRF1	0.044371459	0.045373105	0.356753826
19601_15_ASB9_ASB9	ebi-a-GCST90018832	Diabetic Nephropathy	ASB9	0.08647361	0.08410076	0.361958052
19606_28_IHH_ihh	ebi-a-GCST90018832	Diabetic Nephropathy	IHH	-0.098350575	0.115338952	0.441869619
19612_3_CD81_CD81	ebi-a-GCST90018832	Diabetic Nephropathy	CD81	-0.03931484	0.099325145	0.730471226
19614_8_TCN1_Holo_TC_I	ebi-a-GCST90018832	Diabetic Nephropathy	TCN1	-0.026124153	0.025525402	0.318946823
19615_213_NT5C3A_5NT3	ebi-a-GCST90018832	Diabetic Nephropathy	NT5C3A	-0.04648887	0.195177318	0.827077428
19616_100_EFHD1_EFHD1	ebi-a-GCST90018832	Diabetic Nephropathy	EFHD1	0.085566939	0.056659957	0.169438568
19617_5_PTGR1_LTB4DH	ebi-a-GCST90018832	Diabetic Nephropathy	PTGR1	-0.179877242	0.125500729	0.189679413
19620_16_DLG2_DLG2	ebi-a-GCST90018832	Diabetic Nephropathy	DLG2	0.09704839	0.122217398	0.510409377
19622_7_INHBA_Activin_A	ebi-a-GCST90018832	Diabetic Nephropathy	INHBA	0.290894921	0.144642046	0.181996315
19623_26_RPSA_40S_ribosomal_protein_SA	ebi-a-GCST90018832	Diabetic Nephropathy	RPSA	-1.291696545	1.478536702	0.5428723
19631_13_KNG1_Kininostatin	ebi-a-GCST90018832	Diabetic Nephropathy	KNG1	-0.02293858	0.034836275	0.526721287
19635_69_FGL2_FGL2	ebi-a-GCST90018832	Diabetic Nephropathy	FGL2	0.128517578	0.273791363	0.684983405
19637_9_CRH_CRH	ebi-a-GCST90018832	Diabetic Nephropathy	CRH	-0.061238511	0.091610453	0.551671403
19638_9_PDYN_Dynorphin_A__1_17_	ebi-a-GCST90018832	Diabetic Nephropathy	PDYN	0.030306227	0.045667975	0.543227038
19639_53_IAPP_IAPP	ebi-a-GCST90018832	Diabetic Nephropathy	IAPP	0.017973419	0.021760093	0.420256453
2190_55_F11_Coagulation_Factor_XI	ebi-a-GCST90018832	Diabetic Nephropathy	F11	-0.024845156	0.030415179	0.433033948
2201_17_COL18A1_Endostatin	ebi-a-GCST90018832	Diabetic Nephropathy	COL18A1	-0.012449423	0.055978195	0.834898426
2211_9_TIMP1_TIMP_1	ebi-a-GCST90018832	Diabetic Nephropathy	TIMP1	0.084755194	0.119291623	0.606740958
2212_69_PLAT_tPA	ebi-a-GCST90018832	Diabetic Nephropathy	PLAT	0.003747496	0.045687795	0.937295465
2247_20_PROK1_EG_VEGF	ebi-a-GCST90018832	Diabetic Nephropathy	PROK1	0.158958651	0.134666798	0.447451638
2278_61_TIMP2_TIMP_2	ebi-a-GCST90018832	Diabetic Nephropathy	TIMP2	0.267688577	0.221738308	0.293848346
2333_72_TGFB1_TGF_b1	ebi-a-GCST90018832	Diabetic Nephropathy	TGFB1	-0.180172201	0.132897278	0.404588349
2381_52_C5_C5	ebi-a-GCST90018832	Diabetic Nephropathy	C5	-0.026629105	0.076653488	0.751237422
2418_55_APOE_Apo_E	ebi-a-GCST90018832	Diabetic Nephropathy	APOE	-0.049576252	0.03591959	0.204863269
2421_7_BDNF_BDNF	ebi-a-GCST90018832	Diabetic Nephropathy	BDNF	NA	NA	NA
2431_17_CTSG_Cathepsin_G	ebi-a-GCST90018832	Diabetic Nephropathy	CTSG	-0.064518303	0.136414644	0.682835218
2436_49_CXCL16_CXCL16__soluble	ebi-a-GCST90018832	Diabetic Nephropathy	CXCL16	-0.009671239	0.024987382	0.705499466
2443_10_FGF8_FGF_8B	ebi-a-GCST90018832	Diabetic Nephropathy	FGF8	0.002927215	0.060356713	0.965726474
2447_7_PLA2G2E_GIIE	ebi-a-GCST90018832	Diabetic Nephropathy	PLA2G2E	-0.013617266	0.122539746	0.921664014
2474_54_APCS_SAP	ebi-a-GCST90018832	Diabetic Nephropathy	APCS	-0.054256329	0.035180499	0.166923123
2475_1_KIT_SCF_sR	ebi-a-GCST90018832	Diabetic Nephropathy	KIT	0.004542153	0.032110831	0.889175318
2480_58_TIMP3_TIMP_3	ebi-a-GCST90018832	Diabetic Nephropathy	TIMP3	-0.000182909	0.026330848	0.994594098
2505_49_GFRA3_GFRa_3	ebi-a-GCST90018832	Diabetic Nephropathy	GFRA3	0.032725044	0.132983445	0.828568618
2515_14_GFRA2_GFRa_2	ebi-a-GCST90018832	Diabetic Nephropathy	GFRA2	0.013402283	0.029445599	0.655113803
2516_57_CCL21_6Ckine	ebi-a-GCST90018832	Diabetic Nephropathy	CCL21	0.017468482	0.018196993	0.346644798
2524_56_HMGB1_HMG_1	ebi-a-GCST90018832	Diabetic Nephropathy	HMGB1	0.326040657	0.200620782	0.351166678
2558_51_POMC_b_Endorphin	ebi-a-GCST90018832	Diabetic Nephropathy	POMC	0.171811352	0.12762255	0.270909402
2567_5_CFI_Factor_I	ebi-a-GCST90018832	Diabetic Nephropathy	CFI	-0.26482932	0.241152439	0.470231766
2571_12_IGFBP3_IGFBP_3	ebi-a-GCST90018832	Diabetic Nephropathy	IGFBP3	-0.015391756	0.025788675	0.56014181
2578_67_CCL2_MCP_1	ebi-a-GCST90018832	Diabetic Nephropathy	CCL2	0.006754222	0.106713401	0.955289775
2579_17_MMP9_MMP_9	ebi-a-GCST90018832	Diabetic Nephropathy	MMP9	-0.001579431	0.023586339	0.947557455
2580_83_MPO_Myeloperoxidase	ebi-a-GCST90018832	Diabetic Nephropathy	MPO	0.0036642	0.013884237	0.79392924
2590_69_ROR1_ROR1	ebi-a-GCST90018832	Diabetic Nephropathy	ROR1	0.060710269	0.033586346	0.113615417
2597_8_VEGFA_VEGF	ebi-a-GCST90018832	Diabetic Nephropathy	VEGFA	-0.015906286	0.042487722	0.771949129
2602_2_ANGPT2_Angiopoietin_2	ebi-a-GCST90018832	Diabetic Nephropathy	ANGPT2	0.000658825	0.04932272	0.989605367
2605_49_TNFRSF8_CD30	ebi-a-GCST90018832	Diabetic Nephropathy	TNFRSF8	-0.014525387	0.09174165	0.888739415
2609_59_CST3_Cystatin_C	ebi-a-GCST90018832	Diabetic Nephropathy	CST3	0.0681921	0.037311311	0.141612997
2611_72_TYRO3_Dtk	ebi-a-GCST90018832	Diabetic Nephropathy	TYRO3	0.001914549	0.092163083	0.985312512
2612_5_EIF5_eIF_5	ebi-a-GCST90018832	Diabetic Nephropathy	EIF5	0.130619856	0.222388777	0.66191323
2615_60_EFNA5_Ephrin_A5	ebi-a-GCST90018832	Diabetic Nephropathy	EFNA5	-0.237253494	0.300834413	0.487893921
2617_56_ERBB3_ERBB3	ebi-a-GCST90018832	Diabetic Nephropathy	ERBB3	-0.027316341	0.312383368	0.944472075
2618_10_ERBB4_ERBB4	ebi-a-GCST90018832	Diabetic Nephropathy	ERBB4	-0.117368823	0.39561161	0.816395489
2620_4_IL6ST_gp130__soluble	ebi-a-GCST90018832	Diabetic Nephropathy	IL6ST	-0.012514792	0.026507618	0.642844264
2631_50_IL10RB_IL_10_Rb	ebi-a-GCST90018832	Diabetic Nephropathy	IL10RB	-0.041199104	0.058362724	0.531121904
2632_5_IL12RB1_IL_12_Rb1	ebi-a-GCST90018832	Diabetic Nephropathy	IL12RB1	-0.027751737	0.10361995	0.813928296
2635_61_LAYN_Layilin	ebi-a-GCST90018832	Diabetic Nephropathy	LAYN	0.028572246	0.040108538	0.515582269
2636_10_LTBR_Lymphotoxin_b_R	ebi-a-GCST90018832	Diabetic Nephropathy	LTBR	-0.056294533	0.040748567	0.216364322
2637_77_MRC1_Macrophage_mannose_receptor	ebi-a-GCST90018832	Diabetic Nephropathy	MRC1	-0.033503968	0.026170984	0.221282328
2640_3_MST1R_MSP_R	ebi-a-GCST90018832	Diabetic Nephropathy	MST1R	0.002058988	0.0572438	0.973030708
2643_57_CDH3_P_Cadherin	ebi-a-GCST90018832	Diabetic Nephropathy	CDH3	-0.042574736	0.070136538	0.566080221
2644_11_PRKCA_PKC_A	ebi-a-GCST90018832	Diabetic Nephropathy	PRKCA	0.04141891	0.461739557	0.943046436
2649_77_ICAM3_sICAM_3	ebi-a-GCST90018832	Diabetic Nephropathy	ICAM3	-0.006771747	0.065341848	0.934258171
2652_15_PLAUR_suPAR	ebi-a-GCST90018832	Diabetic Nephropathy	PLAUR	0.024988102	0.029260464	0.407486817
2654_19_TNFRSF1A_TNF_sR_I	ebi-a-GCST90018832	Diabetic Nephropathy	TNFRSF1A	0.012703091	0.03487713	0.726443983
2658_27_NTRK3_TrkC	ebi-a-GCST90018832	Diabetic Nephropathy	NTRK3	0.037534281	0.049957866	0.486297489
2665_26_TNFRSF17_BCMA	ebi-a-GCST90018832	Diabetic Nephropathy	TNFRSF17	0.010036361	0.027106999	0.716372241
2677_1_EGFR_ERBB1	ebi-a-GCST90018832	Diabetic Nephropathy	EGFR	0.012719261	0.108154906	0.910220858
2681_23_HGF_HGF	ebi-a-GCST90018832	Diabetic Nephropathy	HGF	0.018910473	0.111160214	0.892725823
2683_1_C3_iC3b	ebi-a-GCST90018832	Diabetic Nephropathy	C3	0.064138165	0.13378487	0.715403881
2687_2_MIA_MIA	ebi-a-GCST90018832	Diabetic Nephropathy	MIA	0.049106836	0.034042959	0.177025491
2692_74_PLA2G2A_NPS_PLA2	ebi-a-GCST90018832	Diabetic Nephropathy	PLA2G2A	-0.017055404	0.044229534	0.709836014
2693_20_OSM_OSM	ebi-a-GCST90018832	Diabetic Nephropathy	OSM	-0.011067246	0.051193191	0.83738594
2695_25_PECAM1_PECAM_1	ebi-a-GCST90018832	Diabetic Nephropathy	PECAM1	-0.012226504	0.061990384	0.876029203
2696_87_PSPN_Persephin	ebi-a-GCST90018832	Diabetic Nephropathy	PSPN	NA	NA	NA
2697_7_PF4_PF_4	ebi-a-GCST90018832	Diabetic Nephropathy	PF4	0.001783886	0.052239337	0.974394968
2700_56_PROS1_Protein_S	ebi-a-GCST90018832	Diabetic Nephropathy	PROS1	-0.021967455	0.039819802	0.619606447
2704_74_TNFRSF13B_TACI	ebi-a-GCST90018832	Diabetic Nephropathy	TNFRSF13B	0.005878104	0.128666165	0.967712723
2705_5_CCL25_TECK	ebi-a-GCST90018832	Diabetic Nephropathy	CCL25	0.032527972	0.029863118	0.292184412
2706_69_SERPINA7_Thyroxine_Binding_Globulin	ebi-a-GCST90018832	Diabetic Nephropathy	SERPINA7	-0.026443038	0.06735043	0.710780513
2708_54_TNFSF18_TNFSF18	ebi-a-GCST90018832	Diabetic Nephropathy	TNFSF18	-0.038148238	0.077572788	0.671554996
2714_78_AIMP1_EMAP_2	ebi-a-GCST90018832	Diabetic Nephropathy	AIMP1	-0.071809326	0.084996217	0.445764139
2719_3_CSF3R_G_CSF_R	ebi-a-GCST90018832	Diabetic Nephropathy	CSF3R	-0.050268107	0.098781997	0.661420509
2723_9_IL37_IL_1F7	ebi-a-GCST90018832	Diabetic Nephropathy	IL37	-0.010204745	0.051044872	0.851297627
2730_58_MICA_MICA	ebi-a-GCST90018832	Diabetic Nephropathy	MICA	0.050510717	0.032312537	0.13885542
2731_29_POR_NADPH_P450_Oxidoreductase	ebi-a-GCST90018832	Diabetic Nephropathy	POR	0.032431251	0.064983044	0.667216459
2732_58_NANOG_NANOG	ebi-a-GCST90018832	Diabetic Nephropathy	NANOG	NA	NA	NA
2734_49_NCR2_NKp44	ebi-a-GCST90018832	Diabetic Nephropathy	NCR2	0.091885391	0.127986802	0.547336068
2741_22_SIGLEC6_Siglec_6	ebi-a-GCST90018832	Diabetic Nephropathy	SIGLEC6	0.010589957	0.036460053	0.776050838
2742_68_SIGLEC7_Siglec_7	ebi-a-GCST90018832	Diabetic Nephropathy	SIGLEC7	0.022719698	0.026365569	0.411213144
2743_5_SHH_Sonic_Hedgehog	ebi-a-GCST90018832	Diabetic Nephropathy	SHH	-0.064460012	0.097138406	0.575210985
2750_3_APOA1_Apo_A_I	ebi-a-GCST90018832	Diabetic Nephropathy	APOA1	-0.046412908	0.040266611	0.278752853
2752_62_GDF5_BMP_14	ebi-a-GCST90018832	Diabetic Nephropathy	GDF5	0.040309274	0.112469619	0.780913856
2754_50_C3_C3	ebi-a-GCST90018832	Diabetic Nephropathy	C3	NA	NA	NA
2760_2_FAM107A_DRR1	ebi-a-GCST90018832	Diabetic Nephropathy	FAM107A	-0.004139544	0.111691808	0.973802064
2763_66_FGF20_FGF_20	ebi-a-GCST90018832	Diabetic Nephropathy	FGF20	NA	NA	NA
2770_51_CCL1_I_309	ebi-a-GCST90018832	Diabetic Nephropathy	CCL1	-0.054415011	0.03482366	0.156775888
2771_35_IGFBP1_IGFBP_1	ebi-a-GCST90018832	Diabetic Nephropathy	IGFBP1	0.151201978	0.465947524	0.800239222
2774_10_IL16_IL_16	ebi-a-GCST90018832	Diabetic Nephropathy	IL16	0.018399806	0.042022333	0.673070708
2780_35_LTF_Lactoferrin	ebi-a-GCST90018832	Diabetic Nephropathy	LTF	7.80E-05	0.027753672	0.997827389
2783_18_CCL3L1_LD78_beta	ebi-a-GCST90018832	Diabetic Nephropathy	CCL3L1	0.020651591	0.042405632	0.643536639
2788_55_MMP3_MMP_3	ebi-a-GCST90018832	Diabetic Nephropathy	MMP3	-0.057443731	0.053221055	0.329727211
2789_26_MMP7_MMP_7	ebi-a-GCST90018832	Diabetic Nephropathy	MMP7	-0.006279738	0.034538054	0.860876424
2790_54_PPBP_NAP_2	ebi-a-GCST90018832	Diabetic Nephropathy	PPBP	-0.054233449	0.099780882	0.683053269
2797_56_APOB_Apo_B	ebi-a-GCST90018832	Diabetic Nephropathy	APOB	-0.001356941	0.028664429	0.963021908
2806_49_ACVR1B_Activin_RIB	ebi-a-GCST90018832	Diabetic Nephropathy	ACVR1B	0.031111467	0.109212538	0.823325477
2811_27_ANGPT1_Angiopoietin_1	ebi-a-GCST90018832	Diabetic Nephropathy	ANGPT1	0.023029655	0.058031523	0.707852438
2813_11_AGRP_ART	ebi-a-GCST90018832	Diabetic Nephropathy	AGRP	0.027299371	0.025909943	0.322834091
2816_50_BCAM_BCAM	ebi-a-GCST90018832	Diabetic Nephropathy	BCAM	-0.013052015	0.018362128	0.486310153
2819_23_CDH5_Cadherin_5	ebi-a-GCST90018832	Diabetic Nephropathy	CDH5	0.021475059	0.028298422	0.460511857
2823_7_COMMD7_COMMD7	ebi-a-GCST90018832	Diabetic Nephropathy	COMMD7	-0.062578141	0.179978721	0.761250723
2826_53_EDA_EDA	ebi-a-GCST90018832	Diabetic Nephropathy	EDA	0.009162838	0.082417064	0.929512324
2827_23_CX3CL1_Fractalkine_CX3CL_1	ebi-a-GCST90018832	Diabetic Nephropathy	CX3CL1	-0.005700505	0.043666104	0.900400192
2828_82_SPINT1_HAI_1	ebi-a-GCST90018832	Diabetic Nephropathy	SPINT1	-0.004860399	0.02876146	0.86822182
2831_29_KLK11_Kallikrein_11	ebi-a-GCST90018832	Diabetic Nephropathy	KLK11	0.029963533	0.048174453	0.5512652
2833_20_KLK4_Kallikrein_4	ebi-a-GCST90018832	Diabetic Nephropathy	KLK4	-0.422371619	0.236038915	0.324425373
2834_54_KLK8_kallikrein_8	ebi-a-GCST90018832	Diabetic Nephropathy	KLK8	0.016927636	0.034747891	0.63921533
2836_68_LCN2_Lipocalin_2	ebi-a-GCST90018832	Diabetic Nephropathy	LCN2	-0.008448783	0.036137567	0.818109231
2837_3_MET_Met	ebi-a-GCST90018832	Diabetic Nephropathy	MET	0.00462332	0.023581304	0.847032676
2838_53_MMP17_MMP_17	ebi-a-GCST90018832	Diabetic Nephropathy	MMP17	0.030589225	0.049850381	0.566304633
2839_2_TNFSF4_OX40_Ligand	ebi-a-GCST90018832	Diabetic Nephropathy	TNFSF4	NA	NA	NA
2843_13_SPINT2_SPINT2	ebi-a-GCST90018832	Diabetic Nephropathy	SPINT2	0.018676176	0.038707027	0.64417267
2844_53_TIE1_sTie_1	ebi-a-GCST90018832	Diabetic Nephropathy	TIE1	-0.006791821	0.019484904	0.730452651
2849_49_AIF1_AIF1	ebi-a-GCST90018832	Diabetic Nephropathy	AIF1	-0.027358787	0.058131526	0.670004842
2851_63_C5_C5a	ebi-a-GCST90018832	Diabetic Nephropathy	C5	-0.034646598	0.041178299	0.447494714
2853_68_CHEK1_CHK1	ebi-a-GCST90018832	Diabetic Nephropathy	CHEK1	-0.027886892	0.073249607	0.740051571
2855_49_MAPK3_ERK_1	ebi-a-GCST90018832	Diabetic Nephropathy	MAPK3	0.128775693	0.089954518	0.388174483
2859_69_HDAC8_HDAC8	ebi-a-GCST90018832	Diabetic Nephropathy	HDAC8	0.028898267	0.059526996	0.652738
2860_19_KPNA2_Karyopherin_a2	ebi-a-GCST90018832	Diabetic Nephropathy	KPNA2	0.013726718	0.015328992	0.378447904
2864_2_MAP2K1_MEK1	ebi-a-GCST90018832	Diabetic Nephropathy	MAP2K1	-0.088329521	0.093104493	0.516750662
2871_73_RAD51_RAD51	ebi-a-GCST90018832	Diabetic Nephropathy	RAD51	-0.012157404	0.028773507	0.680785924
2876_74_TOP1_Topoisomerase_I	ebi-a-GCST90018832	Diabetic Nephropathy	TOP1	NA	NA	NA
2879_9_SERPINA3_a1_Antichymotrypsin	ebi-a-GCST90018832	Diabetic Nephropathy	SERPINA3	0.057218333	0.28400183	0.873433457
2888_49_C7_C7	ebi-a-GCST90018832	Diabetic Nephropathy	C7	-0.009661444	0.050402308	0.852763679
2889_37_CTF1_Cardiotrophin_1	ebi-a-GCST90018832	Diabetic Nephropathy	CTF1	0.012269549	0.136162358	0.933879127
2890_59_CCL28_CCL28	ebi-a-GCST90018832	Diabetic Nephropathy	CCL28	0.03250785	0.025072856	0.211167181
2900_53_CCL14_HCC_1	ebi-a-GCST90018832	Diabetic Nephropathy	CCL14	0.035093675	0.041027768	0.431418773
2906_55_IL4_IL_4	ebi-a-GCST90018832	Diabetic Nephropathy	IL4	0.346549595	0.299604506	0.453828733
2911_27_MDK_Midkine	ebi-a-GCST90018832	Diabetic Nephropathy	MDK	0.006839716	0.040362598	0.870230482
2913_1_CCL23_MPIF_1	ebi-a-GCST90018832	Diabetic Nephropathy	CCL23	0.110180525	0.076105066	0.221252657
2925_9_SERPINE1_PAI_1	ebi-a-GCST90018832	Diabetic Nephropathy	SERPINE1	0.061118448	0.071142933	0.4295421
2939_10_ARTN_Artemin	ebi-a-GCST90018832	Diabetic Nephropathy	ARTN	-0.016485752	0.069859136	0.835408718
2942_50_CYCS_Cytochrome_c	ebi-a-GCST90018832	Diabetic Nephropathy	CYCS	-0.036476456	0.066537793	0.680757294
2943_5_CYP3A4_Cytochrome_P450_3A4	ebi-a-GCST90018832	Diabetic Nephropathy	CYP3A4	-0.070399058	0.036951375	0.085885286
2944_66_NBL1_DAN	ebi-a-GCST90018832	Diabetic Nephropathy	NBL1	-0.029275391	0.071075568	0.694729593
2946_52_CFD_Factor_D	ebi-a-GCST90018832	Diabetic Nephropathy	CFD	-0.078354712	0.04814904	0.13810812
2948_58_GHR_Growth_hormone_receptor	ebi-a-GCST90018832	Diabetic Nephropathy	GHR	-0.109604323	0.049108577	0.075985629
2949_6_PLA2G10_GX	ebi-a-GCST90018832	Diabetic Nephropathy	PLA2G10	-0.048608811	0.107783615	0.730281466
2950_57_IGFBP4_IGFBP_4	ebi-a-GCST90018832	Diabetic Nephropathy	IGFBP4	-0.429365098	0.934562604	0.69102979
2952_75_IGF1_IGF_I	ebi-a-GCST90018832	Diabetic Nephropathy	IGF1	0.016185744	0.038041712	0.681705865
2960_66_CFP_Properdin	ebi-a-GCST90018832	Diabetic Nephropathy	CFP	-0.000553892	0.048838576	0.991980764
2961_1_PROC_Protein_C	ebi-a-GCST90018832	Diabetic Nephropathy	PROC	-0.020015945	0.029284708	0.513599588
2962_50_PTHLH_PTHrP	ebi-a-GCST90018832	Diabetic Nephropathy	PTHLH	0.008468438	0.056945158	0.891214622
2966_65_CLEC11A_SCGF_beta	ebi-a-GCST90018832	Diabetic Nephropathy	CLEC11A	0.000302945	0.021241486	0.988777886
2967_8_VCAM1_VCAM_1	ebi-a-GCST90018832	Diabetic Nephropathy	VCAM1	0.039319208	0.040159563	0.365354262
2970_60_AREG_AREG	ebi-a-GCST90018832	Diabetic Nephropathy	AREG	0.066521067	0.236070448	0.825144108
2972_57_BMP7_BMP_7	ebi-a-GCST90018832	Diabetic Nephropathy	BMP7	-0.027320506	0.041519788	0.529006672
2973_15_CD36_CD36_ANTIGEN	ebi-a-GCST90018832	Diabetic Nephropathy	CD36	-0.001325672	0.019812887	0.947671783
2974_61_CNTN1_contactin_1	ebi-a-GCST90018832	Diabetic Nephropathy	CNTN1	0.023479421	0.043473172	0.603840317
2976_58_DSG1_Desmoglein_1	ebi-a-GCST90018832	Diabetic Nephropathy	DSG1	-0.051796102	0.043600115	0.288190431
2977_7_EDAR_EDAR	ebi-a-GCST90018832	Diabetic Nephropathy	EDAR	-0.014840926	0.019173612	0.448438675
2979_8_CXCL5_ENA_78	ebi-a-GCST90018832	Diabetic Nephropathy	CXCL5	0.023596451	0.059440304	0.711654051
2982_82_LGALS4_Galectin_4	ebi-a-GCST90018832	Diabetic Nephropathy	LGALS4	0.010917624	0.285407135	0.975659374
2985_35_CXCL1_Gro_a	ebi-a-GCST90018832	Diabetic Nephropathy	CXCL1	0.022230408	0.031159301	0.490431165
2991_9_IL1R1_IL_1_sRI	ebi-a-GCST90018832	Diabetic Nephropathy	IL1R1	-0.012911251	0.030613374	0.680096747
2992_59_IL17RA_IL_17_sR	ebi-a-GCST90018832	Diabetic Nephropathy	IL17RA	0.038727832	0.037279163	0.329246468
2993_1_IL18RAP_IL_18_Rb	ebi-a-GCST90018832	Diabetic Nephropathy	IL18RAP	-0.023451897	0.109584756	0.844261822
2994_71_IL1RL2_IL_1Rrp2	ebi-a-GCST90018832	Diabetic Nephropathy	IL1RL2	0.122294036	0.100452803	0.437775755
2997_8_JAM2_JAM_B	ebi-a-GCST90018832	Diabetic Nephropathy	JAM2	-0.066763762	0.134016797	0.667749054
2998_53_JAM3_JAM_C	ebi-a-GCST90018832	Diabetic Nephropathy	JAM3	0.900005853	0.38326272	0.256294142
2999_6_LSAMP_LSAMP	ebi-a-GCST90018832	Diabetic Nephropathy	LSAMP	0.010579433	0.043889869	0.815583164
3000_66_MBL2_MBL	ebi-a-GCST90018832	Diabetic Nephropathy	MBL2	-0.013879533	0.02987624	0.647520539
3003_29_NCR3_NKp30	ebi-a-GCST90018832	Diabetic Nephropathy	NCR3	0.057518749	0.049676078	0.453505972
3004_67_PDCD1LG2_PD_L2	ebi-a-GCST90018832	Diabetic Nephropathy	PDCD1LG2	-0.052445698	0.052076775	0.388083288
3005_5_PTPN1_PTP_1B	ebi-a-GCST90018832	Diabetic Nephropathy	PTPN1	0.192635317	0.401832639	0.71541464
3007_7_SIGLEC9_Siglec_9	ebi-a-GCST90018832	Diabetic Nephropathy	SIGLEC9	0.007038344	0.02663746	0.798284219
3009_3_TGFBR3_TGF_b_R_III	ebi-a-GCST90018832	Diabetic Nephropathy	TGFBR3	-0.040757438	0.046783839	0.409033737
3024_18_SERPINF2_a2_Antiplasmin	ebi-a-GCST90018832	Diabetic Nephropathy	SERPINF2	-0.027877663	0.062187965	0.684348422
3025_50_FGF2_bFGF	ebi-a-GCST90018832	Diabetic Nephropathy	FGF2	0.032037617	0.028319975	0.295203285
3026_5_CAST_Calpastatin	ebi-a-GCST90018832	Diabetic Nephropathy	CAST	0.05286622	0.031984499	0.116704446
3028_36_CCL23_Ck_b_8_1	ebi-a-GCST90018832	Diabetic Nephropathy	CCL23	0.025904609	0.058355538	0.680063917
3029_52_CD209_DC_SIGN	ebi-a-GCST90018832	Diabetic Nephropathy	CD209	0.009007535	0.020429383	0.665566084
3030_3_CLEC4M_DC_SIGNR	ebi-a-GCST90018832	Diabetic Nephropathy	CLEC4M	-0.013524718	0.102196158	0.906828015
3033_57_LGALS2_Galectin_2	ebi-a-GCST90018832	Diabetic Nephropathy	LGALS2	0.075101964	0.047451971	0.254318381
3035_80_IL19_IL_19	ebi-a-GCST90018832	Diabetic Nephropathy	IL19	0.012892553	0.030498292	0.683625497
3037_62_IL1B_IL_1b	ebi-a-GCST90018832	Diabetic Nephropathy	IL1B	-0.035959309	0.053889289	0.552331711
3038_9_CXCL11_I_TAC	ebi-a-GCST90018832	Diabetic Nephropathy	CXCL11	-0.044315513	0.039029129	0.275253409
3040_59_CCL3_MIP_1a	ebi-a-GCST90018832	Diabetic Nephropathy	CCL3	-0.035782464	0.033776289	0.349151744
3041_55_MRC2_MRC2	ebi-a-GCST90018832	Diabetic Nephropathy	MRC2	0.046284766	0.048399039	0.366914826
3042_7_MB_Myoglobin	ebi-a-GCST90018832	Diabetic Nephropathy	MB	0.098450286	0.109141605	0.462238947
3043_49_SPARC_ON	ebi-a-GCST90018832	Diabetic Nephropathy	SPARC	-0.003565027	0.098357166	0.97336335
3044_3_CCL18_PARC	ebi-a-GCST90018832	Diabetic Nephropathy	CCL18	-0.017605624	0.023131145	0.461279885
3045_72_PTN_PTN	ebi-a-GCST90018832	Diabetic Nephropathy	PTN	-0.016982138	0.086235399	0.856470642
3046_31_RETN_resistin	ebi-a-GCST90018832	Diabetic Nephropathy	RETN	-0.023350174	0.022796451	0.319267901
3049_61_PRSS1_Trypsin	ebi-a-GCST90018832	Diabetic Nephropathy	PRSS1	0.01178334	0.043104657	0.789220021
3050_7_VWF_vWF	ebi-a-GCST90018832	Diabetic Nephropathy	VWF	0.021567024	0.04583917	0.662510798
3052_8_FASLG_Fas_ligand__soluble	ebi-a-GCST90018832	Diabetic Nephropathy	FASLG	0.034675561	0.025610563	0.202913388
3054_3_HP_Haptoglobin__Mixed_Type	ebi-a-GCST90018832	Diabetic Nephropathy	HP	0.003346233	0.024281432	0.892223215
3059_50_TNFSF13B_BAFF	ebi-a-GCST90018832	Diabetic Nephropathy	TNFSF13B	0.022235453	0.057635149	0.71295535
3060_43_C9_C9	ebi-a-GCST90018832	Diabetic Nephropathy	C9	-0.047195501	0.029304685	0.141746552
3066_12_LGALS3_Galectin_3	ebi-a-GCST90018832	Diabetic Nephropathy	LGALS3	0.038161556	0.028391328	0.211805609
3070_1_IL2_IL_2	ebi-a-GCST90018832	Diabetic Nephropathy	IL2	-0.007063291	0.155807679	0.971159612
3072_4_IL13_IL_13	ebi-a-GCST90018832	Diabetic Nephropathy	IL13	-0.019523177	0.106379349	0.884450736
3073_51_IL18BP_IL_18_BPa	ebi-a-GCST90018832	Diabetic Nephropathy	IL18BP	0.043224047	0.056109451	0.484065956
3074_6_LBP_LBP	ebi-a-GCST90018832	Diabetic Nephropathy	LBP	-0.021365804	0.032051337	0.520102939
3077_66_F10_Coagulation_Factor_Xa	ebi-a-GCST90018832	Diabetic Nephropathy	F10	-0.032991306	0.028252578	0.276538598
3078_1_PGF_PlGF	ebi-a-GCST90018832	Diabetic Nephropathy	PGF	0.036882891	0.241259158	0.903423444
3079_62_RARRES2_TIG2	ebi-a-GCST90018832	Diabetic Nephropathy	RARRES2	-0.043249815	0.047373047	0.396463569
3083_71_EDA2R_XEDAR	ebi-a-GCST90018832	Diabetic Nephropathy	EDA2R	NA	NA	NA
3091_70_AURKA_Aurora_kinase_A	ebi-a-GCST90018832	Diabetic Nephropathy	AURKA	-0.027956355	0.09079548	0.809846169
3122_6_DIABLO_SMAC	ebi-a-GCST90018832	Diabetic Nephropathy	DIABLO	-0.012003111	0.128993402	0.940931266
3143_3_CD4_sCD4	ebi-a-GCST90018832	Diabetic Nephropathy	CD4	0.002142689	0.125081935	0.987887947
3152_57_TNFRSF1B_TNF_sR_II	ebi-a-GCST90018832	Diabetic Nephropathy	TNFRSF1B	0.029545624	0.04183948	0.51904425
3166_92_CD33_Siglec_3	ebi-a-GCST90018832	Diabetic Nephropathy	CD33	0.033360198	0.024672653	0.19777906
3168_8_ADAMTS5_ADAMTS_5	ebi-a-GCST90018832	Diabetic Nephropathy	ADAMTS5	-0.018527284	0.036381323	0.637382719
3169_70_IDUA_IDUA	ebi-a-GCST90018832	Diabetic Nephropathy	IDUA	0.025117971	0.024000525	0.310856626
3170_6_METAP2_AMPM2	ebi-a-GCST90018832	Diabetic Nephropathy	METAP2	-0.092320553	0.109530564	0.461193111
3171_57_APP_amyloid_precursor_protein	ebi-a-GCST90018832	Diabetic Nephropathy	APP	-0.00134657	0.055362502	0.982122549
3172_28_ARSB_ARSB	ebi-a-GCST90018832	Diabetic Nephropathy	ARSB	-0.16967472	0.195147668	0.476259543
3173_49_NAAA_ASAHL	ebi-a-GCST90018832	Diabetic Nephropathy	NAAA	-0.002832527	0.018392978	0.878640716
3175_51_ADAMTS13_ATS13	ebi-a-GCST90018832	Diabetic Nephropathy	ADAMTS13	-0.027176042	0.018415725	0.160706898
3178_5_CTSC_CATC	ebi-a-GCST90018832	Diabetic Nephropathy	CTSC	0.027372498	0.066222185	0.71945938
3179_51_CTSA_Cathepsin_A	ebi-a-GCST90018832	Diabetic Nephropathy	CTSA	-0.008866902	0.025777693	0.735976202
3181_50_CTSS_Cathepsin_S	ebi-a-GCST90018832	Diabetic Nephropathy	CTSS	-0.022591407	0.023074649	0.34859356
3182_38_ENTPD1_CD39	ebi-a-GCST90018832	Diabetic Nephropathy	ENTPD1	-0.018865566	0.054535548	0.746822777
3184_25_F7_Coagulation_Factor_VII	ebi-a-GCST90018832	Diabetic Nephropathy	F7	-0.014416409	0.027248044	0.611110893
3186_2_C2_C2	ebi-a-GCST90018832	Diabetic Nephropathy	C2	0.014591842	0.028715449	0.618279958
3189_61_TMPRSS15_Enterokinase	ebi-a-GCST90018832	Diabetic Nephropathy	TMPRSS15	0.049264139	0.110176569	0.685086438
3191_50_WFIKKN1_WFKN1	ebi-a-GCST90018832	Diabetic Nephropathy	WFIKKN1	0.078551408	0.041709609	0.132775082
3192_3_CNDP2_Glutamate_carboxypeptidase	ebi-a-GCST90018832	Diabetic Nephropathy	CNDP2	-0.003735972	0.048675765	0.943652793
3194_36_GP6_GPVI	ebi-a-GCST90018832	Diabetic Nephropathy	GP6	0.024794856	0.034658736	0.497523622
3195_50_GNLY_Granulysin	ebi-a-GCST90018832	Diabetic Nephropathy	GNLY	-0.019912893	0.019001858	0.304690376
3196_6_HAPLN1_HPLN1	ebi-a-GCST90018832	Diabetic Nephropathy	HAPLN1	0.020067548	0.052680147	0.718902233
3197_70_IDE_IDE	ebi-a-GCST90018832	Diabetic Nephropathy	IDE	-0.205598467	0.489349306	0.746782807
3198_4_IDS_IDS	ebi-a-GCST90018832	Diabetic Nephropathy	IDS	0.004849793	0.059477538	0.940147976
3199_54_KLK12_kallikrein_12	ebi-a-GCST90018832	Diabetic Nephropathy	KLK12	-0.03923761	0.028668999	0.204298753
3202_28_KREMEN2_KREM2	ebi-a-GCST90018832	Diabetic Nephropathy	KREMEN2	-0.002498162	0.140715354	0.987447508
3204_2_LTA4H_LKHA4	ebi-a-GCST90018832	Diabetic Nephropathy	LTA4H	-0.006690464	0.282578669	0.984929909
3206_4_LYVE1_LYVE1	ebi-a-GCST90018832	Diabetic Nephropathy	LYVE1	-0.015143189	0.016087035	0.355544159
3212_30_ASAH2_ASAH2	ebi-a-GCST90018832	Diabetic Nephropathy	ASAH2	0.02493689	0.022212109	0.279226301
3213_65_NID1_Nidogen	ebi-a-GCST90018832	Diabetic Nephropathy	NID1	0.01375834	0.031725589	0.675987159
3216_2_PIGR_PIGR	ebi-a-GCST90018832	Diabetic Nephropathy	PIGR	0.060636897	0.05006917	0.271403552
3220_40_RET_RET	ebi-a-GCST90018832	Diabetic Nephropathy	RET	0.082423049	0.036194184	0.071784965
3221_54_SFRP1_SARP_2	ebi-a-GCST90018832	Diabetic Nephropathy	SFRP1	0.046440926	0.037758664	0.253659241
3232_28_ACP5_TrATPase	ebi-a-GCST90018832	Diabetic Nephropathy	ACP5	-0.033325254	0.02879411	0.276916177
3234_23_CCDC80_URB	ebi-a-GCST90018832	Diabetic Nephropathy	CCDC80	-0.068831192	0.088421439	0.47152086
3235_50_WFIKKN2_WFKN2	ebi-a-GCST90018832	Diabetic Nephropathy	WFIKKN2	0.035433096	0.0675507	0.622318097
3280_49_ACAN_Aggrecan	ebi-a-GCST90018832	Diabetic Nephropathy	ACAN	-0.035413909	0.070330838	0.649237338
3283_21_TGFBI_BGH3	ebi-a-GCST90018832	Diabetic Nephropathy	TGFBI	0.021571108	0.039178928	0.599044463
3284_75_BGN_BGN	ebi-a-GCST90018832	Diabetic Nephropathy	BGN	-0.014424764	0.024456571	0.564715582
[truncated: 1,519 more rows]
