# Supplementary material for: Multi-Omics Integration Identifies TNFRSF1A as a Causal Mediator of Immune Microenvironment Reprogramming in Diabetic Kidney Disease
Source: Int J Mol Sci. 2025 Dec 26;27(1):279. doi: 10.3390/ijms27010279 (PMC12785335; doi:10.3390/ijms27010279)
Supplement: Supplementary file 1 [file ijms-27-00279-s001.zip › Table S5 Inflammatory cytokines MR results.csv]

id	method	nsnp	b	se	pval	lo_ci	up_ci	or	or_lci95	or_uci95	reportedTrait	symbol	efoTraits	samples	ancestry	downloadurl
GCST90274770	MR Egger	31	-0.18059148	0.10058197	0.083007805	-0.37773216	0.016549196	0.83477634	0.68541408	1.0166869	C-C motif chemokine 4 levels	CCL4	C-C motif chemokine 4-like measurement	14744	European	http://ftp.ebi.ac.uk/pub/databases/gwas/summary_statistics/GCST90274001-GCST90275000/GCST90274770/GCST90274770.tsv.gz
GCST90274770	Weighted median	31	-0.12132492	0.069260359	0.079821557	-0.25707522	0.014425382	0.88574612	0.77331007	1.0145299	C-C motif chemokine 4 levels	CCL4	C-C motif chemokine 4-like measurement	14744	European	http://ftp.ebi.ac.uk/pub/databases/gwas/summary_statistics/GCST90274001-GCST90275000/GCST90274770/GCST90274770.tsv.gz
GCST90274770	Inverse variance weighted	31	-0.11638235	0.049266331	0.01816145	-0.21294434	-0.019820336	0.89013481	0.80820113	0.98037481	C-C motif chemokine 4 levels	CCL4	C-C motif chemokine 4-like measurement	14744	European	http://ftp.ebi.ac.uk/pub/databases/gwas/summary_statistics/GCST90274001-GCST90275000/GCST90274770/GCST90274770.tsv.gz
GCST90274770	Simple mode	31	-0.13289323	0.12137821	0.2822867	-0.3707945	0.10500804	0.87555856	0.69018573	1.1107196	C-C motif chemokine 4 levels	CCL4	C-C motif chemokine 4-like measurement	14744	European	http://ftp.ebi.ac.uk/pub/databases/gwas/summary_statistics/GCST90274001-GCST90275000/GCST90274770/GCST90274770.tsv.gz
GCST90274770	Weighted mode	31	-0.10889566	0.078922935	0.1778547	-0.26358461	0.045793302	0.896824	0.76829261	1.046858	C-C motif chemokine 4 levels	CCL4	C-C motif chemokine 4-like measurement	14744	European	http://ftp.ebi.ac.uk/pub/databases/gwas/summary_statistics/GCST90274001-GCST90275000/GCST90274770/GCST90274770.tsv.gz
GCST90274781	MR Egger	38	0.00856914	0.14404258	0.95289057	-0.27375433	0.2908926	1.008606	0.76051891	1.337621	C-X-C motif chemokine 11 levels	CXCL11	C-X-C motif chemokine 11 measurement	14736	European	http://ftp.ebi.ac.uk/pub/databases/gwas/summary_statistics/GCST90274001-GCST90275000/GCST90274781/GCST90274781.tsv.gz
GCST90274781	Weighted median	38	0.055047359	0.086270675	0.52342337	-0.11404316	0.22413789	1.0565907	0.89221942	1.2512435	C-X-C motif chemokine 11 levels	CXCL11	C-X-C motif chemokine 11 measurement	14736	European	http://ftp.ebi.ac.uk/pub/databases/gwas/summary_statistics/GCST90274001-GCST90275000/GCST90274781/GCST90274781.tsv.gz
GCST90274781	Inverse variance weighted	38	0.11565267	0.056996983	0.042447958	0.0039385739	0.22736675	1.1226059	1.0039463	1.2552902	C-X-C motif chemokine 11 levels	CXCL11	C-X-C motif chemokine 11 measurement	14736	European	http://ftp.ebi.ac.uk/pub/databases/gwas/summary_statistics/GCST90274001-GCST90275000/GCST90274781/GCST90274781.tsv.gz
GCST90274781	Simple mode	38	0.10572509	0.16882145	0.53499317	-0.22516496	0.43661514	1.1115162	0.79838449	1.5474604	C-X-C motif chemokine 11 levels	CXCL11	C-X-C motif chemokine 11 measurement	14736	European	http://ftp.ebi.ac.uk/pub/databases/gwas/summary_statistics/GCST90274001-GCST90275000/GCST90274781/GCST90274781.tsv.gz
GCST90274781	Weighted mode	38	0.059843767	0.10690355	0.57899475	-0.1496872	0.26937473	1.0616707	0.86097723	1.3091457	C-X-C motif chemokine 11 levels	CXCL11	C-X-C motif chemokine 11 measurement	14736	European	http://ftp.ebi.ac.uk/pub/databases/gwas/summary_statistics/GCST90274001-GCST90275000/GCST90274781/GCST90274781.tsv.gz
GCST90274795	MR Egger	33	-0.42160803	0.17967473	0.025519423	-0.77377051	-0.069445558	0.65599114	0.46127057	0.93291092	Interleukin-10 levels	IL-1 alpha	interleukin-10 measurement	14744	European	http://ftp.ebi.ac.uk/pub/databases/gwas/summary_statistics/GCST90274001-GCST90275000/GCST90274795/GCST90274795.tsv.gz
GCST90274795	Weighted median	33	-0.10241829	0.079920396	0.2000168	-0.25906226	0.054225694	0.90265191	0.77177495	1.0557228	Interleukin-10 levels	IL-1 alpha	interleukin-10 measurement	14744	European	http://ftp.ebi.ac.uk/pub/databases/gwas/summary_statistics/GCST90274001-GCST90275000/GCST90274795/GCST90274795.tsv.gz
GCST90274795	Inverse variance weighted	33	-0.20674492	0.088154554	0.019014062	-0.37952787	-0.033961996	0.81322706	0.68418437	0.96660823	Interleukin-10 levels	IL-1 alpha	interleukin-10 measurement	14744	European	http://ftp.ebi.ac.uk/pub/databases/gwas/summary_statistics/GCST90274001-GCST90275000/GCST90274795/GCST90274795.tsv.gz
GCST90274795	Simple mode	33	-0.083905093	0.13608268	0.54187757	-0.35062715	0.18281697	0.91951853	0.70424628	1.2005947	Interleukin-10 levels	IL-1 alpha	interleukin-10 measurement	14744	European	http://ftp.ebi.ac.uk/pub/databases/gwas/summary_statistics/GCST90274001-GCST90275000/GCST90274795/GCST90274795.tsv.gz
GCST90274795	Weighted mode	33	-0.078124031	0.10734802	0.47204986	-0.28852618	0.1322781	0.92484969	0.74936718	1.1414257	Interleukin-10 levels	IL-1 alpha	interleukin-10 measurement	14744	European	http://ftp.ebi.ac.uk/pub/databases/gwas/summary_statistics/GCST90274001-GCST90275000/GCST90274795/GCST90274795.tsv.gz
GCST90274803	MR Egger	31	-0.071555004	0.046420187	0.1340466	-0.16253857	0.019428568	0.9309451	0.84998333	1.0196185	Interleukin-18 levels	IL-17C	interleukin 18 measurement	14744	European	http://ftp.ebi.ac.uk/pub/databases/gwas/summary_statistics/GCST90274001-GCST90275000/GCST90274803/GCST90274803.tsv.gz
GCST90274803	Weighted median	31	-0.072623	0.041725613	0.08177305	-0.15440521	0.009159199	0.92995137	0.85692471	1.0092013	Interleukin-18 levels	IL-17C	interleukin 18 measurement	14744	European	http://ftp.ebi.ac.uk/pub/databases/gwas/summary_statistics/GCST90274001-GCST90275000/GCST90274803/GCST90274803.tsv.gz
GCST90274803	Inverse variance weighted	31	-0.06869626	0.033054013	0.037681438	-0.13348213	-0.0039103962	0.9336102	0.87504309	0.99609727	Interleukin-18 levels	IL-17C	interleukin 18 measurement	14744	European	http://ftp.ebi.ac.uk/pub/databases/gwas/summary_statistics/GCST90274001-GCST90275000/GCST90274803/GCST90274803.tsv.gz
GCST90274803	Simple mode	31	-0.081267267	0.10087462	0.42679799	-0.27898151	0.11644698	0.92194724	0.75655389	1.123498	Interleukin-18 levels	IL-17C	interleukin 18 measurement	14744	European	http://ftp.ebi.ac.uk/pub/databases/gwas/summary_statistics/GCST90274001-GCST90275000/GCST90274803/GCST90274803.tsv.gz
GCST90274803	Weighted mode	31	-0.067760311	0.039748088	0.098578975	-0.14566655	0.010145935	0.93448442	0.86444587	1.0101975	Interleukin-18 levels	IL-17C	interleukin 18 measurement	14744	European	http://ftp.ebi.ac.uk/pub/databases/gwas/summary_statistics/GCST90274001-GCST90275000/GCST90274803/GCST90274803.tsv.gz
GCST90274823	MR Egger	26	0.11468535	0.1377838	0.41341347	-0.15537089	0.3847416	1.1215205	0.85609758	1.4692346	Monocyte chemoattractant protein-3 levels	CCL7	monocyte chemotactic protein 3 measurement	11783	European	http://ftp.ebi.ac.uk/pub/databases/gwas/summary_statistics/GCST90274001-GCST90275000/GCST90274823/GCST90274823.tsv.gz
GCST90274823	Weighted median	26	0.11108843	0.089610614	0.215094	-0.064548373	0.28672525	1.1174937	0.93749076	1.3320582	Monocyte chemoattractant protein-3 levels	CCL7	monocyte chemotactic protein 3 measurement	11783	European	http://ftp.ebi.ac.uk/pub/databases/gwas/summary_statistics/GCST90274001-GCST90275000/GCST90274823/GCST90274823.tsv.gz
GCST90274823	Inverse variance weighted	26	0.1766434	0.060110807	0.0032966684	0.058826216	0.29446059	1.1932055	1.0605909	1.3424021	Monocyte chemoattractant protein-3 levels	CCL7	monocyte chemotactic protein 3 measurement	11783	European	http://ftp.ebi.ac.uk/pub/databases/gwas/summary_statistics/GCST90274001-GCST90275000/GCST90274823/GCST90274823.tsv.gz
GCST90274823	Simple mode	26	-0.037091244	0.16729549	0.82633996	-0.36499041	0.29080793	0.96358824	0.69420332	1.3375076	Monocyte chemoattractant protein-3 levels	CCL7	monocyte chemotactic protein 3 measurement	11783	European	http://ftp.ebi.ac.uk/pub/databases/gwas/summary_statistics/GCST90274001-GCST90275000/GCST90274823/GCST90274823.tsv.gz
GCST90274823	Weighted mode	26	0.093670905	0.10315667	0.37252501	-0.10851617	0.295858	1.0981983	0.8971644	1.3442793	Monocyte chemoattractant protein-3 levels	CCL7	monocyte chemotactic protein 3 measurement	11783	European	http://ftp.ebi.ac.uk/pub/databases/gwas/summary_statistics/GCST90274001-GCST90275000/GCST90274823/GCST90274823.tsv.gz
