# Supplementary material for: Multi-Omics Integration Identifies TNFRSF1A as a Causal Mediator of Immune Microenvironment Reprogramming in Diabetic Kidney Disease
Source: Int J Mol Sci. 2025 Dec 26;27(1):279. doi: 10.3390/ijms27010279 (PMC12785335; doi:10.3390/ijms27010279)
Supplement: Supplementary file 1 [file ijms-27-00279-s001.zip › Table S6 Inflammatory cytokines pleiotropy test results.csv]

id.exposure	id.outcome	outcome	exposure	egger_intercept	se	pval	id
nWDQL4	nWDQL4	GCST90274770	exposure	-0.00754492829049232	0.00730856395660665	0.308993584244244	GCST90274770
nWDQL4	rWNr52	GCST90274781	exposure	0.00151273420098519	0.00627319981166727	0.810851902434921	GCST90274781
nWDQL4	WK8nC1	GCST90274795	exposure	0.00354565961865673	0.00854744497343754	0.680804716328635	GCST90274795
nWDQL4	K3Mte2	GCST90274803	exposure	-0.00264376426815894	0.00663813072931098	0.692850801021473	GCST90274803
nWDQL4	vO19Qs	GCST90274823	exposure	-0.0136451425950718	0.00764016505847527	0.0827700726707913	GCST90274823
