# Supplementary material for: Multi-Omics Integration Identifies TNFRSF1A as a Causal Mediator of Immune Microenvironment Reprogramming in Diabetic Kidney Disease
Source: Int J Mol Sci. 2025 Dec 26;27(1):279. doi: 10.3390/ijms27010279 (PMC12785335; doi:10.3390/ijms27010279)
Supplement: Supplementary file 1 [file ijms-27-00279-s001.zip › Table S7 Inflammatory cytokines heterogeneity test results.csv]

id.exposure	id.outcome	outcome	exposure	method	Q	Q_df	Q_pval	id
nWDQL4	nWDQL4	GCST90274770	exposure	MR Egger	53.65857697	35	0.022688643	GCST90274770
nWDQL4	nWDQL4	GCST90274770	exposure	Inverse variance weighted	55.29244599	36	0.020859169	GCST90274770
nWDQL4	rWNr52	GCST90274781	exposure	MR Egger	39.69204987	35	0.268789099	GCST90274781
nWDQL4	rWNr52	GCST90274781	exposure	Inverse variance weighted	39.75799496	36	0.306301992	GCST90274781
nWDQL4	WK8nC1	GCST90274795	exposure	MR Egger	73.59254593	35	0.000146659	GCST90274795
nWDQL4	WK8nC1	GCST90274795	exposure	Inverse variance weighted	73.95436149	36	0.000197967	GCST90274795
nWDQL4	K3Mte2	GCST90274803	exposure	MR Egger	44.75399701	35	0.124989096	GCST90274803
nWDQL4	K3Mte2	GCST90274803	exposure	Inverse variance weighted	44.95682022	36	0.145473549	GCST90274803
nWDQL4	vO19Qs	GCST90274823	exposure	MR Egger	46.47751879	35	0.092896817	GCST90274823
nWDQL4	vO19Qs	GCST90274823	exposure	Inverse variance weighted	50.71322242	36	0.052819798	GCST90274823
