# Supplementary material for: Multi-Omics Integration Identifies TNFRSF1A as a Causal Mediator of Immune Microenvironment Reprogramming in Diabetic Kidney Disease
Source: Int J Mol Sci. 2025 Dec 26;27(1):279. doi: 10.3390/ijms27010279 (PMC12785335; doi:10.3390/ijms27010279)
Supplement: Supplementary file 1 [file ijms-27-00279-s001.zip › Table S11 Liquidsome MR results.csv]

id	id.exposure	id.outcome	outcome	exposure	method	nsnp	b	se	pval	lo_ci	up_ci	or	or_lci95	or_uci95	reportedTrait	efoTraits	downloadurl
GCST90277239	bnlWSg	EFL8QT	diabetic nephropathy	GCST90277239	Inverse variance weighted	20	-0.191168057	0.055678768	0.000596039	-0.300298442	-0.082037672	0.825993763	0.740597162	0.921237254	Sterol ester (27:1/15:0) levels	level of Sterol ester (27:1/15:0) in blood serum	http://ftp.ebi.ac.uk/pub/databases/gwas/summary_statistics/GCST90277001-GCST90278000/GCST90277239/GCST90277239.tsv.gz
GCST90277247	VDrAVN	EFL8QT	diabetic nephropathy	GCST90277247	Inverse variance weighted	19	-0.115844146	0.047135965	0.013984576	-0.208230638	-0.023457654	0.890614018	0.812019733	0.976815338	Sterol ester (27:1/18:3) levels	level of Sterol ester (27:1/18:3) in blood serum	http://ftp.ebi.ac.uk/pub/databases/gwas/summary_statistics/GCST90277001-GCST90278000/GCST90277247/GCST90277247.tsv.gz
GCST90277268	4xLq23	EFL8QT	diabetic nephropathy	GCST90277268	Inverse variance weighted	27	-0.064970364	0.031393844	0.038496791	-0.126502298	-0.00343843	0.937095235	0.881172125	0.996567475	Phosphatidylcholine (20:4_0:0) levels	level of Phosphatidylcholine (20:4_0:0) in blood serum	http://ftp.ebi.ac.uk/pub/databases/gwas/summary_statistics/GCST90277001-GCST90278000/GCST90277268/GCST90277268.tsv.gz
GCST90277270	rMMBp4	EFL8QT	diabetic nephropathy	GCST90277270	Inverse variance weighted	17	-0.120673742	0.050266342	0.016364339	-0.219195773	-0.022151711	0.886323083	0.803164465	0.978091837	Phosphatidylethanolamine (18:1_0:0) levels	level of Phosphatidylethanolamine (18:1_0:0) in blood serum	http://ftp.ebi.ac.uk/pub/databases/gwas/summary_statistics/GCST90277001-GCST90278000/GCST90277270/GCST90277270.tsv.gz
GCST90277276	S6KMPV	EFL8QT	diabetic nephropathy	GCST90277276	Inverse variance weighted	39	0.084227206	0.034924489	0.015878572	0.015775206	0.152679205	1.087876038	1.015900292	1.164951209	Phosphatidylcholine (15:0_18:2) levels	level of Phosphatidylcholine (15:0_18:2) in blood serum	http://ftp.ebi.ac.uk/pub/databases/gwas/summary_statistics/GCST90277001-GCST90278000/GCST90277276/GCST90277276.tsv.gz
GCST90277298	mhvCtP	EFL8QT	diabetic nephropathy	GCST90277298	Inverse variance weighted	30	-0.065205664	0.029061256	0.024849666	-0.122165726	-0.008245601	0.936874762	0.885001688	0.991788301	Phosphatidylcholine (17:0_20:4) levels	level of Phosphatidylcholine (17:0_20:4) in blood serum	http://ftp.ebi.ac.uk/pub/databases/gwas/summary_statistics/GCST90277001-GCST90278000/GCST90277298/GCST90277298.tsv.gz
GCST90277308	x65PbM	EFL8QT	diabetic nephropathy	GCST90277308	Inverse variance weighted	22	0.14263846	0.046534319	0.002175016	0.051431194	0.233845726	1.153312757	1.052776746	1.26344956	Phosphatidylcholine (18:1_18:1) levels	level of Phosphatidylcholine (18:1_18:1) in blood serum	http://ftp.ebi.ac.uk/pub/databases/gwas/summary_statistics/GCST90277001-GCST90278000/GCST90277308/GCST90277308.tsv.gz
GCST90277311	VJr8eH	EFL8QT	diabetic nephropathy	GCST90277311	Inverse variance weighted	23	0.081797725	0.032765252	0.012543351	0.017577831	0.146017619	1.085236272	1.017733231	1.157216577	Phosphatidylcholine (18:1_20:2) levels	level of Phosphatidylcholine (18:1_20:2) in blood serum	http://ftp.ebi.ac.uk/pub/databases/gwas/summary_statistics/GCST90277001-GCST90278000/GCST90277311/GCST90277311.tsv.gz
GCST90277313	y2lN8b	EFL8QT	diabetic nephropathy	GCST90277313	Inverse variance weighted	28	-0.058636046	0.029593213	0.047546226	-0.116638743	-0.00063335	0.943049933	0.88990662	0.999366851	Phosphatidylcholine (18:1_20:4) levels	level of Phosphatidylcholine (18:1_20:4) in blood serum	http://ftp.ebi.ac.uk/pub/databases/gwas/summary_statistics/GCST90277001-GCST90278000/GCST90277313/GCST90277313.tsv.gz
GCST90277314	fEcrE4	EFL8QT	diabetic nephropathy	GCST90277314	Inverse variance weighted	23	0.095984561	0.045127744	0.033424044	0.007534182	0.184434941	1.10074207	1.007562636	1.202538742	Phosphatidylcholine (18:2_18:2) levels	level of Phosphatidylcholine (18:2_18:2) in blood serum	http://ftp.ebi.ac.uk/pub/databases/gwas/summary_statistics/GCST90277001-GCST90278000/GCST90277314/GCST90277314.tsv.gz
GCST90277327	QcCC91	EFL8QT	diabetic nephropathy	GCST90277327	Inverse variance weighted	25	0.097310153	0.048575375	0.045147075	0.002102418	0.192517888	1.102202172	1.00210463	1.212298189	Phosphatidylcholine (O-16:1_18:1) levels	level of Phosphatidylcholine (O-16:1_18:1) in blood serum	http://ftp.ebi.ac.uk/pub/databases/gwas/summary_statistics/GCST90277001-GCST90278000/GCST90277327/GCST90277327.tsv.gz
GCST90277349	IRZX7a	EFL8QT	diabetic nephropathy	GCST90277349	Inverse variance weighted	23	0.136731686	0.038216843	0.000346517	0.061826673	0.211636699	1.14652048	1.063777947	1.235698873	Phosphatidylethanolamine (18:1_18:1) levels	level of Phosphatidylethanolamine (18:1_18:1) in blood serum	http://ftp.ebi.ac.uk/pub/databases/gwas/summary_statistics/GCST90277001-GCST90278000/GCST90277349/GCST90277349.tsv.gz
GCST90277379	GWfbvz	EFL8QT	diabetic nephropathy	GCST90277379	Inverse variance weighted	22	-0.15872562	0.048750858	0.001130523	-0.254277302	-0.063173938	0.853230437	0.775476731	0.93878017	Triacylglycerol (46:1) levels	triacylglycerol 46:1 measurement	http://ftp.ebi.ac.uk/pub/databases/gwas/summary_statistics/GCST90277001-GCST90278000/GCST90277379/GCST90277379.tsv.gz
GCST90277400	ifhW1c	EFL8QT	diabetic nephropathy	GCST90277400	Inverse variance weighted	24	-0.09005655	0.043799556	0.039772256	-0.17590368	-0.00420942	0.913879504	0.838698763	0.995799427	Triacylglycerol (52:6) levels	triacylglycerol 52:6 measurement	http://ftp.ebi.ac.uk/pub/databases/gwas/summary_statistics/GCST90277001-GCST90278000/GCST90277400/GCST90277400.tsv.gz
GCST90277410	POcFhd	EFL8QT	diabetic nephropathy	GCST90277410	Inverse variance weighted	19	0.10750618	0.046298782	0.020232462	0.016760566	0.198251794	1.113497742	1.016901812	1.219269359	Triacylglycerol (56:4) levels	triacylglycerol 56:4 measurement	http://ftp.ebi.ac.uk/pub/databases/gwas/summary_statistics/GCST90277001-GCST90278000/GCST90277410/GCST90277410.tsv.gz
