# Supplementary material for: Multi-Omics Integration Identifies TNFRSF1A as a Causal Mediator of Immune Microenvironment Reprogramming in Diabetic Kidney Disease
Source: Int J Mol Sci. 2025 Dec 26;27(1):279. doi: 10.3390/ijms27010279 (PMC12785335; doi:10.3390/ijms27010279)
Supplement: Supplementary file 1 [file ijms-27-00279-s001.zip › Table S12 Liquidsome harmonise test results.csv]

SNP	effect_allele.exposure	other_allele.exposure	effect_allele.outcome	other_allele.outcome	beta.exposure	beta.outcome	eaf.exposure	eaf.outcome	remove	palindromic	ambiguous	id.outcome	chr.outcome	pos.outcome	se.outcome	info.outcome	pval.outcome	outcome	mr_keep.outcome	pval_origin.outcome	chr.exposure	pos.exposure	pval.exposure	se.exposure	exposure	mr_keep.exposure	pval_origin.exposure	id.exposure	data_source.exposure	samplesize	R2	F	action	SNP_index	mr_keep	samplesize.outcome	id
rs117271606	T	C	T	C	0.321502	-0.0132879	0.0337523	0.0315906	FALSE	FALSE	FALSE	KlITcG	6	30897656	0.0503966	0.992241	0.792036945345414	GCST90277239	TRUE	reported	6	30897656	7.68245e-11	0.0494108	exposure	TRUE	reported	VPN3AS	textfile	96530	0.000438400301397966	42.3364646121889	2	1	TRUE		GCST90277239
rs7762120	C	T	C	T	-0.173476	-0.00120899	0.11648	0.117347	FALSE	FALSE	FALSE	KlITcG	6	32817507	0.0272926	0.998132	0.964669680303891	GCST90277239	TRUE	reported	6	32817507	4.97634e-08	0.0318178	exposure	TRUE	reported	VPN3AS	textfile	96530	0.000307852353942395	29.7255230936081	2	1	TRUE		GCST90277239
rs9270891	G	T	CAT	AAT	0.268498	0.0173471	0.623094	0.575524	TRUE	FALSE	FALSE	KlITcG	6	32604051	0.0184858	0.9159	0.348051630578654	GCST90277239	TRUE	reported	6	32604051	2.11495e-38	0.0207205	exposure	TRUE	reported	VPN3AS	textfile	96530	0.00173645907289062	167.908487604702	2	1	FALSE		GCST90277239
rs9273363	A	C	A	C	0.401355	0.0154287	0.305154	0.267951	FALSE	FALSE	FALSE	KlITcG	6	32658495	0.0199398	1	0.439081727312141	GCST90277239	TRUE	reported	6	32658495	1.11558e-88	0.0201032	exposure	TRUE	reported	VPN3AS	textfile	96530	0.00411220797703167	398.582264775627	2	1	TRUE		GCST90277239
rs117271606	T	C	T	C	0.321502	0.030413	0.0337523	0.0315906	FALSE	FALSE	FALSE	RVLpuU	6	30897656	0.0475385	0.992241	0.522337208046545	GCST90277247	TRUE	reported	6	30897656	7.68245e-11	0.0494108	exposure	TRUE	reported	VPN3AS	textfile	96530	0.000438400301397966	42.3364646121889	2	1	TRUE		GCST90277247
rs7762120	C	T	C	T	-0.173476	0.0231126	0.11648	0.117347	FALSE	FALSE	FALSE	RVLpuU	6	32817507	0.0258769	0.998132	0.371776526967142	GCST90277247	TRUE	reported	6	32817507	4.97634e-08	0.0318178	exposure	TRUE	reported	VPN3AS	textfile	96530	0.000307852353942395	29.7255230936081	2	1	TRUE		GCST90277247
rs9270891	G	T	CAT	AAT	0.268498	0.0189278	0.623094	0.575524	TRUE	FALSE	FALSE	RVLpuU	6	32604051	0.0175234	0.9159	0.280098066182606	GCST90277247	TRUE	reported	6	32604051	2.11495e-38	0.0207205	exposure	TRUE	reported	VPN3AS	textfile	96530	0.00173645907289062	167.908487604702	2	1	FALSE		GCST90277247
rs9273363	A	C	A	C	0.401355	-0.0123671	0.305154	0.267951	FALSE	FALSE	FALSE	RVLpuU	6	32658495	0.0188455	1	0.511678508170724	GCST90277247	TRUE	reported	6	32658495	1.11558e-88	0.0201032	exposure	TRUE	reported	VPN3AS	textfile	96530	0.00411220797703167	398.582264775627	2	1	TRUE		GCST90277247
rs117271606	T	C	T	C	0.321502	-0.0354008	0.0337523	0.0315906	FALSE	FALSE	FALSE	FiY8sj	6	30897656	0.0506187	0.992241	0.484332175540571	GCST90277268	TRUE	reported	6	30897656	7.68245e-11	0.0494108	exposure	TRUE	reported	VPN3AS	textfile	96530	0.000438400301397966	42.3364646121889	2	1	TRUE		GCST90277268
rs7762120	C	T	C	T	-0.173476	0.00751853	0.11648	0.117347	FALSE	FALSE	FALSE	FiY8sj	6	32817507	0.0275077	0.998132	0.784604180750027	GCST90277268	TRUE	reported	6	32817507	4.97634e-08	0.0318178	exposure	TRUE	reported	VPN3AS	textfile	96530	0.000307852353942395	29.7255230936081	2	1	TRUE		GCST90277268
rs9270891	G	T	CAT	AAT	0.268498	-0.000801172	0.623094	0.575524	TRUE	FALSE	FALSE	FiY8sj	6	32604051	0.0186351	0.9159	0.965710804265102	GCST90277268	TRUE	reported	6	32604051	2.11495e-38	0.0207205	exposure	TRUE	reported	VPN3AS	textfile	96530	0.00173645907289062	167.908487604702	2	1	FALSE		GCST90277268
rs9273363	A	C	A	C	0.401355	0.036006	0.305154	0.267951	FALSE	FALSE	FALSE	FiY8sj	6	32658495	0.0200205	1	0.0721251153723847	GCST90277268	TRUE	reported	6	32658495	1.11558e-88	0.0201032	exposure	TRUE	reported	VPN3AS	textfile	96530	0.00411220797703167	398.582264775627	2	1	TRUE		GCST90277268
rs117271606	T	C	T	C	0.321502	0.0238163	0.0337523	0.0315906	FALSE	FALSE	FALSE	3skjnn	6	30897656	0.0569666	0.992241	0.675894648513104	GCST90277270	TRUE	reported	6	30897656	7.68245e-11	0.0494108	exposure	TRUE	reported	VPN3AS	textfile	96530	0.000438400301397966	42.3364646121889	2	1	TRUE		GCST90277270
rs7762120	C	T	C	T	-0.173476	-0.0383715	0.11648	0.117347	FALSE	FALSE	FALSE	3skjnn	6	32817507	0.0302414	0.998132	0.204530744132515	GCST90277270	TRUE	reported	6	32817507	4.97634e-08	0.0318178	exposure	TRUE	reported	VPN3AS	textfile	96530	0.000307852353942395	29.7255230936081	2	1	TRUE		GCST90277270
rs9270891	G	T	CAT	AAT	0.268498	-0.0335881	0.623094	0.575524	TRUE	FALSE	FALSE	3skjnn	6	32604051	0.0206113	0.9159	0.103235079015189	GCST90277270	TRUE	reported	6	32604051	2.11495e-38	0.0207205	exposure	TRUE	reported	VPN3AS	textfile	96530	0.00173645907289062	167.908487604702	2	1	FALSE		GCST90277270
rs9273363	A	C	A	C	0.401355	0.0280596	0.305154	0.267951	FALSE	FALSE	FALSE	3skjnn	6	32658495	0.0221494	1	0.205249010363232	GCST90277270	TRUE	reported	6	32658495	1.11558e-88	0.0201032	exposure	TRUE	reported	VPN3AS	textfile	96530	0.00411220797703167	398.582264775627	2	1	TRUE		GCST90277270
rs117271606	T	C	T	C	0.321502	0.0914738	0.0337523	0.0315906	FALSE	FALSE	FALSE	4TfIHm	6	30897656	0.0489516	0.992241	0.0617062088640373	GCST90277276	TRUE	reported	6	30897656	7.68245e-11	0.0494108	exposure	TRUE	reported	VPN3AS	textfile	96530	0.000438400301397966	42.3364646121889	2	1	TRUE		GCST90277276
rs7762120	C	T	C	T	-0.173476	-0.0184174	0.11648	0.117347	FALSE	FALSE	FALSE	4TfIHm	6	32817507	0.0269384	0.998132	0.494179261186774	GCST90277276	TRUE	reported	6	32817507	4.97634e-08	0.0318178	exposure	TRUE	reported	VPN3AS	textfile	96530	0.000307852353942395	29.7255230936081	2	1	TRUE		GCST90277276
rs9270891	G	T	CAT	AAT	0.268498	-0.00667349	0.623094	0.575524	TRUE	FALSE	FALSE	4TfIHm	6	32604051	0.0181729	0.9159	0.7134544431217	GCST90277276	TRUE	reported	6	32604051	2.11495e-38	0.0207205	exposure	TRUE	reported	VPN3AS	textfile	96530	0.00173645907289062	167.908487604702	2	1	FALSE		GCST90277276
rs9273363	A	C	A	C	0.401355	-0.0369203	0.305154	0.267951	FALSE	FALSE	FALSE	4TfIHm	6	32658495	0.0196373	1	0.0601245725222832	GCST90277276	TRUE	reported	6	32658495	1.11558e-88	0.0201032	exposure	TRUE	reported	VPN3AS	textfile	96530	0.00411220797703167	398.582264775627	2	1	TRUE		GCST90277276
rs117271606	T	C	T	C	0.321502	-0.00117352	0.0337523	0.0315906	FALSE	FALSE	FALSE	iANqx0	6	30897656	0.0477391	0.992241	0.98039283454806	GCST90277298	TRUE	reported	6	30897656	7.68245e-11	0.0494108	exposure	TRUE	reported	VPN3AS	textfile	96530	0.000438400301397966	42.3364646121889	2	1	TRUE		GCST90277298
rs7762120	C	T	C	T	-0.173476	-0.0189615	0.11648	0.117347	FALSE	FALSE	FALSE	iANqx0	6	32817507	0.0259387	0.998132	0.464780824100664	GCST90277298	TRUE	reported	6	32817507	4.97634e-08	0.0318178	exposure	TRUE	reported	VPN3AS	textfile	96530	0.000307852353942395	29.7255230936081	2	1	TRUE		GCST90277298
rs9270891	G	T	CAT	AAT	0.268498	0.00919462	0.623094	0.575524	TRUE	FALSE	FALSE	iANqx0	6	32604051	0.0175767	0.9159	0.600897754905132	GCST90277298	TRUE	reported	6	32604051	2.11495e-38	0.0207205	exposure	TRUE	reported	VPN3AS	textfile	96530	0.00173645907289062	167.908487604702	2	1	FALSE		GCST90277298
rs9273363	A	C	A	C	0.401355	-0.00546116	0.305154	0.267951	FALSE	FALSE	FALSE	iANqx0	6	32658495	0.0188935	1	0.772545633683137	GCST90277298	TRUE	reported	6	32658495	1.11558e-88	0.0201032	exposure	TRUE	reported	VPN3AS	textfile	96530	0.00411220797703167	398.582264775627	2	1	TRUE		GCST90277298
rs117271606	T	C	T	C	0.321502	0.0258187	0.0337523	0.0315906	FALSE	FALSE	FALSE	8K1ixu	6	30897656	0.0475574	0.992241	0.587205891640571	GCST90277308	TRUE	reported	6	30897656	7.68245e-11	0.0494108	exposure	TRUE	reported	VPN3AS	textfile	96530	0.000438400301397966	42.3364646121889	2	1	TRUE		GCST90277308
rs7762120	C	T	C	T	-0.173476	-0.0395842	0.11648	0.117347	FALSE	FALSE	FALSE	8K1ixu	6	32817507	0.0258824	0.998132	0.1262004186379	GCST90277308	TRUE	reported	6	32817507	4.97634e-08	0.0318178	exposure	TRUE	reported	VPN3AS	textfile	96530	0.000307852353942395	29.7255230936081	2	1	TRUE		GCST90277308
rs9270891	G	T	CAT	AAT	0.268498	-0.0211024	0.623094	0.575524	TRUE	FALSE	FALSE	8K1ixu	6	32604051	0.0175402	0.9159	0.228970208829124	GCST90277308	TRUE	reported	6	32604051	2.11495e-38	0.0207205	exposure	TRUE	reported	VPN3AS	textfile	96530	0.00173645907289062	167.908487604702	2	1	FALSE		GCST90277308
rs9273363	A	C	A	C	0.401355	0.00150213	0.305154	0.267951	FALSE	FALSE	FALSE	8K1ixu	6	32658495	0.0188561	1	0.936506253919101	GCST90277308	TRUE	reported	6	32658495	1.11558e-88	0.0201032	exposure	TRUE	reported	VPN3AS	textfile	96530	0.00411220797703167	398.582264775627	2	1	TRUE		GCST90277308
rs117271606	T	C	T	C	0.321502	0.0571499	0.0337523	0.0315906	FALSE	FALSE	FALSE	zs1cdf	6	30897656	0.0524405	0.992241	0.27582390358755	GCST90277311	TRUE	reported	6	30897656	7.68245e-11	0.0494108	exposure	TRUE	reported	VPN3AS	textfile	96530	0.000438400301397966	42.3364646121889	2	1	TRUE		GCST90277311
rs7762120	C	T	C	T	-0.173476	0.00522284	0.11648	0.117347	FALSE	FALSE	FALSE	zs1cdf	6	32817507	0.0289328	0.998132	0.856747551625799	GCST90277311	TRUE	reported	6	32817507	4.97634e-08	0.0318178	exposure	TRUE	reported	VPN3AS	textfile	96530	0.000307852353942395	29.7255230936081	2	1	TRUE		GCST90277311
rs9270891	G	T	CAT	AAT	0.268498	0.00400024	0.623094	0.575524	TRUE	FALSE	FALSE	zs1cdf	6	32604051	0.0194119	0.9159	0.836734043135951	GCST90277311	TRUE	reported	6	32604051	2.11495e-38	0.0207205	exposure	TRUE	reported	VPN3AS	textfile	96530	0.00173645907289062	167.908487604702	2	1	FALSE		GCST90277311
rs9273363	A	C	A	C	0.401355	-0.0278462	0.305154	0.267951	FALSE	FALSE	FALSE	zs1cdf	6	32658495	0.0209476	1	0.183774754480982	GCST90277311	TRUE	reported	6	32658495	1.11558e-88	0.0201032	exposure	TRUE	reported	VPN3AS	textfile	96530	0.00411220797703167	398.582264775627	2	1	TRUE		GCST90277311
rs117271606	T	C	T	C	0.321502	0.0381845	0.0337523	0.0315906	FALSE	FALSE	FALSE	pF3uw3	6	30897656	0.0474341	0.992241	0.420835092449806	GCST90277313	TRUE	reported	6	30897656	7.68245e-11	0.0494108	exposure	TRUE	reported	VPN3AS	textfile	96530	0.000438400301397966	42.3364646121889	2	1	TRUE		GCST90277313
rs7762120	C	T	C	T	-0.173476	-0.0319335	0.11648	0.117347	FALSE	FALSE	FALSE	pF3uw3	6	32817507	0.0258325	0.998132	0.216422328490494	GCST90277313	TRUE	reported	6	32817507	4.97634e-08	0.0318178	exposure	TRUE	reported	VPN3AS	textfile	96530	0.000307852353942395	29.7255230936081	2	1	TRUE		GCST90277313
rs9270891	G	T	CAT	AAT	0.268498	0.00707957	0.623094	0.575524	TRUE	FALSE	FALSE	pF3uw3	6	32604051	0.0174967	0.9159	0.685757167915702	GCST90277313	TRUE	reported	6	32604051	2.11495e-38	0.0207205	exposure	TRUE	reported	VPN3AS	textfile	96530	0.00173645907289062	167.908487604702	2	1	FALSE		GCST90277313
rs9273363	A	C	A	C	0.401355	0.00861952	0.305154	0.267951	FALSE	FALSE	FALSE	pF3uw3	6	32658495	0.0188054	1	0.646700006448347	GCST90277313	TRUE	reported	6	32658495	1.11558e-88	0.0201032	exposure	TRUE	reported	VPN3AS	textfile	96530	0.00411220797703167	398.582264775627	2	1	TRUE		GCST90277313
rs117271606	T	C	T	C	0.321502	0.0248784	0.0337523	0.0315906	FALSE	FALSE	FALSE	TpwGsr	6	30897656	0.0474899	0.992241	0.600374125015764	GCST90277314	TRUE	reported	6	30897656	7.68245e-11	0.0494108	exposure	TRUE	reported	VPN3AS	textfile	96530	0.000438400301397966	42.3364646121889	2	1	TRUE		GCST90277314
rs7762120	C	T	C	T	-0.173476	0.011967	0.11648	0.117347	FALSE	FALSE	FALSE	TpwGsr	6	32817507	0.0258633	0.998132	0.643581192304628	GCST90277314	TRUE	reported	6	32817507	4.97634e-08	0.0318178	exposure	TRUE	reported	VPN3AS	textfile	96530	0.000307852353942395	29.7255230936081	2	1	TRUE		GCST90277314
rs9270891	G	T	CAT	AAT	0.268498	-0.0120699	0.623094	0.575524	TRUE	FALSE	FALSE	TpwGsr	6	32604051	0.0175156	0.9159	0.490771211314036	GCST90277314	TRUE	reported	6	32604051	2.11495e-38	0.0207205	exposure	TRUE	reported	VPN3AS	textfile	96530	0.00173645907289062	167.908487604702	2	1	FALSE		GCST90277314
rs9273363	A	C	A	C	0.401355	-0.0155237	0.305154	0.267951	FALSE	FALSE	FALSE	TpwGsr	6	32658495	0.0188316	1	0.409754126699898	GCST90277314	TRUE	reported	6	32658495	1.11558e-88	0.0201032	exposure	TRUE	reported	VPN3AS	textfile	96530	0.00411220797703167	398.582264775627	2	1	TRUE		GCST90277314
rs117271606	T	C	T	C	0.321502	-0.0347005	0.0337523	0.0315906	FALSE	FALSE	FALSE	7dVHGP	6	30897656	0.0475055	0.992241	0.465121105689352	GCST90277327	TRUE	reported	6	30897656	7.68245e-11	0.0494108	exposure	TRUE	reported	VPN3AS	textfile	96530	0.000438400301397966	42.3364646121889	2	1	TRUE		GCST90277327
rs7762120	C	T	C	T	-0.173476	-0.00217978	0.11648	0.117347	FALSE	FALSE	FALSE	7dVHGP	6	32817507	0.0259182	0.998132	0.932976026536833	GCST90277327	TRUE	reported	6	32817507	4.97634e-08	0.0318178	exposure	TRUE	reported	VPN3AS	textfile	96530	0.000307852353942395	29.7255230936081	2	1	TRUE		GCST90277327
rs9270891	G	T	CAT	AAT	0.268498	-0.0113271	0.623094	0.575524	TRUE	FALSE	FALSE	7dVHGP	6	32604051	0.0175425	0.9159	0.518481931839659	GCST90277327	TRUE	reported	6	32604051	2.11495e-38	0.0207205	exposure	TRUE	reported	VPN3AS	textfile	96530	0.00173645907289062	167.908487604702	2	1	FALSE		GCST90277327
rs9273363	A	C	A	C	0.401355	0.0012704	0.305154	0.267951	FALSE	FALSE	FALSE	7dVHGP	6	32658495	0.0188631	1	0.946303205948646	GCST90277327	TRUE	reported	6	32658495	1.11558e-88	0.0201032	exposure	TRUE	reported	VPN3AS	textfile	96530	0.00411220797703167	398.582264775627	2	1	TRUE		GCST90277327
rs117271606	T	C	T	C	0.321502	0.0344021	0.0337523	0.0315906	FALSE	FALSE	FALSE	G0hxAB	6	30897656	0.0481503	0.992241	0.474942388985168	GCST90277349	TRUE	reported	6	30897656	7.68245e-11	0.0494108	exposure	TRUE	reported	VPN3AS	textfile	96530	0.000438400301397966	42.3364646121889	2	1	TRUE		GCST90277349
rs7762120	C	T	C	T	-0.173476	-0.011841	0.11648	0.117347	FALSE	FALSE	FALSE	G0hxAB	6	32817507	0.0261468	0.998132	0.650649698422075	GCST90277349	TRUE	reported	6	32817507	4.97634e-08	0.0318178	exposure	TRUE	reported	VPN3AS	textfile	96530	0.000307852353942395	29.7255230936081	2	1	TRUE		GCST90277349
rs9270891	G	T	CAT	AAT	0.268498	-0.0197616	0.623094	0.575524	TRUE	FALSE	FALSE	G0hxAB	6	32604051	0.0177246	0.9159	0.264906541043418	GCST90277349	TRUE	reported	6	32604051	2.11495e-38	0.0207205	exposure	TRUE	reported	VPN3AS	textfile	96530	0.00173645907289062	167.908487604702	2	1	FALSE		GCST90277349
rs9273363	A	C	A	C	0.401355	-0.00639307	0.305154	0.267951	FALSE	FALSE	FALSE	G0hxAB	6	32658495	0.0190788	1	0.737560919556391	GCST90277349	TRUE	reported	6	32658495	1.11558e-88	0.0201032	exposure	TRUE	reported	VPN3AS	textfile	96530	0.00411220797703167	398.582264775627	2	1	TRUE		GCST90277349
rs117271606	T	C	T	C	0.321502	-0.0179846	0.0337523	0.0315906	FALSE	FALSE	FALSE	P2W5ER	6	30897656	0.0513678	0.992241	0.726254015865119	GCST90277379	TRUE	reported	6	30897656	7.68245e-11	0.0494108	exposure	TRUE	reported	VPN3AS	textfile	96530	0.000438400301397966	42.3364646121889	2	1	TRUE		GCST90277379
rs7762120	C	T	C	T	-0.173476	-0.0375851	0.11648	0.117347	FALSE	FALSE	FALSE	P2W5ER	6	32817507	0.028103	0.998132	0.181122082525039	GCST90277379	TRUE	reported	6	32817507	4.97634e-08	0.0318178	exposure	TRUE	reported	VPN3AS	textfile	96530	0.000307852353942395	29.7255230936081	2	1	TRUE		GCST90277379
rs9270891	G	T	CAT	AAT	0.268498	0.0197363	0.623094	0.575524	TRUE	FALSE	FALSE	P2W5ER	6	32604051	0.0191066	0.9159	0.301641956041811	GCST90277379	TRUE	reported	6	32604051	2.11495e-38	0.0207205	exposure	TRUE	reported	VPN3AS	textfile	96530	0.00173645907289062	167.908487604702	2	1	FALSE		GCST90277379
rs9273363	A	C	A	C	0.401355	-0.00401717	0.305154	0.267951	FALSE	FALSE	FALSE	P2W5ER	6	32658495	0.0206074	1	0.845441131396312	GCST90277379	TRUE	reported	6	32658495	1.11558e-88	0.0201032	exposure	TRUE	reported	VPN3AS	textfile	96530	0.00411220797703167	398.582264775627	2	1	TRUE		GCST90277379
rs117271606	T	C	T	C	0.321502	-0.0182403	0.0337523	0.0315906	FALSE	FALSE	FALSE	bBFwPD	6	30897656	0.0501259	0.992241	0.71594110875359	GCST90277400	TRUE	reported	6	30897656	7.68245e-11	0.0494108	exposure	TRUE	reported	VPN3AS	textfile	96530	0.000438400301397966	42.3364646121889	2	1	TRUE		GCST90277400
rs7762120	C	T	C	T	-0.173476	-0.0495063	0.11648	0.117347	FALSE	FALSE	FALSE	bBFwPD	6	32817507	0.0270384	0.998132	0.0671406626383102	GCST90277400	TRUE	reported	6	32817507	4.97634e-08	0.0318178	exposure	TRUE	reported	VPN3AS	textfile	96530	0.000307852353942395	29.7255230936081	2	1	TRUE		GCST90277400
rs9270891	G	T	CAT	AAT	0.268498	-0.0223468	0.623094	0.575524	TRUE	FALSE	FALSE	bBFwPD	6	32604051	0.018375	0.9159	0.22395391073861	GCST90277400	TRUE	reported	6	32604051	2.11495e-38	0.0207205	exposure	TRUE	reported	VPN3AS	textfile	96530	0.00173645907289062	167.908487604702	2	1	FALSE		GCST90277400
rs9273363	A	C	A	C	0.401355	-0.0403915	0.305154	0.267951	FALSE	FALSE	FALSE	bBFwPD	6	32658495	0.0197411	1	0.0407818412823604	GCST90277400	TRUE	reported	6	32658495	1.11558e-88	0.0201032	exposure	TRUE	reported	VPN3AS	textfile	96530	0.00411220797703167	398.582264775627	2	1	TRUE		GCST90277400
rs117271606	T	C	T	C	0.321502	0.0383507	0.0337523	0.0315906	FALSE	FALSE	FALSE	AIeFml	6	30897656	0.0536428	0.992241	0.474662629658749	GCST90277410	TRUE	reported	6	30897656	7.68245e-11	0.0494108	exposure	TRUE	reported	VPN3AS	textfile	96530	0.000438400301397966	42.3364646121889	2	1	TRUE		GCST90277410
rs7762120	C	T	C	T	-0.173476	-0.066415	0.11648	0.117347	FALSE	FALSE	FALSE	AIeFml	6	32817507	0.0283703	0.998132	0.0192567403019725	GCST90277410	TRUE	reported	6	32817507	4.97634e-08	0.0318178	exposure	TRUE	reported	VPN3AS	textfile	96530	0.000307852353942395	29.7255230936081	2	1	TRUE		GCST90277410
rs9270891	G	T	CAT	AAT	0.268498	-0.0426975	0.623094	0.575524	TRUE	FALSE	FALSE	AIeFml	6	32604051	0.0193875	0.9159	0.0276729122352843	GCST90277410	TRUE	reported	6	32604051	2.11495e-38	0.0207205	exposure	TRUE	reported	VPN3AS	textfile	96530	0.00173645907289062	167.908487604702	2	1	FALSE		GCST90277410
rs9273363	A	C	A	C	0.401355	-0.0371677	0.305154	0.267951	FALSE	FALSE	FALSE	AIeFml	6	32658495	0.0209453	1	0.0760112806368496	GCST90277410	TRUE	reported	6	32658495	1.11558e-88	0.0201032	exposure	TRUE	reported	VPN3AS	textfile	96530	0.00411220797703167	398.582264775627	2	1	TRUE		GCST90277410
