# Supplementary material for: Multi-Omics Integration Identifies TNFRSF1A as a Causal Mediator of Immune Microenvironment Reprogramming in Diabetic Kidney Disease
Source: Int J Mol Sci. 2025 Dec 26;27(1):279. doi: 10.3390/ijms27010279 (PMC12785335; doi:10.3390/ijms27010279)
Supplement: Supplementary file 1 [file ijms-27-00279-s001.zip › Table S13 Liquidsome pleiotropy test results.csv]

id.exposure	id.outcome	outcome	exposure	egger_intercept	se	pval	id
VPN3AS	KlITcG	GCST90277239	exposure	-0.0118469744224687	0.0501632890625966	0.852355939165962	GCST90277239
VPN3AS	RVLpuU	GCST90277247	exposure	-0.0268539652311161	0.0475429446764055	0.67267418127755	GCST90277247
VPN3AS	FiY8sj	GCST90277268	exposure	-0.0459966062637057	0.0533997000053456	0.547328417999091	GCST90277268
VPN3AS	3skjnn	GCST90277270	exposure	0.0455121938496498	0.0556076311930276	0.56334790119257	GCST90277270
VPN3AS	4TfIHm	GCST90277276	exposure	0.0711302938521996	0.104837845300732	0.620488057684622	GCST90277276
VPN3AS	iANqx0	GCST90277298	exposure	0.037147777191712	0.047658081540785	0.578498380335118	GCST90277298
VPN3AS	8K1ixu	GCST90277308	exposure	0.0696200913283745	0.0475549011905296	0.381505926071631	GCST90277308
VPN3AS	zs1cdf	GCST90277311	exposure	0.0196013464109417	0.0742719977220276	0.835733132788999	GCST90277311
VPN3AS	pF3uw3	GCST90277313	exposure	0.0517250706679018	0.0474590762162347	0.472635308510437	GCST90277313
VPN3AS	TpwGsr	GCST90277314	exposure	-0.00552070544980136	0.0475166695173327	0.926364730060218	GCST90277314
VPN3AS	7dVHGP	GCST90277327	exposure	-0.000606747935407533	0.0476144777855432	0.991888038158789	GCST90277327
VPN3AS	G0hxAB	GCST90277349	exposure	0.0289786120231831	0.0480497443674801	0.654510960884534	GCST90277349
VPN3AS	P2W5ER	GCST90277379	exposure	0.0665383802039285	0.0516684470551761	0.420334315819252	GCST90277379
VPN3AS	bBFwPD	GCST90277400	exposure	0.117068639569146	0.0496943436275761	0.255563178455177	GCST90277400
VPN3AS	AIeFml	GCST90277410	exposure	0.148740033716119	0.052213348700786	0.214922141747815	GCST90277410
