# Supplementary material for: Multi-Omics Integration Identifies TNFRSF1A as a Causal Mediator of Immune Microenvironment Reprogramming in Diabetic Kidney Disease
Source: Int J Mol Sci. 2025 Dec 26;27(1):279. doi: 10.3390/ijms27010279 (PMC12785335; doi:10.3390/ijms27010279)
Supplement: Supplementary file 1 [file ijms-27-00279-s001.zip › Table S16 Immune cells harmonise test results.csv]

SNP	effect_allele.exposure	other_allele.exposure	effect_allele.outcome	other_allele.outcome	beta.exposure	beta.outcome	eaf.exposure	eaf.outcome	remove	palindromic	ambiguous	id.outcome	chr	pos	se.outcome	samplesize.outcome	pval.outcome	outcome	originalname.outcome	outcome.deprecated	mr_keep.outcome	data_source.outcome	chr.exposure	pos.exposure	se.exposure	info.exposure	samplesize.exposure	pval.exposure	exposure	mr_keep.exposure	pval_origin.exposure	id.exposure	data_source.exposure	action	SNP_index	mr_keep	id
rs10015043	G	A	G	A	0.0886368	-0.01628	0.462911	0.2989	FALSE	FALSE	FALSE	ebi-a-GCST90002104	4	169485237	0.03034	2872	0.5915	ebi-a-GCST90002104	HLA DR on myeloid Dendritic Cell	HLA DR on myeloid Dendritic Cell || ||	TRUE	igd	4	168564086	0.0198204	0.997237	5172	7.90505372436825e-06	GCST90277270	TRUE	reported	GE1A6K	textfile	2	1	TRUE	GCST90277270_ebi-a-GCST90002104
rs113318060	A	G	A	G	-0.443214	0.001717	0.0105247	0.0287	FALSE	FALSE	FALSE	ebi-a-GCST90002104	17	81048755	0.08111	2872	0.9831	ebi-a-GCST90002104	HLA DR on myeloid Dendritic Cell	HLA DR on myeloid Dendritic Cell || ||	TRUE	igd	17	83090952	0.0996505	0.958261	5172	8.85523322665718e-06	GCST90277270	TRUE	reported	GE1A6K	textfile	2	1	TRUE	GCST90277270_ebi-a-GCST90002104
rs115554476	T	C	T	C	-0.355091	-0.03907	0.0147525	0.0183	FALSE	FALSE	FALSE	ebi-a-GCST90002104	5	4129194	0.1049	2872	0.7094	ebi-a-GCST90002104	HLA DR on myeloid Dendritic Cell	HLA DR on myeloid Dendritic Cell || ||	TRUE	igd	5	4129081	0.0799272	0.957536	5172	9.06071494388078e-06	GCST90277270	TRUE	reported	GE1A6K	textfile	2	1	TRUE	GCST90277270_ebi-a-GCST90002104
rs116537941	G	A	G	A	-0.197931	-0.3628	0.0541032	9e-04	FALSE	FALSE	FALSE	ebi-a-GCST90002104	1	230259882	0.5247	2872	0.4893	ebi-a-GCST90002104	HLA DR on myeloid Dendritic Cell	HLA DR on myeloid Dendritic Cell || ||	TRUE	igd	1	230124135	0.0439526	0.948681	5172	6.8426378455275e-06	GCST90277270	TRUE	reported	GE1A6K	textfile	2	1	TRUE	GCST90277270_ebi-a-GCST90002104
rs117398262	A	C	A	C	0.2662	0.03786	0.0287411	0.0514	FALSE	FALSE	FALSE	ebi-a-GCST90002104	15	38703787	0.06405	2872	0.5546	ebi-a-GCST90002104	HLA DR on myeloid Dendritic Cell	HLA DR on myeloid Dendritic Cell || ||	TRUE	igd	15	38411586	0.0590693	0.983383	5172	6.72246834352571e-06	GCST90277270	TRUE	reported	GE1A6K	textfile	2	1	TRUE	GCST90277270_ebi-a-GCST90002104
rs11917269	T	G	T	G	0.108543	-0.009389	0.27729	0.2556	FALSE	FALSE	FALSE	ebi-a-GCST90002104	3	50481035	0.03381	2872	0.7812	ebi-a-GCST90002104	HLA DR on myeloid Dendritic Cell	HLA DR on myeloid Dendritic Cell || ||	TRUE	igd	3	50443604	0.0218194	0.997819	5172	6.74936431433408e-07	GCST90277270	TRUE	reported	GE1A6K	textfile	2	1	TRUE	GCST90277270_ebi-a-GCST90002104
rs149492888	A	G	A	G	-0.5254	0.2563	0.00918203	0.0042	FALSE	FALSE	FALSE	ebi-a-GCST90002104	5	98528653	0.2035	2872	0.2078	ebi-a-GCST90002104	HLA DR on myeloid Dendritic Cell	HLA DR on myeloid Dendritic Cell || ||	TRUE	igd	5	99192949	0.112985	0.927301	5172	3.39940125696976e-06	GCST90277270	TRUE	reported	GE1A6K	textfile	2	1	TRUE	GCST90277270_ebi-a-GCST90002104
rs151000252	T	G	T	G	0.872544	-0.4152	0.00247903	0.0049	FALSE	FALSE	FALSE	ebi-a-GCST90002104	6	86033449	0.2029	2872	0.0408	ebi-a-GCST90002104	HLA DR on myeloid Dendritic Cell	HLA DR on myeloid Dendritic Cell || ||	TRUE	igd	6	85323731	0.194618	0.920179	5172	7.49357544412186e-06	GCST90277270	TRUE	reported	GE1A6K	textfile	2	1	TRUE	GCST90277270_ebi-a-GCST90002104
rs192233385	T	C	T	C	-0.914193	0.1066	0.00330428	0.0115	FALSE	FALSE	FALSE	ebi-a-GCST90002104	14	46634541	0.1347	2872	0.4288	ebi-a-GCST90002104	HLA DR on myeloid Dendritic Cell	HLA DR on myeloid Dendritic Cell || ||	TRUE	igd	14	46165338	0.205935	0.950647	5172	9.20148239464142e-06	GCST90277270	TRUE	reported	GE1A6K	textfile	2	1	TRUE	GCST90277270_ebi-a-GCST90002104
rs2296637	T	C	T	C	-0.145066	0.09586	0.109222	0.086	FALSE	FALSE	FALSE	ebi-a-GCST90002104	10	129160101	0.04867	2872	0.0489598	ebi-a-GCST90002104	HLA DR on myeloid Dendritic Cell	HLA DR on myeloid Dendritic Cell || ||	TRUE	igd	10	127361837	0.0322811	0.972165	5172	7.1402575781952e-06	GCST90277270	TRUE	reported	GE1A6K	textfile	2	1	TRUE	GCST90277270_ebi-a-GCST90002104
rs2585266	T	C	T	C	-0.241221	-0.001345	0.0442746	0.0796	FALSE	FALSE	FALSE	ebi-a-GCST90002104	17	5213391	0.05124	2872	0.9791	ebi-a-GCST90002104	HLA DR on myeloid Dendritic Cell	HLA DR on myeloid Dendritic Cell || ||	TRUE	igd	17	5310096	0.0487318	0.957062	5172	7.67098605643265e-07	GCST90277270	TRUE	reported	GE1A6K	textfile	2	1	TRUE	GCST90277270_ebi-a-GCST90002104
rs35584640	A	G	A	G	-0.108067	0.0007088	0.217719	0.1696	FALSE	FALSE	FALSE	ebi-a-GCST90002104	6	74325961	0.03731	2872	0.9848	ebi-a-GCST90002104	HLA DR on myeloid Dendritic Cell	HLA DR on myeloid Dendritic Cell || ||	TRUE	igd	6	73616238	0.0236268	0.997518	5172	4.89489395144494e-06	GCST90277270	TRUE	reported	GE1A6K	textfile	2	1	TRUE	GCST90277270_ebi-a-GCST90002104
rs6434115	A	G	A	G	0.0933379	-0.07534	0.612666	0.6459	FALSE	FALSE	FALSE	ebi-a-GCST90002104	2	153462347	0.02847	2872	0.00818295	ebi-a-GCST90002104	HLA DR on myeloid Dendritic Cell	HLA DR on myeloid Dendritic Cell || ||	TRUE	igd	2	152605833	0.0207398	0.951669	5172	6.92347960387292e-06	GCST90277270	TRUE	reported	GE1A6K	textfile	2	1	TRUE	GCST90277270_ebi-a-GCST90002104
rs6768813	C	T	C	T	0.109509	-0.01408	0.628767	0.4821	FALSE	FALSE	FALSE	ebi-a-GCST90002104	3	142665991	0.02798	2872	0.6147	ebi-a-GCST90002104	HLA DR on myeloid Dendritic Cell	HLA DR on myeloid Dendritic Cell || ||	TRUE	igd	3	142947149	0.0203534	0.990091	5172	7.74136245115733e-08	GCST90277270	TRUE	reported	GE1A6K	textfile	2	1	TRUE	GCST90277270_ebi-a-GCST90002104
rs75388820	A	G	A	G	0.22805	-0.01579	0.0467532	0.046	FALSE	FALSE	FALSE	ebi-a-GCST90002104	2	27325141	0.06638	2872	0.812	ebi-a-GCST90002104	HLA DR on myeloid Dendritic Cell	HLA DR on myeloid Dendritic Cell || ||	TRUE	igd	2	27102273	0.0468894	0.965866	5172	1.1857525285643e-06	GCST90277270	TRUE	reported	GE1A6K	textfile	2	1	TRUE	GCST90277270_ebi-a-GCST90002104
rs7636653	A	T	A	T	-0.0995654	0.0585	0.476338	0.4222	FALSE	TRUE	TRUE	ebi-a-GCST90002104	3	73306066	0.02826	2872	0.0385203	ebi-a-GCST90002104	HLA DR on myeloid Dendritic Cell	HLA DR on myeloid Dendritic Cell || ||	TRUE	igd	3	73256915	0.019641	0.998071	5172	4.12619181078385e-07	GCST90277270	TRUE	reported	GE1A6K	textfile	2	1	FALSE	GCST90277270_ebi-a-GCST90002104
rs7776911	A	G	A	G	-0.137228	0.03243	0.840985	0.9373	FALSE	FALSE	FALSE	ebi-a-GCST90002104	7	50884453	0.05874	2872	0.580899	ebi-a-GCST90002104	HLA DR on myeloid Dendritic Cell	HLA DR on myeloid Dendritic Cell || ||	TRUE	igd	7	50816756	0.026822	0.995654	5172	3.21901470234616e-07	GCST90277270	TRUE	reported	GE1A6K	textfile	2	1	TRUE	GCST90277270_ebi-a-GCST90002104
rs9826895	A	G	A	G	-0.103052	-0.004014	0.272343	0.2852	FALSE	FALSE	FALSE	ebi-a-GCST90002104	3	23822938	0.03063	2872	0.8958	ebi-a-GCST90002104	HLA DR on myeloid Dendritic Cell	HLA DR on myeloid Dendritic Cell || ||	TRUE	igd	3	23781447	0.0220214	0.994423	5172	2.95337455477938e-06	GCST90277270	TRUE	reported	GE1A6K	textfile	2	1	TRUE	GCST90277270_ebi-a-GCST90002104
rs10015043	G	A	G	A	0.0886368	0.001763	0.462911	0.2986	FALSE	FALSE	FALSE	ebi-a-GCST90002105	4	169485237	0.02966	2872	0.9526	ebi-a-GCST90002105	HLA DR on plasmacytoid Dendritic Cell	HLA DR on plasmacytoid Dendritic Cell || ||	TRUE	igd	4	168564086	0.0198204	0.997237	5172	7.90505372436825e-06	GCST90277270	TRUE	reported	FOjsFF	textfile	2	1	TRUE	GCST90277270_ebi-a-GCST90002105
rs113318060	A	G	A	G	-0.443214	0.0181	0.0105247	0.0287	FALSE	FALSE	FALSE	ebi-a-GCST90002105	17	81048755	0.07858	2872	0.8178	ebi-a-GCST90002105	HLA DR on plasmacytoid Dendritic Cell	HLA DR on plasmacytoid Dendritic Cell || ||	TRUE	igd	17	83090952	0.0996505	0.958261	5172	8.85523322665718e-06	GCST90277270	TRUE	reported	FOjsFF	textfile	2	1	TRUE	GCST90277270_ebi-a-GCST90002105
rs115554476	T	C	T	C	-0.355091	0.06526	0.0147525	0.0183	FALSE	FALSE	FALSE	ebi-a-GCST90002105	5	4129194	0.1021	2872	0.522701	ebi-a-GCST90002105	HLA DR on plasmacytoid Dendritic Cell	HLA DR on plasmacytoid Dendritic Cell || ||	TRUE	igd	5	4129081	0.0799272	0.957536	5172	9.06071494388078e-06	GCST90277270	TRUE	reported	FOjsFF	textfile	2	1	TRUE	GCST90277270_ebi-a-GCST90002105
rs116537941	G	A	G	A	-0.197931	0.2124	0.0541032	9e-04	FALSE	FALSE	FALSE	ebi-a-GCST90002105	1	230259882	0.5178	2872	0.681601	ebi-a-GCST90002105	HLA DR on plasmacytoid Dendritic Cell	HLA DR on plasmacytoid Dendritic Cell || ||	TRUE	igd	1	230124135	0.0439526	0.948681	5172	6.8426378455275e-06	GCST90277270	TRUE	reported	FOjsFF	textfile	2	1	TRUE	GCST90277270_ebi-a-GCST90002105
rs117398262	A	C	A	C	0.2662	-0.005646	0.0287411	0.0514	FALSE	FALSE	FALSE	ebi-a-GCST90002105	15	38703787	0.06302	2872	0.9286	ebi-a-GCST90002105	HLA DR on plasmacytoid Dendritic Cell	HLA DR on plasmacytoid Dendritic Cell || ||	TRUE	igd	15	38411586	0.0590693	0.983383	5172	6.72246834352571e-06	GCST90277270	TRUE	reported	FOjsFF	textfile	2	1	TRUE	GCST90277270_ebi-a-GCST90002105
rs11917269	T	G	T	G	0.108543	0.004769	0.27729	0.2556	FALSE	FALSE	FALSE	ebi-a-GCST90002105	3	50481035	0.03378	2872	0.8877	ebi-a-GCST90002105	HLA DR on plasmacytoid Dendritic Cell	HLA DR on plasmacytoid Dendritic Cell || ||	TRUE	igd	3	50443604	0.0218194	0.997819	5172	6.74936431433408e-07	GCST90277270	TRUE	reported	FOjsFF	textfile	2	1	TRUE	GCST90277270_ebi-a-GCST90002105
rs149492888	A	G	A	G	-0.5254	0.02125	0.00918203	0.0042	FALSE	FALSE	FALSE	ebi-a-GCST90002105	5	98528653	0.197	2872	0.9141	ebi-a-GCST90002105	HLA DR on plasmacytoid Dendritic Cell	HLA DR on plasmacytoid Dendritic Cell || ||	TRUE	igd	5	99192949	0.112985	0.927301	5172	3.39940125696976e-06	GCST90277270	TRUE	reported	FOjsFF	textfile	2	1	TRUE	GCST90277270_ebi-a-GCST90002105
rs151000252	T	G	T	G	0.872544	-0.1882	0.00247903	0.0049	FALSE	FALSE	FALSE	ebi-a-GCST90002105	6	86033449	0.1997	2872	0.3462	ebi-a-GCST90002105	HLA DR on plasmacytoid Dendritic Cell	HLA DR on plasmacytoid Dendritic Cell || ||	TRUE	igd	6	85323731	0.194618	0.920179	5172	7.49357544412186e-06	GCST90277270	TRUE	reported	FOjsFF	textfile	2	1	TRUE	GCST90277270_ebi-a-GCST90002105
rs192233385	T	C	T	C	-0.914193	0.2669	0.00330428	0.0115	FALSE	FALSE	FALSE	ebi-a-GCST90002105	14	46634541	0.1306	2872	0.0411301	ebi-a-GCST90002105	HLA DR on plasmacytoid Dendritic Cell	HLA DR on plasmacytoid Dendritic Cell || ||	TRUE	igd	14	46165338	0.205935	0.950647	5172	9.20148239464142e-06	GCST90277270	TRUE	reported	FOjsFF	textfile	2	1	TRUE	GCST90277270_ebi-a-GCST90002105
rs2296637	T	C	T	C	-0.145066	0.04163	0.109222	0.0864	FALSE	FALSE	FALSE	ebi-a-GCST90002105	10	129160101	0.04742	2872	0.38	ebi-a-GCST90002105	HLA DR on plasmacytoid Dendritic Cell	HLA DR on plasmacytoid Dendritic Cell || ||	TRUE	igd	10	127361837	0.0322811	0.972165	5172	7.1402575781952e-06	GCST90277270	TRUE	reported	FOjsFF	textfile	2	1	TRUE	GCST90277270_ebi-a-GCST90002105
rs2585266	T	C	T	C	-0.241221	0.006641	0.0442746	0.0796	FALSE	FALSE	FALSE	ebi-a-GCST90002105	17	5213391	0.04993	2872	0.8942	ebi-a-GCST90002105	HLA DR on plasmacytoid Dendritic Cell	HLA DR on plasmacytoid Dendritic Cell || ||	TRUE	igd	17	5310096	0.0487318	0.957062	5172	7.67098605643265e-07	GCST90277270	TRUE	reported	FOjsFF	textfile	2	1	TRUE	GCST90277270_ebi-a-GCST90002105
rs35584640	A	G	A	G	-0.108067	-0.009239	0.217719	0.1694	FALSE	FALSE	FALSE	ebi-a-GCST90002105	6	74325961	0.03662	2872	0.8008	ebi-a-GCST90002105	HLA DR on plasmacytoid Dendritic Cell	HLA DR on plasmacytoid Dendritic Cell || ||	TRUE	igd	6	73616238	0.0236268	0.997518	5172	4.89489395144494e-06	GCST90277270	TRUE	reported	FOjsFF	textfile	2	1	TRUE	GCST90277270_ebi-a-GCST90002105
rs6434115	A	G	A	G	0.0933379	-0.02049	0.612666	0.6457	FALSE	FALSE	FALSE	ebi-a-GCST90002105	2	153462347	0.02776	2872	0.4606	ebi-a-GCST90002105	HLA DR on plasmacytoid Dendritic Cell	HLA DR on plasmacytoid Dendritic Cell || ||	TRUE	igd	2	152605833	0.0207398	0.951669	5172	6.92347960387292e-06	GCST90277270	TRUE	reported	FOjsFF	textfile	2	1	TRUE	GCST90277270_ebi-a-GCST90002105
rs6768813	C	T	C	T	0.109509	0.008287	0.628767	0.4821	FALSE	FALSE	FALSE	ebi-a-GCST90002105	3	142665991	0.02742	2872	0.7625	ebi-a-GCST90002105	HLA DR on plasmacytoid Dendritic Cell	HLA DR on plasmacytoid Dendritic Cell || ||	TRUE	igd	3	142947149	0.0203534	0.990091	5172	7.74136245115733e-08	GCST90277270	TRUE	reported	FOjsFF	textfile	2	1	TRUE	GCST90277270_ebi-a-GCST90002105
rs75388820	A	G	A	G	0.22805	0.03029	0.0467532	0.046	FALSE	FALSE	FALSE	ebi-a-GCST90002105	2	27325141	0.06473	2872	0.6399	ebi-a-GCST90002105	HLA DR on plasmacytoid Dendritic Cell	HLA DR on plasmacytoid Dendritic Cell || ||	TRUE	igd	2	27102273	0.0468894	0.965866	5172	1.1857525285643e-06	GCST90277270	TRUE	reported	FOjsFF	textfile	2	1	TRUE	GCST90277270_ebi-a-GCST90002105
rs7636653	A	T	A	T	-0.0995654	0.05408	0.476338	0.4224	FALSE	TRUE	TRUE	ebi-a-GCST90002105	3	73306066	0.02771	2872	0.0510705	ebi-a-GCST90002105	HLA DR on plasmacytoid Dendritic Cell	HLA DR on plasmacytoid Dendritic Cell || ||	TRUE	igd	3	73256915	0.019641	0.998071	5172	4.12619181078385e-07	GCST90277270	TRUE	reported	FOjsFF	textfile	2	1	FALSE	GCST90277270_ebi-a-GCST90002105
rs7776911	A	G	A	G	-0.137228	0.005602	0.840985	0.9375	FALSE	FALSE	FALSE	ebi-a-GCST90002105	7	50884453	0.0576	2872	0.9225	ebi-a-GCST90002105	HLA DR on plasmacytoid Dendritic Cell	HLA DR on plasmacytoid Dendritic Cell || ||	TRUE	igd	7	50816756	0.026822	0.995654	5172	3.21901470234616e-07	GCST90277270	TRUE	reported	FOjsFF	textfile	2	1	TRUE	GCST90277270_ebi-a-GCST90002105
rs9826895	A	G	A	G	-0.103052	0.04969	0.272343	0.2852	FALSE	FALSE	FALSE	ebi-a-GCST90002105	3	23822938	0.0299	2872	0.0966296	ebi-a-GCST90002105	HLA DR on plasmacytoid Dendritic Cell	HLA DR on plasmacytoid Dendritic Cell || ||	TRUE	igd	3	23781447	0.0220214	0.994423	5172	2.95337455477938e-06	GCST90277270	TRUE	reported	FOjsFF	textfile	2	1	TRUE	GCST90277270_ebi-a-GCST90002105
rs10846753	G	T	G	T	0.106016	0.01232	0.234539	0.2634	FALSE	FALSE	FALSE	ebi-a-GCST90002105	12	125321461	0.03064	2872	0.6877	ebi-a-GCST90002105	HLA DR on plasmacytoid Dendritic Cell	HLA DR on plasmacytoid Dendritic Cell || ||	TRUE	igd	12	124836915	0.0214803	1	5852	8.21131998087926e-07	GCST90277311	TRUE	reported	v7jQsp	textfile	2	1	TRUE	GCST90277311_ebi-a-GCST90002105
rs114139553	A	G	A	G	-0.373472	0.08167	0.0138493	0.0937	FALSE	FALSE	FALSE	ebi-a-GCST90002105	1	104407210	0.04634	2872	0.0780908	ebi-a-GCST90002105	HLA DR on plasmacytoid Dendritic Cell	HLA DR on plasmacytoid Dendritic Cell || ||	TRUE	igd	1	103864588	0.0814559	0.963165	5852	4.63167197799555e-06	GCST90277311	TRUE	reported	v7jQsp	textfile	2	1	TRUE	GCST90277311_ebi-a-GCST90002105
rs116922907	A	G	A	G	0.214035	-0.02969	0.0415867	0.0803	FALSE	FALSE	FALSE	ebi-a-GCST90002105	7	106630020	0.04887	2872	0.543599	ebi-a-GCST90002105	HLA DR on plasmacytoid Dendritic Cell	HLA DR on plasmacytoid Dendritic Cell || ||	TRUE	igd	7	106989575	0.0468614	0.977319	5852	5.03194539168543e-06	GCST90277311	TRUE	reported	v7jQsp	textfile	2	1	TRUE	GCST90277311_ebi-a-GCST90002105
rs117534325	G	A	G	A	0.638717	-0.1113	0.00485193	0.0054	FALSE	FALSE	FALSE	ebi-a-GCST90002105	15	70698378	0.1755	2872	0.5261	ebi-a-GCST90002105	HLA DR on plasmacytoid Dendritic Cell	HLA DR on plasmacytoid Dendritic Cell || ||	TRUE	igd	15	70406039	0.135466	0.946891	5852	2.4730000658007e-06	GCST90277311	TRUE	reported	v7jQsp	textfile	2	1	TRUE	GCST90277311_ebi-a-GCST90002105
rs118150981	A	G	A	G	-0.306048	-0.01154	0.0192807	0.0526	FALSE	FALSE	FALSE	ebi-a-GCST90002105	18	65886786	0.06145	2872	0.8511	ebi-a-GCST90002105	HLA DR on plasmacytoid Dendritic Cell	HLA DR on plasmacytoid Dendritic Cell || ||	TRUE	igd	18	68219549	0.0666922	0.96794	5852	4.54396066955777e-06	GCST90277311	TRUE	reported	v7jQsp	textfile	2	1	TRUE	GCST90277311_ebi-a-GCST90002105
rs12113068	T	G	T	G	-0.275391	0.03788	0.0251272	0.0951	FALSE	FALSE	FALSE	ebi-a-GCST90002105	7	155227866	0.04609	2872	0.4112	ebi-a-GCST90002105	HLA DR on plasmacytoid Dendritic Cell	HLA DR on plasmacytoid Dendritic Cell || ||	TRUE	igd	7	155435171	0.0620851	0.921893	5852	9.33656075826831e-06	GCST90277311	TRUE	reported	v7jQsp	textfile	2	1	TRUE	GCST90277311_ebi-a-GCST90002105
rs12417747	A	G	A	G	0.18995	-0.05332	0.114819	0.1614	FALSE	FALSE	FALSE	ebi-a-GCST90002105	11	61828394	0.03722	2872	0.1521	ebi-a-GCST90002105	HLA DR on plasmacytoid Dendritic Cell	HLA DR on plasmacytoid Dendritic Cell || ||	TRUE	igd	11	62060922	0.0289599	0.987526	5852	5.83153128783444e-11	GCST90277311	TRUE	reported	v7jQsp	textfile	2	1	TRUE	GCST90277311_ebi-a-GCST90002105
rs174527	C	G	C	G	0.0938072	-0.02624	0.44432	0.3177	FALSE	TRUE	TRUE	ebi-a-GCST90002105	11	61538401	0.02964	2872	0.3761	ebi-a-GCST90002105	HLA DR on plasmacytoid Dendritic Cell	HLA DR on plasmacytoid Dendritic Cell || ||	TRUE	igd	11	61770929	0.0189305	0.975612	5852	7.37458641774368e-07	GCST90277311	TRUE	reported	v7jQsp	textfile	2	1	FALSE	GCST90277311_ebi-a-GCST90002105
rs174580	G	A	G	A	0.431366	-0.01399	0.409729	0.3068	FALSE	FALSE	FALSE	ebi-a-GCST90002105	11	61606642	0.03016	2872	0.642899	ebi-a-GCST90002105	HLA DR on plasmacytoid Dendritic Cell	HLA DR on plasmacytoid Dendritic Cell || ||	TRUE	igd	11	61839170	0.0178977	0.999195	5852	1.4906120134066e-122	GCST90277311	TRUE	reported	v7jQsp	textfile	2	1	TRUE	GCST90277311_ebi-a-GCST90002105
rs17543793	T	A	T	A	0.301312	-0.01101	0.0202168	0.0014	FALSE	TRUE	FALSE	ebi-a-GCST90002105	5	17302143	0.382	2872	0.977	ebi-a-GCST90002105	HLA DR on plasmacytoid Dendritic Cell	HLA DR on plasmacytoid Dendritic Cell || ||	TRUE	igd	5	17302034	0.0668288	0.94077	5852	6.64250330051357e-06	GCST90277311	TRUE	reported	v7jQsp	textfile	2	1	TRUE	GCST90277311_ebi-a-GCST90002105
rs1800588	T	C	T	C	0.112792	0.02273	0.258046	0.2201	FALSE	FALSE	FALSE	ebi-a-GCST90002105	15	58723675	0.03252	2872	0.4847	ebi-a-GCST90002105	HLA DR on plasmacytoid Dendritic Cell	HLA DR on plasmacytoid Dendritic Cell || ||	TRUE	igd	15	58431476	0.0214881	0.985053	5852	1.58045937632378e-07	GCST90277311	TRUE	reported	v7jQsp	textfile	2	1	TRUE	GCST90277311_ebi-a-GCST90002105
rs265114	T	C	T	C	0.178123	0.01243	0.0737184	0.1074	FALSE	FALSE	FALSE	ebi-a-GCST90002105	1	217630628	0.044	2872	0.777499	ebi-a-GCST90002105	HLA DR on plasmacytoid Dendritic Cell	HLA DR on plasmacytoid Dendritic Cell || ||	TRUE	igd	1	217457286	0.0364694	0.955573	5852	1.06461333218647e-06	GCST90277311	TRUE	reported	v7jQsp	textfile	2	1	TRUE	GCST90277311_ebi-a-GCST90002105
rs35195855	T	C	T	C	0.129906	-0.0362	0.148357	0.2604	FALSE	FALSE	FALSE	ebi-a-GCST90002105	11	36116108	0.03084	2872	0.2406	ebi-a-GCST90002105	HLA DR on plasmacytoid Dendritic Cell	HLA DR on plasmacytoid Dendritic Cell || ||	TRUE	igd	11	36094558	0.0278262	0.870423	5852	3.09799544654442e-06	GCST90277311	TRUE	reported	v7jQsp	textfile	2	1	TRUE	GCST90277311_ebi-a-GCST90002105
rs56208677	T	C	T	C	0.181803	-0.2509	0.0776737	0.0061	FALSE	FALSE	FALSE	ebi-a-GCST90002105	16	57010232	0.1746	2872	0.1509	ebi-a-GCST90002105	HLA DR on plasmacytoid Dendritic Cell	HLA DR on plasmacytoid Dendritic Cell || ||	TRUE	igd	16	56976320	0.0352747	0.9574	5852	2.63109277828064e-07	GCST90277311	TRUE	reported	v7jQsp	textfile	2	1	TRUE	GCST90277311_ebi-a-GCST90002105
rs61893829	T	C	T	C	-0.157143	-0.1258	0.0811347	0.0212	FALSE	FALSE	FALSE	ebi-a-GCST90002105	11	62803942	0.09322	2872	0.1774	ebi-a-GCST90002105	HLA DR on plasmacytoid Dendritic Cell	HLA DR on plasmacytoid Dendritic Cell || ||	TRUE	igd	11	63036470	0.0340372	0.970024	5852	3.96323525001018e-06	GCST90277311	TRUE	reported	v7jQsp	textfile	2	1	TRUE	GCST90277311_ebi-a-GCST90002105
rs656095	G	A	G	A	-0.130437	0.01341	0.226939	0.1741	FALSE	FALSE	FALSE	ebi-a-GCST90002105	11	75445338	0.03624	2872	0.7114	ebi-a-GCST90002105	HLA DR on plasmacytoid Dendritic Cell	HLA DR on plasmacytoid Dendritic Cell || ||	TRUE	igd	11	75734293	0.022171	1	5852	4.24246186680376e-09	GCST90277311	TRUE	reported	v7jQsp	textfile	2	1	TRUE	GCST90277311_ebi-a-GCST90002105
rs6944011	G	A	G	A	0.101975	0.00249	0.204904	0.2994	FALSE	FALSE	FALSE	ebi-a-GCST90002105	7	6371947	0.02987	2872	0.9336	ebi-a-GCST90002105	HLA DR on plasmacytoid Dendritic Cell	HLA DR on plasmacytoid Dendritic Cell || ||	TRUE	igd	7	6332316	0.0227489	0.969877	5852	7.50399384011826e-06	GCST90277311	TRUE	reported	v7jQsp	textfile	2	1	TRUE	GCST90277311_ebi-a-GCST90002105
rs6984305	T	A	T	A	0.121648	0.069	0.837461	0.9619	FALSE	TRUE	FALSE	ebi-a-GCST90002105	8	9178268	0.07123	2872	0.3328	ebi-a-GCST90002105	HLA DR on plasmacytoid Dendritic Cell	HLA DR on plasmacytoid Dendritic Cell || ||	TRUE	igd	8	9320758	0.0251093	1	5852	1.29871664403181e-06	GCST90277311	TRUE	reported	v7jQsp	textfile	2	1	TRUE	GCST90277311_ebi-a-GCST90002105
rs7041283	C	T	C	T	-0.116136	-0.02149	0.245125	0.3478	FALSE	FALSE	FALSE	ebi-a-GCST90002105	9	81057064	0.02907	2872	0.4599	ebi-a-GCST90002105	HLA DR on plasmacytoid Dendritic Cell	HLA DR on plasmacytoid Dendritic Cell || ||	TRUE	igd	9	78442148	0.0213807	0.997204	5852	5.79444333213998e-08	GCST90277311	TRUE	reported	v7jQsp	textfile	2	1	TRUE	GCST90277311_ebi-a-GCST90002105
rs7176661	C	T	C	T	0.0840394	-0.01621	0.595798	0.5319	FALSE	FALSE	FALSE	ebi-a-GCST90002105	15	96081909	0.02711	2872	0.5498	ebi-a-GCST90002105	HLA DR on plasmacytoid Dendritic Cell	HLA DR on plasmacytoid Dendritic Cell || ||	TRUE	igd	15	95538680	0.0188653	0.994546	5852	8.54737118210805e-06	GCST90277311	TRUE	reported	v7jQsp	textfile	2	1	TRUE	GCST90277311_ebi-a-GCST90002105
rs73292027	G	T	G	T	0.151314	-0.04345	0.111851	0.1161	FALSE	FALSE	FALSE	ebi-a-GCST90002105	20	39069744	0.04269	2872	0.3089	ebi-a-GCST90002105	HLA DR on plasmacytoid Dendritic Cell	HLA DR on plasmacytoid Dendritic Cell || ||	TRUE	igd	20	40441104	0.0303434	0.934394	5852	6.31220374394213e-07	GCST90277311	TRUE	reported	v7jQsp	textfile	2	1	TRUE	GCST90277311_ebi-a-GCST90002105
rs74089903	A	G	A	G	-0.539131	0.05355	0.00880275	0.0179	FALSE	FALSE	FALSE	ebi-a-GCST90002105	12	54554349	0.09645	2872	0.578801	ebi-a-GCST90002105	HLA DR on plasmacytoid Dendritic Cell	HLA DR on plasmacytoid Dendritic Cell || ||	TRUE	igd	12	54160565	0.102691	0.959966	5852	1.57227284959553e-07	GCST90277311	TRUE	reported	v7jQsp	textfile	2	1	TRUE	GCST90277311_ebi-a-GCST90002105
rs80201535	A	G	A	G	-0.246539	-0.3447	0.0308439	9e-04	FALSE	FALSE	FALSE	ebi-a-GCST90002105	7	10865777	0.466	2872	0.4596	ebi-a-GCST90002105	HLA DR on plasmacytoid Dendritic Cell	HLA DR on plasmacytoid Dendritic Cell || ||	TRUE	igd	7	10826150	0.0534979	0.970277	5852	4.14137513406299e-06	GCST90277311	TRUE	reported	v7jQsp	textfile	2	1	TRUE	GCST90277311_ebi-a-GCST90002105
rs9384216	C	T	C	T	-0.138691	0.08354	0.097062	0.1175	FALSE	FALSE	FALSE	ebi-a-GCST90002105	6	154740878	0.04209	2872	0.04724	ebi-a-GCST90002105	HLA DR on plasmacytoid Dendritic Cell	HLA DR on plasmacytoid Dendritic Cell || ||	TRUE	igd	6	154419744	0.0308462	0.996482	5852	7.04573131108317e-06	GCST90277311	TRUE	reported	v7jQsp	textfile	2	1	TRUE	GCST90277311_ebi-a-GCST90002105
rs10502551	G	C	G	C	-0.201671	0.0893	0.0508576	0.0214	FALSE	TRUE	FALSE	ebi-a-GCST90001929	18	28467859	0.09145	2920	0.3289	ebi-a-GCST90001929	CD127 on CD28+ CD45RA+ CD8+ T cell	CD127 on CD28+ CD45RA+ CD8+ T cell || ||	TRUE	igd	18	30887893	0.0422314	0.964256	6070	1.83467086263544e-06	GCST90277379	TRUE	reported	Bg7Lb4	textfile	2	1	TRUE	GCST90277379_ebi-a-GCST90001929
rs10521320	C	A	C	A	0.106586	0.07034	0.194923	0.3128	FALSE	FALSE	FALSE	ebi-a-GCST90001929	16	55576161	0.02799	2920	0.0120099	ebi-a-GCST90001929	CD127 on CD28+ CD45RA+ CD8+ T cell	CD127 on CD28+ CD45RA+ CD8+ T cell || ||	TRUE	igd	16	55542249	0.0234212	0.952532	6070	5.44219382984391e-06	GCST90277379	TRUE	reported	Bg7Lb4	textfile	2	1	TRUE	GCST90277379_ebi-a-GCST90001929
rs111568723	G	A	G	A	0.27894	0.113	0.025886	0.0337	FALSE	FALSE	FALSE	ebi-a-GCST90001929	9	135345889	0.07203	2920	0.1167	ebi-a-GCST90001929	CD127 on CD28+ CD45RA+ CD8+ T cell	CD127 on CD28+ CD45RA+ CD8+ T cell || ||	TRUE	igd	9	132470502	0.0593281	0.947276	6070	2.63357398757488e-06	GCST90277379	TRUE	reported	Bg7Lb4	textfile	2	1	TRUE	GCST90277379_ebi-a-GCST90001929
rs117730598	C	T	C	T	0.263255	0.1583	0.0298946	0.0041	FALSE	FALSE	FALSE	ebi-a-GCST90001929	9	2770506	0.2103	2920	0.4515	ebi-a-GCST90001929	CD127 on CD28+ CD45RA+ CD8+ T cell	CD127 on CD28+ CD45RA+ CD8+ T cell || ||	TRUE	igd	9	2770506	0.0540863	0.957543	6070	1.15906912867312e-06	GCST90277379	TRUE	reported	Bg7Lb4	textfile	2	1	TRUE	GCST90277379_ebi-a-GCST90001929
rs12225049	T	C	T	C	-0.11674	-0.03324	0.168589	0.1182	FALSE	FALSE	FALSE	ebi-a-GCST90001929	11	110250339	0.03998	2920	0.4058	ebi-a-GCST90001929	CD127 on CD28+ CD45RA+ CD8+ T cell	CD127 on CD28+ CD45RA+ CD8+ T cell || ||	TRUE	igd	11	110379615	0.0241996	0.993749	6070	1.43957166558944e-06	GCST90277379	TRUE	reported	Bg7Lb4	textfile	2	1	TRUE	GCST90277379_ebi-a-GCST90001929
rs12301917	T	C	T	C	0.113316	0.0209	0.188746	0.1089	FALSE	FALSE	FALSE	ebi-a-GCST90001929	12	82066608	0.04236	2920	0.6218	ebi-a-GCST90001929	CD127 on CD28+ CD45RA+ CD8+ T cell	CD127 on CD28+ CD45RA+ CD8+ T cell || ||	TRUE	igd	12	81672829	0.0232857	0.993433	6070	1.164491164002e-06	GCST90277379	TRUE	reported	Bg7Lb4	textfile	2	1	TRUE	GCST90277379_ebi-a-GCST90001929
rs1260326	C	T	C	T	-0.101157	-0.02696	0.650878	0.5423	FALSE	FALSE	FALSE	ebi-a-GCST90001929	2	27730940	0.0268	2920	0.3145	ebi-a-GCST90001929	CD127 on CD28+ CD45RA+ CD8+ T cell	CD127 on CD28+ CD45RA+ CD8+ T cell || ||	TRUE	igd	2	27508073	0.0188996	1	6070	8.98953881595846e-08	GCST90277379	TRUE	reported	Bg7Lb4	textfile	2	1	TRUE	GCST90277379_ebi-a-GCST90001929
rs1553368	G	A	G	A	-0.0911825	-0.04269	0.613768	0.5598	FALSE	FALSE	FALSE	ebi-a-GCST90001929	17	51649171	0.0264	2920	0.106	ebi-a-GCST90001929	CD127 on CD28+ CD45RA+ CD8+ T cell	CD127 on CD28+ CD45RA+ CD8+ T cell || ||	TRUE	igd	17	53571810	0.0187397	0.999511	6070	1.16710830019882e-06	GCST90277379	TRUE	reported	Bg7Lb4	textfile	2	1	TRUE	GCST90277379_ebi-a-GCST90001929
rs16853823	G	A	G	A	0.100347	0.07302	0.223336	0.1361	FALSE	FALSE	FALSE	ebi-a-GCST90001929	2	216203296	0.03824	2920	0.0563106	ebi-a-GCST90001929	CD127 on CD28+ CD45RA+ CD8+ T cell	CD127 on CD28+ CD45RA+ CD8+ T cell || ||	TRUE	igd	2	215338573	0.0218666	1	6070	4.54097341046933e-06	GCST90277379	TRUE	reported	Bg7Lb4	textfile	2	1	TRUE	GCST90277379_ebi-a-GCST90001929
rs16923137	T	A	T	A	0.186161	-0.2328	0.0520786	0.0151	FALSE	TRUE	FALSE	ebi-a-GCST90001929	8	59070917	0.1104	2920	0.0350598	ebi-a-GCST90001929	CD127 on CD28+ CD45RA+ CD8+ T cell	CD127 on CD28+ CD45RA+ CD8+ T cell || ||	TRUE	igd	8	58158358	0.040498	0.981391	6070	4.37194128155002e-06	GCST90277379	TRUE	reported	Bg7Lb4	textfile	2	1	TRUE	GCST90277379_ebi-a-GCST90001929
rs2205135	C	G	C	G	0.0925012	0.02774	0.276837	0.3067	FALSE	TRUE	FALSE	ebi-a-GCST90001929	21	42080840	0.02804	2920	0.3225	ebi-a-GCST90001929	CD127 on CD28+ CD45RA+ CD8+ T cell	CD127 on CD28+ CD45RA+ CD8+ T cell || ||	TRUE	igd	21	40708914	0.0203342	0.985334	6070	5.48721395223931e-06	GCST90277379	TRUE	reported	Bg7Lb4	textfile	2	1	TRUE	GCST90277379_ebi-a-GCST90001929
rs4318703	G	A	G	A	0.088839	0.001779	0.299856	0.1938	FALSE	FALSE	FALSE	ebi-a-GCST90001929	4	136910271	0.03307	2920	0.9571	ebi-a-GCST90001929	CD127 on CD28+ CD45RA+ CD8+ T cell	CD127 on CD28+ CD45RA+ CD8+ T cell || ||	TRUE	igd	4	135989116	0.0199605	1	6070	8.71006662468044e-06	GCST90277379	TRUE	reported	Bg7Lb4	textfile	2	1	TRUE	GCST90277379_ebi-a-GCST90001929
rs478562	C	T	C	T	0.787593	0.0698	0.997163	0.9476	FALSE	FALSE	FALSE	ebi-a-GCST90001929	2	137164045	0.05891	2920	0.2362	ebi-a-GCST90001929	CD127 on CD28+ CD45RA+ CD8+ T cell	CD127 on CD28+ CD45RA+ CD8+ T cell || ||	TRUE	igd	2	136406475	0.177775	0.864208	6070	9.56825530116595e-06	GCST90277379	TRUE	reported	Bg7Lb4	textfile	2	1	TRUE	GCST90277379_ebi-a-GCST90001929
rs73259585	G	A	G	A	-0.216175	-0.1015	0.037189	0.0127	FALSE	FALSE	FALSE	ebi-a-GCST90001929	14	30287597	0.1184	2920	0.3915	ebi-a-GCST90001929	CD127 on CD28+ CD45RA+ CD8+ T cell	CD127 on CD28+ CD45RA+ CD8+ T cell || ||	TRUE	igd	14	29818391	0.0484748	0.98302	6070	8.35508772329279e-06	GCST90277379	TRUE	reported	Bg7Lb4	textfile	2	1	TRUE	GCST90277379_ebi-a-GCST90001929
rs78056622	G	C	G	C	0.406193	0.6285	0.0110347	NA	FALSE	TRUE	TRUE	ebi-a-GCST90001929	1	184385697	1.909	2920	0.742099	ebi-a-GCST90001929	CD127 on CD28+ CD45RA+ CD8+ T cell	CD127 on CD28+ CD45RA+ CD8+ T cell || ||	TRUE	igd	1	184416563	0.0902625	0.912408	6070	6.91007274741419e-06	GCST90277379	TRUE	reported	Bg7Lb4	textfile	2	1	FALSE	GCST90277379_ebi-a-GCST90001929
rs79152531	C	T	C	T	-0.195088	0.05186	0.0602798	0.0065	FALSE	FALSE	FALSE	ebi-a-GCST90001929	19	56313832	0.1636	2920	0.751299	ebi-a-GCST90001929	CD127 on CD28+ CD45RA+ CD8+ T cell	CD127 on CD28+ CD45RA+ CD8+ T cell || ||	TRUE	igd	19	55802466	0.0390186	0.973528	6070	5.88912434722582e-07	GCST90277379	TRUE	reported	Bg7Lb4	textfile	2	1	TRUE	GCST90277379_ebi-a-GCST90001929
rs9796793	A	G	A	G	-0.130865	-0.09795	0.124802	0.0082	FALSE	FALSE	FALSE	ebi-a-GCST90001929	16	30495652	0.1432	2920	0.4941	ebi-a-GCST90001929	CD127 on CD28+ CD45RA+ CD8+ T cell	CD127 on CD28+ CD45RA+ CD8+ T cell || ||	TRUE	igd	16	30484331	0.0282907	0.951647	6070	3.8060038719485e-06	GCST90277379	TRUE	reported	Bg7Lb4	textfile	2	1	TRUE	GCST90277379_ebi-a-GCST90001929
rs9837572	T	G	T	G	-0.0973165	-0.1415	0.235523	0.1205	FALSE	FALSE	FALSE	ebi-a-GCST90001929	3	72309600	0.04072	2920	0.000519601	ebi-a-GCST90001929	CD127 on CD28+ CD45RA+ CD8+ T cell	CD127 on CD28+ CD45RA+ CD8+ T cell || ||	TRUE	igd	3	72260449	0.0214985	0.992136	6070	6.10061721985793e-06	GCST90277379	TRUE	reported	Bg7Lb4	textfile	2	1	TRUE	GCST90277379_ebi-a-GCST90001929
rs998182	T	C	T	C	-0.0819283	0.02574	0.465425	0.6562	FALSE	FALSE	FALSE	ebi-a-GCST90001929	20	13827653	0.02771	2920	0.353	ebi-a-GCST90001929	CD127 on CD28+ CD45RA+ CD8+ T cell	CD127 on CD28+ CD45RA+ CD8+ T cell || ||	TRUE	igd	20	13847007	0.0179442	0.999822	6070	5.07159193843058e-06	GCST90277379	TRUE	reported	Bg7Lb4	textfile	2	1	TRUE	GCST90277379_ebi-a-GCST90001929
rs10105606	A	C	A	C	-0.0948312	-0.03452	0.278826	0.4389	FALSE	FALSE	FALSE	ebi-a-GCST90001885	8	19827848	0.02726	2971	0.2055	ebi-a-GCST90001885	CD16-CD56 on HLA DR+ Natural Killer	CD16-CD56 on HLA DR+ Natural Killer || ||	TRUE	igd	8	19970337	0.0193294	1	6554	9.50998086087362e-07	GCST90277400	TRUE	reported	rTOP2P	textfile	2	1	TRUE	GCST90277400_ebi-a-GCST90001885
rs1017216	A	G	A	G	0.0813445	0.01817	0.459335	0.5382	FALSE	FALSE	FALSE	ebi-a-GCST90001885	4	181381842	0.02674	2971	0.4969	ebi-a-GCST90001885	CD16-CD56 on HLA DR+ Natural Killer	CD16-CD56 on HLA DR+ Natural Killer || ||	TRUE	igd	4	180460689	0.0173284	0.9981	6554	2.72676463097569e-06	GCST90277400	TRUE	reported	rTOP2P	textfile	2	1	TRUE	GCST90277400_ebi-a-GCST90001885
rs102274	C	T	C	T	-0.132421	0.004466	0.408673	0.294	FALSE	FALSE	FALSE	ebi-a-GCST90001885	11	61557826	0.0295	2971	0.8797	ebi-a-GCST90001885	CD16-CD56 on HLA DR+ Natural Killer	CD16-CD56 on HLA DR+ Natural Killer || ||	TRUE	igd	11	61790354	0.0177592	0.999433	6554	1.00142842377628e-13	GCST90277400	TRUE	reported	rTOP2P	textfile	2	1	TRUE	GCST90277400_ebi-a-GCST90001885
rs112578388	T	C	T	C	-0.576185	0.06781	0.00532962	0.0192	FALSE	FALSE	FALSE	ebi-a-GCST90001885	13	26460581	0.09885	2971	0.4928	ebi-a-GCST90001885	CD16-CD56 on HLA DR+ Natural Killer	CD16-CD56 on HLA DR+ Natural Killer || ||	TRUE	igd	13	25886443	0.126378	0.859012	6554	5.2236566965978e-06	GCST90277400	TRUE	reported	rTOP2P	textfile	2	1	TRUE	GCST90277400_ebi-a-GCST90001885
rs114314612	A	C	A	C	0.413234	0.04636	0.00961883	0.0464	FALSE	FALSE	FALSE	ebi-a-GCST90001885	2	193891775	0.0629	2971	0.4611	ebi-a-GCST90001885	CD16-CD56 on HLA DR+ Natural Killer	CD16-CD56 on HLA DR+ Natural Killer || ||	TRUE	igd	2	193027049	0.0918728	0.926873	6554	6.97005206844873e-06	GCST90277400	TRUE	reported	rTOP2P	textfile	2	1	TRUE	GCST90277400_ebi-a-GCST90001885
rs117082735	T	C	T	C	-0.264358	-0.1425	0.0222986	0.0108	FALSE	FALSE	FALSE	ebi-a-GCST90001885	9	82482394	0.1278	2971	0.2649	ebi-a-GCST90001885	CD16-CD56 on HLA DR+ Natural Killer	CD16-CD56 on HLA DR+ Natural Killer || ||	TRUE	igd	9	79867479	0.0586686	0.982942	6554	6.71676451698361e-06	GCST90277400	TRUE	reported	rTOP2P	textfile	2	1	TRUE	GCST90277400_ebi-a-GCST90001885
rs117518401	T	C	T	C	0.112155	0.04826	0.173246	0.1096	FALSE	FALSE	FALSE	ebi-a-GCST90001885	3	133614605	0.04314	2971	0.2634	ebi-a-GCST90001885	CD16-CD56 on HLA DR+ Natural Killer	CD16-CD56 on HLA DR+ Natural Killer || ||	TRUE	igd	3	133895761	0.0234127	0.980465	6554	1.69996759606867e-06	GCST90277400	TRUE	reported	rTOP2P	textfile	2	1	TRUE	GCST90277400_ebi-a-GCST90001885
rs1260326	C	T	C	T	-0.132332	-0.09497	0.650878	0.5412	FALSE	FALSE	FALSE	ebi-a-GCST90001885	2	27730940	0.02717	2971	0.000479402	ebi-a-GCST90001885	CD16-CD56 on HLA DR+ Natural Killer	CD16-CD56 on HLA DR+ Natural Killer || ||	TRUE	igd	2	27508073	0.0182059	1	6554	4.04320895829334e-13	GCST90277400	TRUE	reported	rTOP2P	textfile	2	1	TRUE	GCST90277400_ebi-a-GCST90001885
rs140620869	T	A	T	A	-0.383709	-0.4431	0.0103226	0.002	FALSE	TRUE	FALSE	ebi-a-GCST90001885	10	96376958	0.2939	2971	0.1317	ebi-a-GCST90001885	CD16-CD56 on HLA DR+ Natural Killer	CD16-CD56 on HLA DR+ Natural Killer || ||	TRUE	igd	10	94617201	0.0856946	0.993291	6554	7.66883275269391e-06	GCST90277400	TRUE	reported	rTOP2P	textfile	2	1	TRUE	GCST90277400_ebi-a-GCST90001885
rs143467207	A	G	A	G	0.184848	0.04063	0.0489554	0.0624	FALSE	FALSE	FALSE	ebi-a-GCST90001885	19	17486030	0.05532	2971	0.462701	ebi-a-GCST90001885	CD16-CD56 on HLA DR+ Natural Killer	CD16-CD56 on HLA DR+ Natural Killer || ||	TRUE	igd	19	17375221	0.0416869	0.963961	6554	9.38822006126321e-06	GCST90277400	TRUE	reported	rTOP2P	textfile	2	1	TRUE	GCST90277400_ebi-a-GCST90001885
rs182611493	G	A	G	A	-0.275409	-0.03044	0.0538013	0.0039	FALSE	FALSE	FALSE	ebi-a-GCST90001885	19	19458388	0.2164	2971	0.8882	ebi-a-GCST90001885	CD16-CD56 on HLA DR+ Natural Killer	CD16-CD56 on HLA DR+ Natural Killer || ||	TRUE	igd	19	19347579	0.03997	0.947793	6554	6.07768177272437e-12	GCST90277400	TRUE	reported	rTOP2P	textfile	2	1	TRUE	GCST90277400_ebi-a-GCST90001885
rs2546044	G	A	G	A	-0.0798214	-0.01669	0.532621	0.5273	FALSE	FALSE	FALSE	ebi-a-GCST90001885	19	35462524	0.02689	2971	0.5349	ebi-a-GCST90001885	CD16-CD56 on HLA DR+ Natural Killer	CD16-CD56 on HLA DR+ Natural Killer || ||	TRUE	igd	19	34971620	0.0173143	0.991767	6554	4.09621068212946e-06	GCST90277400	TRUE	reported	rTOP2P	textfile	2	1	TRUE	GCST90277400_ebi-a-GCST90001885
rs445925	A	G	A	G	0.157592	-0.01954	0.0774371	0.0801	FALSE	FALSE	FALSE	ebi-a-GCST90001885	19	45415640	0.0498	2971	0.6948	ebi-a-GCST90001885	CD16-CD56 on HLA DR+ Natural Killer	CD16-CD56 on HLA DR+ Natural Killer || ||	TRUE	igd	19	44912383	0.0323688	1	6554	1.14853900156478e-06	GCST90277400	TRUE	reported	rTOP2P	textfile	2	1	TRUE	GCST90277400_ebi-a-GCST90001885
rs4508726	G	A	G	A	-0.087134	-0.01307	0.364648	0.446	FALSE	FALSE	FALSE	ebi-a-GCST90001885	3	37429422	0.02691	2971	0.6273	ebi-a-GCST90001885	CD16-CD56 on HLA DR+ Natural Killer	CD16-CD56 on HLA DR+ Natural Killer || ||	TRUE	igd	3	37387931	0.018218	0.996274	6554	1.76513716667646e-06	GCST90277400	TRUE	reported	rTOP2P	textfile	2	1	TRUE	GCST90277400_ebi-a-GCST90001885
rs61905503	C	G	C	G	-0.189705	-0.04876	0.0498234	0.1499	FALSE	TRUE	FALSE	ebi-a-GCST90001885	11	89360302	0.0372	2971	0.19	ebi-a-GCST90001885	CD16-CD56 on HLA DR+ Natural Killer	CD16-CD56 on HLA DR+ Natural Killer || ||	TRUE	igd	11	89627134	0.040057	0.991421	6554	2.22503931534819e-06	GCST90277400	TRUE	reported	rTOP2P	textfile	2	1	TRUE	GCST90277400_ebi-a-GCST90001885
rs6752909	T	C	T	C	-0.103795	0.01136	0.825555	0.8573	FALSE	FALSE	FALSE	ebi-a-GCST90001885	2	45710097	0.03942	2971	0.7732	ebi-a-GCST90001885	CD16-CD56 on HLA DR+ Natural Killer	CD16-CD56 on HLA DR+ Natural Killer || ||	TRUE	igd	2	45482958	0.0231098	0.999098	6554	7.1869937428259e-06	GCST90277400	TRUE	reported	rTOP2P	textfile	2	1	TRUE	GCST90277400_ebi-a-GCST90001885
rs78095833	T	C	T	C	-0.306407	0.04433	0.019903	0.0079	FALSE	FALSE	FALSE	ebi-a-GCST90001885	1	237542217	0.1559	2971	0.776101	ebi-a-GCST90001885	CD16-CD56 on HLA DR+ Natural Killer	CD16-CD56 on HLA DR+ Natural Killer || ||	TRUE	igd	1	237378917	0.06442	0.903692	6554	2.01157786491198e-06	GCST90277400	TRUE	reported	rTOP2P	textfile	2	1	TRUE	GCST90277400_ebi-a-GCST90001885
rs7815372	G	A	G	A	0.0979638	-0.03418	0.791614	0.8564	FALSE	FALSE	FALSE	ebi-a-GCST90001885	8	65608460	0.03827	2971	0.3717	ebi-a-GCST90001885	CD16-CD56 on HLA DR+ Natural Killer	CD16-CD56 on HLA DR+ Natural Killer || ||	TRUE	igd	8	64695903	0.0215417	0.998677	6554	5.51722448207755e-06	GCST90277400	TRUE	reported	rTOP2P	textfile	2	1	TRUE	GCST90277400_ebi-a-GCST90001885
rs78178542	C	T	C	T	-0.313086	-0.02207	0.0195645	0.0207	FALSE	FALSE	FALSE	ebi-a-GCST90001885	4	179936216	0.09593	2971	0.818	ebi-a-GCST90001885	CD16-CD56 on HLA DR+ Natural Killer	CD16-CD56 on HLA DR+ Natural Killer || ||	TRUE	igd	4	179015062	0.065179	0.919321	6554	1.5925588961872e-06	GCST90277400	TRUE	reported	rTOP2P	textfile	2	1	TRUE	GCST90277400_ebi-a-GCST90001885
rs9591384	A	T	A	T	-0.128462	-0.01938	0.12357	0.1567	FALSE	TRUE	FALSE	ebi-a-GCST90001885	13	51639473	0.03713	2971	0.6017	ebi-a-GCST90001885	CD16-CD56 on HLA DR+ Natural Killer	CD16-CD56 on HLA DR+ Natural Killer || ||	TRUE	igd	13	51065337	0.0264726	0.995722	6554	1.24505471430002e-06	GCST90277400	TRUE	reported	rTOP2P	textfile	2	1	TRUE	GCST90277400_ebi-a-GCST90001885
rs964184	C	G	C	G	-0.203377	0.01152	0.848991	0.9031	FALSE	TRUE	FALSE	ebi-a-GCST90001885	11	116648917	0.04625	2971	0.8034	ebi-a-GCST90001885	CD16-CD56 on HLA DR+ Natural Killer	CD16-CD56 on HLA DR+ Natural Killer || ||	TRUE	igd	11	116778201	0.0240826	1	6554	3.69578677237594e-17	GCST90277400	TRUE	reported	rTOP2P	textfile	2	1	TRUE	GCST90277400_ebi-a-GCST90001885
